# Supplementary material for: High-fidelity collisional quantum gates with fermionic atoms
Source: Nature. 2026 Apr 8;652(8110):602–8. doi: 10.1038/s41586-026-10356-3 (PMC13083236; doi:10.1038/s41586-026-10356-3)
Supplement: Supplementary file 3 — Source Data Fig. 3 [file 41586_2026_10356_MOESM3_ESM.xlsx]

## Sheet: Fig3b
	x	y	yerr_lower	yerr_upper	x_simulation	y_simulation
0	0.001	0.677419	0.0498539	0.0461203	0	0.732577
1	0.05	0.318841	0.0528959	0.0580155	0.00305	0.708873
2	0.084	0.0322581	0.0138585	0.0237016	0.0061	0.685317
3	0.118	0.025641	0.0127176	0.0245956	0.00915	0.661817
4	0.152	0.333333	0.0473676	0.0509906	0.0122	0.638239
5	0.186	0.555556	0.0478402	0.046832	0.01525	0.614423
6	0.22	0.888889	0.0336722	0.0266148	0.0183	0.5902
7	0.254	0.981481	0.0179339	0.00919612	0.02135	0.565406
8	0.288	0.783133	0.0481767	0.0415091	0.0244	0.539898
9	0.322	0.551724	0.0533083	0.0521456	0.02745	0.513569
10	0.356	0.1875	0.0394832	0.047115	0.0305	0.486358
11	0.39	0.0212766	0.0105608	0.0205289	0.03355	0.458257
12	0.424	0.10989	0.0285041	0.036892	0.0366	0.429319
13	0.458	0.301075	0.0450079	0.0491941	0.03965	0.399657
14	0.492	0.614458	0.0541799	0.0514845	0.0427	0.369441
15	2.928	0.396825	0.0423782	0.0439852	0.04575	0.338892
16	2.962	0.866667	0.0338762	0.027882	0.0488	0.308273
17	2.996	0.993631	0.0101016	0.00392176	0.05185	0.277878
18	3.03	0.953642	0.020167	0.0142635	0.0549	0.248018
19	3.064	0.779874	0.0343513	0.0308913	0.05795	0.219007
20	3.098	0.242647	0.0346129	0.0383286	0.061	0.191146
21	3.132	0.0933333	0.0210293	0.0263565	0.06405	0.164715
22	3.166	0.0347222	0.0122758	0.018623	0.0671	0.139957
23	3.2	0.126437	0.022962	0.0271844	0.07015	0.117072
24	3.234	0.628788	0.0426309	0.0407155	0.0732	0.0962094
25	3.268	0.84507	0.0325729	0.0277997	0.07625	0.0774682
26	5.738	0.976744	0.0223791	0.0115393	0.0793	0.0608948
27	5.772	0.894737	0.0402204	0.0300794	0.08235	0.0464884
28	5.806	0.699029	0.0466632	0.0428776	0.0854	0.0342072
29	5.84	0.395604	0.0495903	0.051835	0.08845	0.0239776
30	5.874	0.164948	0.0340561	0.040819	0.0915	0.0157045
31	5.908	0.0253165	0.0125573	0.0242948	0.09455	0.00928249
32	5.942	0.0786517	0.023967	0.0332279	0.0976	0.00460757
33	5.976	0.228916	0.0425091	0.048893	0.10065	0.00158712
34	6.01	0.595506	0.0525109	0.0504118	0.1037	0.00014911
35	6.044	0.804598	0.0455992	0.0387522	0.10675	0.000248758
36	6.078	0.965909	0.0249956	0.0146402	0.1098	0.00187262
37	6.112	0.922222	0.0328851	0.023707	0.11285	0.00503967
38	6.146	0.434211	0.0553371	0.0570273	0.1159	0.00979946
39	6.18	0.0972222	0.0294569	0.0403716	0.11895	0.0162273
40	8.616	0.360902	0.0402462	0.0422995	0.122	0.0244169
41	8.65	0.156627	0.0260098	0.0300769	0.12505	0.0344711
42	8.684	0.0440252	0.0135552	0.0191922	0.1281	0.0464904
43	8.718	0.102564	0.0246436	0.0313059	0.13115	0.0605628
44	8.752	0.385542	0.0367846	0.0381402	0.1342	0.0767512
45	8.786	0.659091	0.0420764	0.0397103	0.13725	0.0950843
46	8.82	0.878205	0.0284492	0.0236842	0.1403	0.115547
47	8.854	0.935065	0.0226541	0.017102	0.14335	0.138076
48	8.888	0.911565	0.0261229	0.0206223	0.1464	0.162554
49	8.922	0.626168	0.0474698	0.0451589	0.14945	0.188813
50	8.956	0.366906	0.0395796	0.0414601	0.1525	0.216635
51	11.426	0.178571	0.0377426	0.045223	0.15555	0.24576
52	11.46	0.0697674	0.0227086	0.0324909	0.1586	0.275895
53	11.494	0.222222	0.0424316	0.0491327	0.16165	0.306726
54	11.528	0.365591	0.0480064	0.0508349	0.1647	0.33793
55	11.562	0.7625	0.0503391	0.0439284	0.16775	0.369193
56	11.596	0.89899	0.0341738	0.0262813	0.1708	0.400219
57	11.63	0.933333	0.0395584	0.0255052	0.17385	0.430747
58	11.664	0.922078	0.0360075	0.0253031	0.1769	0.460561
59	11.698	0.618421	0.0565984	0.0535561	0.17995	0.489499
60	11.732	0.428571	0.0574229	0.0594131	0.183	0.517459
61	11.766	0.108108	0.0308637	0.0412001	0.18605	0.544399
62	11.8	0.144737	0.0355728	0.0446997	0.1891	0.570339
63	11.834	0.25	0.0448937	0.0509991	0.19215	0.595353
64	11.868	0.466667	0.0564812	0.0573488	0.1952	0.61956
65	17.114	0.255556	0.0428934	0.0482071	0.19825	0.643112
66	17.148	0.547368	0.0510133	0.0500372	0.2013	0.666183
67	17.182	0.560976	0.0549057	0.0534525	0.20435	0.688946
68	17.216	0.8375	0.0450944	0.0368521	0.2074	0.711566
69	17.25	0.805556	0.0503941	0.042114	0.21045	0.734177
70	17.284	0.851351	0.0457484	0.0364812	0.2135	0.756871
71	17.318	0.493827	0.0548349	0.0549838	0.21655	0.779687
72	17.352	0.263158	0.0423227	0.0472029	0.2196	0.802598
73	17.386	0.158537	0.0360092	0.0441473	0.22265	0.825511
74	17.42	0.168224	0.0328872	0.0389639	0.2257	0.848264
75	17.454	0.376344	0.048411	0.0510132	0.22875	0.87063
76	17.488	0.513158	0.0568182	0.0564802	0.2318	0.89232
77	17.522	0.8	0.0497032	0.0418946	0.23485	0.913004
78	17.556	0.90411	0.0398682	0.0290654	0.2379	0.932314
79	30.034	0.581818	0.0472958	0.0458377	0.24095	0.949871
80	30.068	0.384	0.042189	0.0440101	0.244	0.965294
81	30.102	0.235669	0.0319649	0.0352741	0.24705	0.978227
82	30.136	0.326389	0.0375589	0.0399273	0.2501	0.988351
83	30.17	0.338129	0.0386349	0.0409219	0.25315	0.995402
84	30.204	0.480315	0.0437652	0.0440694	0.2562	0.999185
85	30.238	0.604651	0.0434494	0.041857	0.25925	0.999583
86	30.272	0.576923	0.0396997	0.0387306	0.2623	0.996566
87	30.306	0.7	0.0398084	0.0370026	0.26535	0.990189
88	30.34	0.647059	0.0446139	0.0421898	0.2684	0.98059
89	30.374	0.460432	0.0416148	0.0421738	0.27145	0.967986
90					0.2745	0.952659
91					0.27755	0.934943
92					0.2806	0.915207
93					0.28365	0.893836
94					0.2867	0.871216
95					0.28975	0.847711
96					0.2928	0.823653
97					0.29585	0.79932
98					0.2989	0.774934
99					0.30195	0.750649
100					0.305	0.726551
101					0.30805	0.702658
102					0.3111	0.678928
103					0.31415	0.655267
104					0.3172	0.63154
105					0.32025	0.607589
106					0.3233	0.583245
107					0.32635	0.558347
108					0.3294	0.532755
109					0.33245	0.506365
110					0.3355	0.479118
111					0.33855	0.451011
112					0.3416	0.422099
113					0.34465	0.392499
114					0.3477	0.362383
115					0.35075	0.331972
116					0.3538	0.301532
117					0.35685	0.271356
118					0.3599	0.241752
119					0.36295	0.213031
120					0.366	0.185494
121					0.36905	0.159415
122					0.3721	0.135032
123					0.37515	0.112541
124					0.3782	0.092087
125					0.38125	0.0737634
126					0.3843	0.0576125
127					0.38735	0.0436292
128					0.3904	0.0317689
129					0.39345	0.0219553
130					0.3965	0.0140916
131					0.39955	0.00807175
132					0.4026	0.00379149
133					0.40565	0.00115883
134					0.4087	0.000102886
135					0.41175	0.000580172
136					0.4148	0.00257896
137					0.41785	0.00611971
138					0.4209	0.0112532
139					0.42395	0.0180557
140					0.427	0.0266212
141					0.43005	0.037052
142					0.4331	0.0494477
143					0.43615	0.0638943
144					0.4392	0.0804523
145					0.44225	0.0991472
146					0.4453	0.11996
147					0.44835	0.142824
148					0.4514	0.167617
149					0.45445	0.194168
150					0.4575	0.222255
151					0.46055	0.251614
152					0.4636	0.28195
153					0.46665	0.312946
154					0.4697	0.34428
155					0.47275	0.375634
156					0.4758	0.406716
157					0.47885	0.437265
158					0.4819	0.467066
159					0.48495	0.49596
160					0.488	0.523847
161					0.49105	0.550691
162					0.4941	0.576512
163					0.49715	0.601389
164					0.5002	0.625442
165					0.50325	0.648826
166					0.5063	0.671716
167					0.50935	0.694288
168					0.5124	0.716706
169					0.51545	0.739104
170					0.5185	0.761574
171					0.52155	0.784153
172					0.5246	0.806814
173					0.52765	0.829463
174					0.5307	0.851936
175					0.53375	0.874004
176					0.5368	0.89538
177					0.53985	0.915731
178					0.5429	0.934692
179					0.54595	0.951883
180					0.549	0.966927
181					0.55205	0.979467
182					0.5551	0.989189
183					0.55815	0.995831
184					0.5612	0.999203
185					0.56425	0.999191
186					0.5673	0.995769
187					0.57035	0.988995
188					0.5734	0.979011
189					0.57645	0.966038
190					0.5795	0.950359
191					0.58255	0.93231
192					0.5856	0.912261
193					0.58865	0.890599
194					0.5917	0.867709
195					0.59475	0.843956
196					0.5978	0.819668
197					0.60085	0.795124
198					0.6039	0.770545
199					0.60695	0.746083
200					0.61	0.721822
201					0.61305	0.697781
202					0.6161	0.673915
203					0.61915	0.650131
204					0.6222	0.626295
205					0.62525	0.602248
206					0.6283	0.577823
207					0.63135	0.552861
208					0.6344	0.527223
209					0.63745	0.500806
210					0.6405	0.473556
211					0.64355	0.445469
212					0.6466	0.416605
213					0.64965	0.387079
214					0.6527	0.357064
215					0.65575	0.326785
216					0.6588	0.296504
217					0.66185	0.266514
218					0.6649	0.237122
219					0.66795	0.208638
220					0.671	0.181359
221					0.67405	0.155555
222					0.6771	0.131464
223					0.68015	0.109276
224					0.6832	0.0891337
225					0.68625	0.0711273
226					0.6893	0.0552961
227					0.69235	0.0416326
228					0.6954	0.03009
229					0.69845	0.0205904
230					0.7015	0.0130361
231					0.70455	0.00732023
232					0.7076	0.00333856
233					0.71065	0.000999316
234					0.7137	0.000232098
235					0.71675	0.000994282
236					0.7198	0.00327479
237					0.72285	0.00709485
238					0.7259	0.0125059
239					0.72895	0.0195843
240					0.732	0.0284242
241					0.73505	0.0391275
242					0.7381	0.0517931
243					0.74115	0.0665055
244					0.7442	0.0833238
245					0.74725	0.102271
246					0.7503	0.123327
247					0.75335	0.146422
248					0.7564	0.171432
249					0.75945	0.198183
250					0.7625	0.22645
251					0.76555	0.255969
252					0.7686	0.286442
253					0.77165	0.317552
254					0.7747	0.348974
255					0.77775	0.380392
256					0.7808	0.411512
257					0.78385	0.442075
258					0.7869	0.471866
259					0.78995	0.500728
260					0.793	0.528562
261					0.79605	0.555332
262					0.7991	0.581062
263					0.80215	0.605831
264					0.8052	0.629761
265					0.80825	0.653009
266					0.8113	0.675749
267					0.81435	0.69816
268					0.8174	0.720406
269					0.82045	0.742621
270					0.8235	0.764898
271					0.82655	0.787275
272					0.8296	0.809725
273					0.83265	0.832153
274					0.8357	0.854396
275					0.83875	0.876225
276					0.8418	0.897355
277					0.84485	0.917452
278					0.8479	0.936152
279					0.85095	0.953077
280					0.854	0.967849
281					0.85705	0.980117
282					0.8601	0.989564
283					0.86315	0.995932
284					0.8662	0.999031
285					0.86925	0.998751
286					0.8723	0.995065
287					0.87535	0.988034
288					0.8784	0.977801
289					0.88145	0.964587
290					0.8845	0.948677
291					0.88755	0.930408
292					0.8906	0.910149
293					0.89365	0.888289
294					0.8967	0.865211
295					0.89975	0.84128
296					0.9028	0.816826
297					0.90585	0.792127
298					0.9089	0.767403
299					0.91195	0.742807
300					0.915	0.718424
301					0.91805	0.694271
302					0.9211	0.670306
303					0.92415	0.646435
304					0.9272	0.622525
305					0.93025	0.598418
306					0.9333	0.573949
307					0.93635	0.548959
308					0.9394	0.523309
309					0.94245	0.496899
310					0.9455	0.469673
311					0.94855	0.441631
312					0.9516	0.412829
313					0.95465	0.383385
314					0.9577	0.353471
315					0.96075	0.323311
316					0.9638	0.293165
317					0.96685	0.263326
318					0.9699	0.2341
319					0.97295	0.205794
320					0.976	0.178703
321					0.97905	0.153097
322					0.9821	0.12921
323					0.98515	0.107232
324					0.9882	0.0873027
325					0.99125	0.0695116
326					0.9943	0.0538962
327					0.99735	0.040448
328					1.0004	0.0291192
329					1.00345	0.0198313
330					1.0065	0.0124858
331					1.00955	0.00697578
332					1.0126	0.00319663
333					1.01565	0.00105649
334					1.0187	0.000484931
335					1.02175	0.00143939
336					1.0248	0.00390869
337					1.02785	0.00791404
338					1.0309	0.0135068
339					1.03395	0.0207631
340					1.037	0.0297768
341					1.04005	0.0406493
342					1.0431	0.0534791
343					1.04615	0.0683501
344					1.0492	0.0853208
345					1.05225	0.104414
346					1.0553	0.125608
347					1.05835	0.148832
348					1.0614	0.173962
349					1.06445	0.200823
350					1.0675	0.22919
351					1.07055	0.258798
352					1.0736	0.289348
353					1.07665	0.320522
354					1.0797	0.351996
355					1.08275	0.383453
356					1.0858	0.414598
357					1.08885	0.445171
358					1.0919	0.47496
359					1.09495	0.503804
360					1.098	0.531606
361					1.10105	0.55833
362					1.1041	0.583999
363					1.10715	0.608692
364					1.1102	0.632533
365					1.11325	0.655678
366					1.1163	0.678302
367					1.11935	0.700584
368					1.1224	0.72269
369					1.12545	0.744756
370					1.1285	0.766875
371					1.13155	0.789085
372					1.1346	0.811364
373					1.13765	0.833616
374					1.1407	0.855682
375					1.14375	0.877333
376					1.1468	0.898285
377					1.14985	0.918207
378					1.1529	0.936737
379					1.15595	0.953495
380					1.159	0.968109
381					1.16205	0.980222
382					1.1651	0.989522
383					1.16815	0.99575
384					1.1712	0.998716
385					1.17425	0.998308
386					1.1773	0.994499
387					1.18035	0.98735
388					1.1834	0.977002
389					1.18645	0.963676
390					1.1895	0.947656
391					1.19255	0.929277
392					1.1956	0.90891
393					1.19865	0.886941
394					1.2017	0.863755
395					1.20475	0.839718
396					1.2078	0.815159
397					1.21085	0.790358
398					1.2139	0.765536
399					1.21695	0.740848
400					1.22	0.716379
401					1.22305	0.69215
402					1.2261	0.668119
403					1.22915	0.644194
404					1.2322	0.620244
405					1.23525	0.596112
406					1.2383	0.571632
407					1.24135	0.546646
408					1.2444	0.521018
409					1.24745	0.494644
410					1.2505	0.467468
411					1.25355	0.43949
412					1.2566	0.410765
413					1.25965	0.381408
414					1.2627	0.351591
415					1.26575	0.321534
416					1.2688	0.291498
417					1.27185	0.261772
418					1.2749	0.232662
419					1.27795	0.204473
420					1.281	0.1775
421					1.28405	0.152011
422					1.2871	0.12824
423					1.29015	0.106377
424					1.2932	0.086562
425					1.29625	0.0688832
426					1.2993	0.0533789
427					1.30235	0.040041
428					1.3054	0.0288217
429					1.30845	0.0196426
430					1.3115	0.0124054
431					1.31455	0.00700289
432					1.3176	0.00333016
433					1.32065	0.00129494
434					1.3237	0.000826256
435					1.32675	0.0018806
436					1.3298	0.00444619
437					1.33285	0.00854336
438					1.3359	0.0142226
439					1.33895	0.0215594
440					1.342	0.030647
441					1.34505	0.0415865
442					1.3481	0.054476
443					1.35115	0.0693997
444					1.3542	0.0864162
445					1.35725	0.105549
446					1.3603	0.126777
447					1.36335	0.15003
448					1.3664	0.175186
449					1.36945	0.20207
450					1.3725	0.230458
451					1.37555	0.260085
452					1.3786	0.290653
453					1.38165	0.321845
454					1.3847	0.353336
455					1.38775	0.384809
456					1.3908	0.415968
457					1.39385	0.446552
458					1.3969	0.476346
459					1.39995	0.50519
460					1.403	0.532984
461					1.40605	0.55969
462					1.4091	0.58533
463					1.41215	0.609983
464					1.4152	0.633769
465					1.41825	0.656846
466					1.4213	0.679389
467					1.42435	0.701578
468					1.4274	0.723578
469					1.43045	0.745528
470					1.4335	0.767524
471					1.43655	0.789607
472					1.4396	0.811755
473					1.44265	0.833878
474					1.4457	0.855819
475					1.44875	0.877352
476					1.4518	0.898197
477					1.45485	0.918024
478					1.4579	0.936473
479					1.46095	0.953167
480					1.464	0.96773
481					1.46705	0.97981
482					1.4701	0.989091
483					1.47315	0.995312
484					1.4762	0.998283
485					1.47925	0.997887
486					1.4823	0.994096
487					1.48535	0.986967
488					1.4884	0.976639
489					1.49145	0.963328
490					1.4945	0.947316
491					1.49755	0.928938
492					1.5006	0.908563
493					1.50365	0.886575
494					1.5067	0.863361
495					1.50975	0.839287
496					1.5128	0.814683
497					1.51585	0.789833
498					1.5189	0.764958
499					1.52195	0.740218
500					1.525	0.7157
501					1.52805	0.691429
502					1.5311	0.667364
503					1.53415	0.643417
504					1.5372	0.619458
505					1.54025	0.595332
506					1.5433	0.570873
507					1.54635	0.545924
508					1.5494	0.520346
509					1.55245	0.494036
510					1.5555	0.466936
511					1.55855	0.43904
512					1.5616	0.410404
513					1.56465	0.381138
514					1.5677	0.351412
515					1.57075	0.321442
516					1.5738	0.291488
517					1.57685	0.261838
518					1.5799	0.232794
519					1.58295	0.204661
520					1.586	0.177734
521					1.58905	0.152282
522					1.5921	0.128539
523					1.59515	0.106696
524					1.5982	0.0868943
525					1.60125	0.0692246
526					1.6043	0.0537265
527					1.60735	0.0403935
528					1.6104	0.0291791
529					1.61345	0.0200059
530					1.6165	0.0127761
531					1.61955	0.00738269
532					1.6226	0.00372032
533					1.62565	0.00169595
534					1.6287	0.00123734
535					1.63175	0.00229979
536					1.6348	0.00486969
537					1.63785	0.00896579
538					1.6409	0.0146371
539					1.64395	0.021958
540					1.647	0.0310205
541					1.65005	0.0419256
542					1.6531	0.0547715
543					1.65615	0.0696429
544					1.6592	0.0865999
545					1.66225	0.105667
546					1.6653	0.126827
547					1.66835	0.15001
548					1.6714	0.175098
549					1.67445	0.201918
550					1.6775	0.230248
551					1.68055	0.259826
552					1.6836	0.290355
553					1.68665	0.321519
554					1.6897	0.352993
555					1.69275	0.384459
556					1.6958	0.415621
557					1.69885	0.446215
558					1.7019	0.476025
559					1.70495	0.504886
560					1.708	0.532696
561					1.71105	0.559415
562					1.7141	0.58506
563					1.71715	0.609707
564					1.7202	0.633476
565					1.72325	0.656523
566					1.7263	0.679021
567					1.72935	0.701151
568					1.7324	0.723081
569					1.73545	0.744951
570					1.7385	0.76686
571					1.74155	0.788853
572					1.7446	0.810912
573					1.74765	0.832953
574					1.7507	0.854821
575					1.75375	0.876298
576					1.7568	0.897104
577					1.75985	0.916916
578					1.7629	0.935373
579					1.76595	0.9521
580					1.769	0.966724
581					1.77205	0.978888
582					1.7751	0.988276
583					1.77815	0.994625
584					1.7812	0.997737
585					1.78425	0.997494
586					1.7873	0.993861
587					1.79035	0.986889
588					1.7934	0.976713
589					1.79645	0.963545
590					1.7995	0.947663
591					1.80255	0.929396
592					1.8056	0.909113
593					1.80865	0.887197
594					1.8117	0.864035
595					1.81475	0.839993
596					1.8178	0.815405
597					1.82085	0.790557
598					1.8239	0.765675
599					1.82695	0.740922
600					1.83	0.716391
601					1.83305	0.692109
602					1.8361	0.668042
603					1.83915	0.644104
604					1.8422	0.620166
605					1.84525	0.596077
606					1.8483	0.57167
607					1.85135	0.546788
608					1.8544	0.52129
609					1.85745	0.49507
610					1.8605	0.468068
611					1.86355	0.440274
612					1.8666	0.411737
613					1.86965	0.382567
614					1.8727	0.352926
615					1.87575	0.323029
616					1.8788	0.293131
617					1.88185	0.263517
618					1.8849	0.23449
619					1.88795	0.206354
620					1.891	0.179402
621					1.89405	0.153907
622					1.8971	0.130103
623					1.90015	0.108185
624					1.9032	0.0882978
625					1.90625	0.0705341
626					1.9093	0.0549374
627					1.91235	0.0415039
628					1.9154	0.0301897
629					1.91845	0.0209193
630					1.9215	0.013596
631					1.92455	0.00811311
632					1.9276	0.00436502
633					1.93065	0.00225751
634					1.9337	0.00171671
635					1.93675	0.00269557
636					1.9398	0.0051783
637					1.94285	0.00918119
638					1.9459	0.014751
639					1.94895	0.0219603
640					1.952	0.0309
641					1.95505	0.0416705
642					1.9581	0.0543704
643					1.96115	0.0690857
644					1.9642	0.0858785
645					1.96725	0.104777
646					1.9703	0.125765
647					1.97335	0.14878
648					1.9764	0.173706
649					1.97945	0.200374
650					1.9825	0.228568
651					1.98555	0.258028
652					1.9886	0.28846
653					1.99165	0.319548
654					1.9947	0.35097
655					1.99775	0.382406
656					2.0008	0.413559
657					2.00385	0.444163
658					2.0069	0.473997
659					2.00995	0.502893
660					2.013	0.530745
661					2.01605	0.557505
662					2.0191	0.583189
663					2.02215	0.607867
664					2.0252	0.631656
665					2.02825	0.654709
666					2.0313	0.677201
667					2.03435	0.699309
668					2.0374	0.721204
669					2.04045	0.74303
670					2.0435	0.764887
671					2.04655	0.786828
672					2.0496	0.80884
673					2.05265	0.830844
674					2.0557	0.852692
675					2.05875	0.87417
676					2.0618	0.895006
677					2.06485	0.914878
678					2.0679	0.933431
679					2.07095	0.95029
680					2.074	0.965081
681					2.07705	0.977446
682					2.0801	0.987066
683					2.08315	0.993673
684					2.0862	0.997063
685					2.08925	0.997111
686					2.0923	0.993776
687					2.09535	0.9871
688					2.0984	0.977211
689					2.10145	0.964313
690					2.1045	0.948681
691					2.10755	0.930637
692					2.1106	0.910548
693					2.11365	0.888796
694					2.1167	0.865766
695					2.11975	0.841828
696					2.1228	0.817317
697					2.12585	0.792524
698					2.1289	0.767681
699					2.13195	0.742955
700					2.135	0.718446
701					2.13805	0.694186
702					2.1411	0.670147
703					2.14415	0.646247
704					2.1472	0.622361
705					2.15025	0.598337
706					2.1533	0.574013
707					2.15635	0.549227
708					2.1594	0.523838
709					2.16245	0.497736
710					2.1655	0.470855
711					2.16855	0.443181
712					2.1716	0.414757
713					2.17465	0.385687
714					2.1777	0.356128
715					2.18075	0.326289
716					2.1838	0.296423
717					2.18685	0.266811
718					2.1899	0.237753
719					2.19295	0.209555
720					2.196	0.182511
721					2.19905	0.156893
722					2.2021	0.132943
723					2.20515	0.110857
724					2.2082	0.0907855
725					2.21125	0.0728257
726					2.2143	0.057026
727					2.21735	0.043387
728					2.2204	0.0318684
729					2.22345	0.0223976
730					2.2265	0.0148798
731					2.22955	0.00920887
732					2.2326	0.00527888
733					2.23565	0.00299428
734					2.2387	0.00227895
735					2.24175	0.00308314
736					2.2448	0.00538782
737					2.24785	0.00920607
738					2.2509	0.0145818
739					2.25395	0.021585
740					2.257	0.0303052
741					2.26005	0.0408419
742					2.2631	0.0532945
743					2.26615	0.0677507
744					2.2692	0.0842754
745					2.27225	0.1029
746					2.2753	0.123616
747					2.27835	0.146363
748					2.2814	0.171033
749					2.28445	0.197462
750					2.2875	0.225439
751					2.29055	0.254709
752					2.2936	0.284983
753					2.29665	0.315947
754					2.2997	0.347279
755					2.30275	0.37866
756					2.3058	0.40979
757					2.30885	0.4404
758					2.3119	0.470266
759					2.31495	0.499213
760					2.318	0.527128
761					2.32105	0.553959
762					2.3241	0.579714
763					2.32715	0.604459
764					2.3302	0.628306
765					2.33325	0.651404
766					2.3363	0.673925
767					2.33935	0.696048
768					2.3424	0.717944
769					2.34545	0.73976
770					2.3485	0.761603
771					2.35155	0.783529
772					2.3546	0.805534
773					2.35765	0.827544
774					2.3607	0.849422
775					2.36375	0.870959
776					2.3668	0.891889
777					2.36985	0.911896
778					2.3729	0.930628
779					2.37595	0.947713
780					2.379	0.962775
781					2.38205	0.975456
782					2.3851	0.98543
783					2.38815	0.992423
784					2.3912	0.996226
785					2.39425	0.996704
786					2.3973	0.993804
787					2.40035	0.987562
788					2.4034	0.978094
789					2.40645	0.965597
790					2.4095	0.950336
791					2.41255	0.93263
792					2.4156	0.912839
793					2.41865	0.891344
794					2.4217	0.86853
795					2.42475	0.844769
796					2.4278	0.820399
797					2.43085	0.795715
798					2.4339	0.770958
799					2.43695	0.7463
800					2.44	0.721849
801					2.44305	0.697645
802					2.4461	0.673665
803					2.44915	0.649833
804					2.4522	0.626027
805					2.45525	0.6021
806					2.4583	0.577888
807					2.46135	0.553228
808					2.4644	0.527977
809					2.46745	0.50202
810					2.4705	0.475284
811					2.47355	0.447751
812					2.4766	0.419455
813					2.47965	0.390493
814					2.4827	0.361014
815					2.48575	0.331224
816					2.4888	0.301368
817					2.49185	0.271725
818					2.4949	0.242594
819					2.49795	0.214279
820					2.501	0.187077
821					2.50405	0.161263
822					2.5071	0.137083
823					2.51015	0.114738
824					2.5132	0.0943853
825					2.51625	0.0761288
826					2.5193	0.0600229
827					2.52235	0.0460739
828					2.5254	0.0342468
829					2.52845	0.0244726
830					2.5315	0.016659
831					2.53455	0.0107013
832					2.5376	0.00649314
833					2.54065	0.00393748
834					2.5437	0.00295554
835					2.54675	0.00349425
836					2.5498	0.00553054
837					2.55285	0.00907357
838					2.5559	0.0141635
839					2.55895	0.0208673
840					2.562	0.0292723
841					2.56505	0.0394774
842					2.5681	0.0515825
843					2.57115	0.0656774
844					2.5742	0.0818307
845					2.57725	0.100079
846					2.5803	0.120419
847					2.58335	0.142799
848					2.5864	0.167116
849					2.58945	0.193216
850					2.5925	0.220893
851					2.59555	0.2499
852					2.5986	0.279951
853					2.60165	0.310737
854					2.6047	0.341938
855					2.60775	0.373234
856					2.6108	0.404324
857					2.61385	0.434934
858					2.6169	0.464834
859					2.61995	0.493844
860					2.623	0.521844
861					2.62605	0.548772
862					2.6291	0.574631
863					2.63215	0.599477
864					2.6352	0.623418
865					2.63825	0.646597
866					2.6413	0.669185
867					2.64435	0.691359
868					2.6474	0.713291
869					2.65045	0.735133
870					2.6535	0.756996
871					2.65655	0.778943
872					2.6596	0.800978
873					2.66265	0.823038
874					2.6657	0.844991
875					2.66875	0.86664
876					2.6718	0.887726
877					2.67485	0.907939
878					2.6779	0.92693
879					2.68095	0.94433
880					2.684	0.959764
881					2.68705	0.97287
882					2.6901	0.983317
883					2.69315	0.990824
884					2.6962	0.995172
885					2.69925	0.996215
886					2.7023	0.99389
887					2.70535	0.988219
888					2.7084	0.979308
889					2.71145	0.967343
890					2.7145	0.952578
891					2.71755	0.935325
892					2.7206	0.91594
893					2.72365	0.894799
894					2.7267	0.872288
895					2.72975	0.848779
896					2.7328	0.824616
897					2.73585	0.800101
898					2.7389	0.775478
899					2.74195	0.750932
900					2.745	0.726577
901					2.74805	0.702463
902					2.7511	0.678573
903					2.75415	0.654839
904					2.7572	0.631144
905					2.76025	0.607343
906					2.7633	0.583273
907					2.76635	0.55877
908					2.7694	0.533687
909					2.77245	0.507904
910					2.7755	0.481341
911					2.77855	0.453971
912					2.7816	0.425821
913					2.78465	0.396978
914					2.7877	0.367584
915					2.79075	0.337836
916					2.7938	0.307974
917					2.79685	0.278274
918					2.7999	0.249031
919					2.80295	0.22055
920					2.806	0.193129
921					2.80905	0.167049
922					2.8121	0.142558
923					2.81515	0.119867
924					2.8182	0.0991397
925					2.82125	0.0804879
926					2.8243	0.063974
927					2.82735	0.0496118
928					2.8304	0.0373725
929					2.83345	0.0271921
930					2.8365	0.0189817
931					2.83955	0.0126383
932					2.8426	0.00805559
933					2.84565	0.00513483
934					2.8487	0.00379436
935					2.85175	0.00397699
936					2.8548	0.00565517
937					2.85785	0.0088332
938					2.8609	0.0135467
939					2.86395	0.0198589
940					2.867	0.0278546
941					2.87005	0.0376315
942					2.8731	0.0492899
943					2.87615	0.0629222
944					2.8792	0.0786011
945					2.88225	0.0963693
946					2.8853	0.11623
947					2.88835	0.138141
948					2.8914	0.162008
949					2.89445	0.187685
950					2.8975	0.214977
951					2.90055	0.243642
952					2.9036	0.273402
953					2.90665	0.303952
954					2.9097	0.334975
955					2.91275	0.366152
956					2.9158	0.397177
957					2.91885	0.427775
958					2.9219	0.457709
959					2.92495	0.486791
960					2.928	0.514892
961					2.93105	0.541941
962					2.9341	0.567932
963					2.93715	0.592912
964					2.9402	0.616981
965					2.94325	0.640277
966					2.9463	0.662967
967					2.94935	0.685226
968					2.9524	0.70723
969					2.95545	0.729131
970					2.9585	0.751047
971					2.96155	0.773049
972					2.9646	0.795151
973					2.96765	0.817298
974					2.9707	0.839371
975					2.97375	0.861181
976					2.9768	0.882479
977					2.97985	0.902962
978					2.9829	0.922287
979					2.98595	0.940088
980					2.989	0.955989
981					2.99205	0.969624
982					2.9951	0.980659
983					2.99815	0.988803
984					3.0012	0.993825
985					3.00425	0.995568
986					3.0073	0.993955
987					3.01035	0.988994
988					3.0134	0.980777
989					3.01645	0.969476
990					3.0195	0.955334
991					3.02255	0.938655
992					3.0256	0.919786
993					3.02865	0.899101
994					3.0317	0.876984
995					3.03475	0.853809
996					3.0378	0.829924
997					3.04085	0.805637
998					3.0439	0.781203
999					3.04695	0.756814
1000					3.05	0.732595
1001					3.05305	0.708606
1002					3.0561	0.68484
1003					3.05915	0.661235
1004					3.0622	0.637682
1005					3.06525	0.614038
1006					3.0683	0.590142
1007					3.07135	0.565828
1008					3.0744	0.540945
1009					3.07745	0.515366
1010					3.0805	0.489006
1011					3.08355	0.461826
1012					3.0866	0.433844
1013					3.08965	0.405135
1014					3.0927	0.375835
1015					3.09575	0.346129
1016					3.0988	0.316253
1017					3.10185	0.286474
1018					3.1049	0.257088
1019					3.10795	0.228398
1020					3.111	0.200704
1021					3.11405	0.174292
1022					3.1171	0.149417
1023					3.12015	0.126297
1024					3.1232	0.105104
1025					3.12625	0.0859619
1026					3.1293	0.0689407
1027					3.13235	0.0540636
1028					3.1354	0.0413094
1029					3.13845	0.0306205
1030					3.1415	0.0219124
1031					3.14455	0.0150843
1032					3.1476	0.0100304
1033					3.15065	0.00665035
1034					3.1537	0.00485937
1035					3.15675	0.00459572
1036					3.1598	0.00582661
1037					3.16285	0.00855072
1038					3.1659	0.0127983
1039					3.16895	0.0186282
1040					3.172	0.0261217
1041					3.17505	0.035375
1042					3.1781	0.0464889
1043					3.18115	0.0595581
1044					3.1842	0.0746602
1045					3.18725	0.0918442
1046					3.1903	0.111122
1047					3.19335	0.132461
1048					3.1964	0.155777
1049					3.19945	0.180935
1050					3.2025	0.20775
1051					3.20555	0.23599
1052					3.2086	0.265385
1053					3.21165	0.295635
1054					3.2147	0.326427
1055					3.21775	0.357441
1056					3.2208	0.388373
1057					3.22385	0.418941
1058					3.2269	0.4489
1059					3.22995	0.478057
1060					3.233	0.50627
1061					3.23605	0.53346
1062					3.2391	0.559606
1063					3.24215	0.58475
1064					3.2452	0.608979
1065					3.24825	0.632426
1066					3.2513	0.655252
1067					3.25435	0.677631
1068					3.2574	0.699738
1069					3.26045	0.721729
1070					3.2635	0.74373
1071					3.26655	0.765819
1072					3.2696	0.78802
1073					3.27265	0.81029
1074					3.2757	0.832521
1075					3.27875	0.854536
1076					3.2818	0.876098
1077					3.28485	0.89691
1078					3.2879	0.916639
1079					3.29095	0.934919
1080					3.294	0.951375
1081					3.29705	0.96564
1082					3.3001	0.977372
1083					3.30315	0.98627
1084					3.3062	0.992093
1085					3.30925	0.994669
1086					3.3123	0.993904
1087					3.31535	0.989791
1088					3.3184	0.982404
1089					3.32145	0.971902
1090					3.3245	0.958515
1091					3.32755	0.942533
1092					3.3306	0.924297
1093					3.33365	0.904174
1094					3.3367	0.882547
1095					3.33975	0.859791
1096					3.3428	0.83626
1097					3.34585	0.812268
1098					3.3489	0.788079
1099					3.35195	0.763897
1100					3.355	0.739858
1101					3.35805	0.716033
1102					3.3611	0.692426
1103					3.36415	0.668984
1104					3.3672	0.645605
1105					3.37025	0.62215
1106					3.3733	0.59846
1107					3.37635	0.574369
1108					3.3794	0.549719
1109					3.38245	0.52438
1110					3.3855	0.498255
1111					3.38855	0.471295
1112					3.3916	0.443508
1113					3.39465	0.414957
1114					3.3977	0.385765
1115					3.40075	0.35611
1116					3.4038	0.326216
1117					3.40685	0.296347
1118					3.4099	0.266794
1119					3.41295	0.237859
1120					3.416	0.209846
1121					3.41905	0.183044
1122					3.4221	0.157717
1123					3.42515	0.134091
1124					3.4282	0.112348
1125					3.43125	0.0926234
1126					3.4343	0.0749986
1127					3.43735	0.059507
1128					3.4404	0.0461367
1129					3.44345	0.0348378
1130					3.4465	0.0255312
1131					3.44955	0.0181196
1132					3.4526	0.0124977
1133					3.45565	0.00856419
1134					3.4587	0.00623075
1135					3.46175	0.00543088
1136					3.4648	0.00612581
1137					3.46785	0.00830795
1138					3.4709	0.0120014
1139					3.47395	0.0172594
1140					3.477	0.0241595
1141					3.48005	0.0327955
1142					3.4831	0.0432684
1143					3.48615	0.0556752
1144					3.4892	0.0700984
1145					3.49225	0.0865944
1146					3.4953	0.105184
1147					3.49835	0.125845
1148					3.5014	0.148507
1149					3.50445	0.173046
1150					3.5075	0.199288
1151					3.51055	0.227014
1152					3.5136	0.255962
1153					3.51665	0.285841
1154					3.5197	0.316339
1155					3.52275	0.347142
1156					3.5258	0.377942
1157					3.52885	0.408452
1158					3.5319	0.438423
1159					3.53495	0.467649
1160					3.538	0.49598
1161					3.54105	0.523323
1162					3.5441	0.549646
1163					3.54715	0.574977
1164					3.5502	0.599396
1165					3.55325	0.623024
1166					3.5563	0.646017
1167					3.55935	0.668547
1168					3.5624	0.690789
1169					3.56545	0.712901
1170					3.5685	0.735015
1171					3.57155	0.757219
1172					3.5746	0.779547
1173					3.57765	0.80197
1174					3.5807	0.824394
1175					3.58375	0.846653
1176					3.5868	0.868523
1177					3.58985	0.889718
1178					3.5929	0.90991
1179					3.59595	0.92874
1180					3.599	0.945834
1181					3.60205	0.960822
1182					3.6051	0.973353
1183					3.60815	0.98312
1184					3.6112	0.989865
1185					3.61425	0.993402
1186					3.6173	0.993619
1187					3.62035	0.990491
1188					3.6234	0.984074
1189					3.62645	0.974509
1190					3.6295	0.962009
1191					3.63255	0.946853
1192					3.6356	0.92937
1193					3.63865	0.909922
1194					3.6417	0.888887
1195					3.64475	0.866644
1196					3.6478	0.843548
1197					3.65085	0.819923
1198					3.6539	0.796042
1199					3.65695	0.772121
1200					3.66	0.748309
1201					3.66305	0.72469
1202					3.6661	0.70128
1203					3.66915	0.678036
1204					3.6722	0.654865
1205					3.67525	0.631634
1206					3.6783	0.608185
1207					3.68135	0.584352
1208					3.6844	0.559974
1209					3.68745	0.534911
1210					3.6905	0.509058
1211					3.69355	0.482355
1212					3.6966	0.454795
1213					3.69965	0.426431
1214					3.7027	0.39737
1215					3.70575	0.36778
1216					3.7088	0.337876
1217					3.71185	0.307914
1218					3.7149	0.278179
1219					3.71795	0.248975
1220					3.721	0.220605
1221					3.72405	0.193365
1222					3.7271	0.167525
1223					3.73015	0.143322
1224					3.7332	0.120951
1225					3.73625	0.100557
1226					3.7393	0.0822365
1227					3.74235	0.0660339
1228					3.7454	0.0519484
1229					3.74845	0.0399392
1230					3.7515	0.0299343
1231					3.75455	0.0218402
1232					3.7576	0.0155538
1233					3.76065	0.0109723
1234					3.7637	0.00800447
1235					3.76675	0.0065786
1236					3.7698	0.00664952
1237					3.77285	0.00820255
1238					3.7759	0.0112547
1239					3.77895	0.0158531
1240					3.782	0.0220702
1241					3.78505	0.029997
1242					3.7881	0.039734
1243					3.79115	0.0513804
1244					3.7942	0.0650234
1245					3.79725	0.0807273
1246					3.8003	0.0985229
1247					3.80335	0.1184
1248					3.8064	0.1403
1249					3.80945	0.164115
1250					3.8125	0.189684
1251					3.81555	0.2168
1252					3.8186	0.245212
1253					3.82165	0.274639
1254					3.8247	0.304774
1255					3.82775	0.335306
1256					3.8308	0.365925
1257					3.83385	0.396342
1258					3.8369	0.4263
1259					3.83995	0.455582
1260					3.843	0.484027
1261					3.84605	0.511529
1262					3.8491	0.538043
1263					3.85215	0.563582
1264					3.8552	0.588213
1265					3.85825	0.61205
1266					3.8613	0.635239
1267					3.86435	0.657948
1268					3.8674	0.680352
1269					3.87045	0.702611
1270					3.8735	0.724864
1271					3.87655	0.747208
1272					3.8796	0.769689
1273					3.88265	0.792292
1274					3.8857	0.814936
1275					3.88875	0.837472
1276					3.8918	0.859686
1277					3.89485	0.881308
1278					3.8979	0.902018
1279					3.90095	0.921461
1280					3.904	0.939266
1281					3.90705	0.95506
1282					3.9101	0.968487
1283					3.91315	0.979227
1284					3.9162	0.987011
1285					3.91925	0.991634
1286					3.9223	0.992965
1287					3.92535	0.990959
1288					3.9284	0.985651
1289					3.93145	0.977161
1290					3.9345	0.965686
1291					3.93755	0.951489
1292					3.9406	0.934885
1293					3.94365	0.91623
1294					3.9467	0.895898
1295					3.94975	0.874266
1296					3.9528	0.851695
1297					3.95585	0.828515
1298					3.9589	0.805011
1299					3.96195	0.781411
1300					3.965	0.757879
1301					3.96805	0.734512
1302					3.9711	0.711341
1303					3.97415	0.688334
1304					3.9772	0.665408
1305					3.98025	0.642437
1306					3.9833	0.619267
1307					3.98635	0.59573
1308					3.9894	0.571662
1309					3.99245	0.546916
1310					3.9955	0.521377
1311					3.99855	0.494971
1312					4.0016	0.467679
1313					4.00465	0.439537
1314					4.0077	0.41064
1315					4.01075	0.381141
1316					4.0138	0.351244
1317					4.01685	0.321196
1318					4.0199	0.291277
1319					4.02295	0.261788
1320					4.026	0.233036
1321					4.02905	0.205318
1322					4.0321	0.178916
1323					4.03515	0.154075
1324					4.0382	0.131003
1325					4.04125	0.10986
1326					4.0443	0.0907557
1327					4.04735	0.0737493
1328					4.0504	0.0588522
1329					4.05345	0.0460345
1330					4.0565	0.0352322
1331					4.05955	0.0263576
1332					4.0626	0.0193098
1333					4.06565	0.0139861
1334					4.0687	0.010292
1335					4.07175	0.0081506
1336					4.0748	0.00750998
1337					4.07785	0.00834769
1338					4.0809	0.0106729
1339					4.08395	0.0145254
1340					4.087	0.0199719
1341					4.09005	0.0270997
1342					4.0931	0.0360078
1343					4.09615	0.0467973
1344					4.0992	0.0595601
1345					4.10225	0.0743682
1346					4.1053	0.0912632
1347					4.10835	0.110247
1348					4.1114	0.131277
1349					4.11445	0.154258
1350					4.1175	0.179047
1351					4.12055	0.205449
1352					4.1236	0.233229
1353					4.12665	0.262113
1354					4.1297	0.291805
1355					4.13275	0.321995
1356					4.1358	0.352375
1357					4.13885	0.382652
1358					4.1419	0.412561
1359					4.14495	0.441876
1360					4.148	0.470423
1361					4.15105	0.498082
1362					4.1541	0.524792
1363					4.15715	0.550551
1364					4.1602	0.575414
1365					4.16325	0.599481
1366					4.1663	0.622891
1367					4.16935	0.645805
1368					4.1724	0.668394
1369					4.17545	0.690825
1370					4.1785	0.71324
1371					4.18155	0.735745
1372					4.1846	0.758399
1373					4.18765	0.781202
1374					4.1907	0.804088
1375					4.19375	0.826925
1376					4.1968	0.849514
1377					4.19985	0.871598
1378					4.2029	0.892869
1379					4.20595	0.912978
1380					4.209	0.931557
1381					4.21205	0.948233
1382					4.2151	0.962642
1383					4.21815	0.974455
1384					4.2212	0.983387
1385					4.22425	0.989215
1386					4.2273	0.991788
1387					4.23035	0.991038
1388					4.2334	0.986977
1389					4.23645	0.979704
1390					4.2395	0.969394
1391					4.24255	0.956293
1392					4.2456	0.940702
1393					4.24865	0.922965
1394					4.2517	0.903452
1395					4.25475	0.882538
1396					4.2578	0.860589
1397					4.26085	0.837941
1398					4.2639	0.814891
1399					4.26695	0.791679
1400					4.27	0.768484
1401					4.27305	0.745421
1402					4.2761	0.722534
1403					4.27915	0.699806
1404					4.2822	0.677166
1405					4.28525	0.654494
1406					4.2883	0.631642
1407					4.29135	0.608443
1408					4.2944	0.584728
1409					4.29745	0.560344
1410					4.3005	0.535165
1411					4.30355	0.509104
1412					4.3066	0.482126
1413					4.30965	0.454252
1414					4.3127	0.425559
1415					4.31575	0.396186
1416					4.3188	0.366324
1417					4.32185	0.33621
1418					4.3249	0.306117
1419					4.32795	0.276342
1420					4.331	0.247192
1421					4.33405	0.218971
1422					4.3371	0.191966
1423					4.34015	0.166435
1424					4.3432	0.142601
1425					4.34625	0.120636
1426					4.3493	0.100668
1427					4.35235	0.0827698
1428					4.3554	0.0669687
1429					4.35845	0.0532467
1430					4.3615	0.0415498
1431					4.36455	0.0317973
1432					4.3676	0.0238922
1433					4.37065	0.0177319
1434					4.3737	0.0132197
1435					4.37675	0.0102736
1436					4.3798	0.0088345
1437					4.38285	0.00887169
1438					4.3859	0.0103857
1439					4.38895	0.013408
1440					4.392	0.0179986
1441					4.39505	0.0242396
1442					4.3981	0.0322283
1443					4.40115	0.0420665
1444					4.4042	0.0538506
1445					4.40725	0.0676601
1446					4.4103	0.0835474
1447					4.41335	0.101528
1448					4.4164	0.121574
1449					4.41945	0.143609
1450					4.4225	0.167504
1451					4.42555	0.193084
1452					4.4286	0.220125
1453					4.43165	0.248367
1454					4.4347	0.277524
1455					4.43775	0.30729
1456					4.4408	0.33736
1457					4.44385	0.367437
1458					4.4469	0.397249
1459					4.44995	0.426563
1460					4.453	0.455188
1461					4.45605	0.482991
1462					4.4591	0.509893
1463					4.46215	0.535879
1464					4.4652	0.560985
1465					4.46825	0.585298
1466					4.4713	0.608947
1467					4.47435	0.632087
1468					4.4774	0.654884
1469					4.48045	0.677506
1470					4.4835	0.7001
1471					4.48655	0.722783
1472					4.4896	0.745626
1473					4.49265	0.768643
1474					4.4957	0.791787
1475					4.49875	0.814942
1476					4.5018	0.837927
1477					4.50485	0.8605
1478					4.5079	0.882364
1479					4.51095	0.903182
1480					4.514	0.922588
1481					4.51705	0.940209
1482					4.5201	0.955678
1483					4.52315	0.968652
1484					4.5262	0.978833
1485					4.52925	0.985979
1486					4.5323	0.989917
1487					4.53535	0.990553
1488					4.5384	0.987878
1489					4.54145	0.981963
1490					4.5445	0.972961
1491					4.54755	0.961097
1492					4.5506	0.946657
1493					4.55365	0.929971
1494					4.5567	0.911403
1495					4.55975	0.891323
1496					4.5628	0.870101
1497					4.56585	0.84808
1498					4.5689	0.825567
1499					4.57195	0.802818
1500					4.575	0.780026
1501					4.57805	0.757324
1502					4.5811	0.734772
1503					4.58415	0.712371
1504					4.5872	0.690059
1505					4.59025	0.667729
1506					4.5933	0.645238
1507					4.59635	0.62242
1508					4.5994	0.599106
1509					4.60245	0.575133
1510					4.6055	0.550364
1511					4.60855	0.524701
1512					4.6116	0.498092
1513					4.61465	0.470537
1514					4.6177	0.4421
1515					4.62075	0.412901
1516					4.6238	0.383115
1517					4.62685	0.352968
1518					4.6299	0.322724
1519					4.63295	0.292675
1520					4.636	0.263128
1521					4.63905	0.23439
1522					4.6421	0.206756
1523					4.64515	0.180497
1524					4.6482	0.155847
1525					4.65125	0.132998
1526					4.6543	0.112092
1527					4.65735	0.093222
1528					4.6604	0.0764293
1529					4.66345	0.0617109
1530					4.6665	0.0490247
1531					4.66955	0.0382986
1532					4.6726	0.0294407
1533					4.67565	0.0223503
1534					4.6787	0.0169286
1535					4.68175	0.0130889
1536					4.6848	0.010765
1537					4.68785	0.00991753
1538					4.6909	0.0105375
1539					4.69395	0.0126474
1540					4.697	0.016299
1541					4.70005	0.0215685
1542					4.7031	0.0285499
1543					4.70615	0.0373451
1544					4.7092	0.0480541
1545					4.71225	0.0607636
1546					4.7153	0.0755369
1547					4.71835	0.0924035
1548					4.7214	0.111352
1549					4.72445	0.132322
1550					4.7275	0.155206
1551					4.73055	0.179845
1552					4.7336	0.206032
1553					4.73665	0.233523
1554					4.7397	0.262041
1555					4.74275	0.291289
1556					4.7458	0.320964
1557					4.74885	0.350767
1558					4.7519	0.380423
1559					4.75495	0.409686
1560					4.758	0.438353
1561					4.76105	0.466275
1562					4.7641	0.493358
1563					4.76715	0.519564
1564					4.7702	0.544916
1565					4.77325	0.569486
1566					4.7763	0.593388
1567					4.77935	0.616768
1568					4.7824	0.639789
1569					4.78545	0.662617
1570					4.7885	0.685405
1571					4.79155	0.708279
1572					4.7946	0.73132
1573					4.79765	0.75456
1574					4.8007	0.77797
1575					4.80375	0.801452
1576					4.8068	0.824844
1577					4.80985	0.847921
1578					4.8129	0.870401
1579					4.81595	0.891957
1580					4.819	0.912231
1581					4.82205	0.93085
1582					4.8251	0.947442
1583					4.82815	0.961655
1584					4.8312	0.973176
1585					4.83425	0.981744
1586					4.8373	0.987163
1587					4.84035	0.989313
1588					4.8434	0.988157
1589					4.84645	0.983741
1590					4.8495	0.976192
1591					4.85255	0.965712
1592					4.8556	0.952566
1593					4.85865	0.937072
1594					4.8617	0.91958
1595					4.86475	0.90046
1596					4.8678	0.88008
1597					4.87085	0.858791
1598					4.8739	0.836909
1599					4.87695	0.814704
1600					4.88	0.792389
1601					4.88305	0.770112
1602					4.8861	0.747953
1603					4.88915	0.725928
1604					4.8922	0.703993
1605					4.89525	0.682051
1606					4.8983	0.659967
1607					4.90135	0.637579
1608					4.9044	0.614713
1609					4.90745	0.591205
1610					4.9105	0.566904
1611					4.91355	0.541698
1612					4.9166	0.515518
1613					4.91965	0.488346
1614					4.9227	0.460227
1615					4.92575	0.43126
1616					4.9288	0.401604
1617					4.93185	0.371472
1618					4.9349	0.341115
1619					4.93795	0.310819
1620					4.941	0.28089
1621					4.94405	0.251638
1622					4.9471	0.223364
1623					4.95015	0.196351
1624					4.9532	0.170847
1625					4.95625	0.147062
1626					4.9593	0.125156
1627					4.96235	0.10524
1628					4.9654	0.0873745
1629					4.96845	0.0715726
1630					4.9715	0.057806
1631					4.97455	0.046013
1632					4.9776	0.0361086
1633					4.98065	0.0279951
1634					4.9837	0.0215729
1635					4.98675	0.0167514
1636					4.9898	0.0134573
1637					4.99285	0.0116422
1638					4.9959	0.0112871
1639					4.99895	0.0124044
1640					5.002	0.0150367
1641					5.00505	0.019253
1642					5.0081	0.0251425
1643					5.01115	0.0328062
1644					5.0142	0.0423466
1645					5.01725	0.053857
1646					5.0203	0.0674113
1647					5.02335	0.0830529
1648					5.0264	0.100787
1649					5.02945	0.120573
1650					5.0325	0.142322
1651					5.03555	0.165895
1652					5.0386	0.191106
1653					5.04165	0.217725
1654					5.0447	0.245489
1655					5.04775	0.27411
1656					5.0508	0.303291
1657					5.05385	0.332734
1658					5.0569	0.362157
1659					5.05995	0.391305
1660					5.063	0.419965
1661					5.06605	0.447969
1662					5.0691	0.475204
1663					5.07215	0.501617
1664					5.0752	0.527209
1665					5.07825	0.552035
1666					5.0813	0.576195
1667					5.08435	0.599825
1668					5.0874	0.623081
1669					5.09045	0.646126
1670					5.0935	0.669117
1671					5.09655	0.692187
1672					5.0996	0.715432
1673					5.10265	0.738898
1674					5.1057	0.762573
1675					5.10875	0.786383
1676					5.1118	0.810183
1677					5.11485	0.83377
1678					5.1179	0.856875
1679					5.12095	0.879187
1680					5.124	0.900356
1681					5.12705	0.92001
1682					5.1301	0.937776
1683					5.13315	0.953293
1684					5.1362	0.966234
1685					5.13925	0.976317
1686					5.1423	0.983324
1687					5.14535	0.987108
1688					5.1484	0.987603
1689					5.15145	0.984825
1690					5.1545	0.978875
1691					5.15755	0.969926
1692					5.1606	0.958224
1693					5.16365	0.944067
1694					5.1667	0.927793
1695					5.16975	0.909767
1696					5.1728	0.890354
1697					5.17585	0.869911
1698					5.1789	0.848763
1699					5.18195	0.827196
1700					5.185	0.805439
1701					5.18805	0.783658
1702					5.1911	0.761955
1703					5.19415	0.740365
1704					5.1972	0.718859
1705					5.20025	0.697355
1706					5.2033	0.675728
1707					5.20635	0.653819
1708					5.2094	0.631458
1709					5.21245	0.60847
1710					5.2155	0.584698
1711					5.21855	0.560015
1712					5.2216	0.534332
1713					5.22465	0.507615
1714					5.2277	0.479884
1715					5.23075	0.451221
1716					5.2338	0.421764
1717					5.23685	0.391708
1718					5.2399	0.361293
1719					5.24295	0.330796
1720					5.246	0.300518
1721					5.24905	0.270771
1722					5.2521	0.241863
1723					5.25515	0.214087
1724					5.2582	0.187705
1725					5.26125	0.162946
1726					5.2643	0.139988
1727					5.26735	0.118963
1728					5.2704	0.099952
1729					5.27345	0.0829858
1730					5.2765	0.0680523
1731					5.27955	0.0551024
1732					5.2826	0.0440601
1733					5.28565	0.0348321
1734					5.2887	0.0273198
1735					5.29175	0.021429
1736					5.2948	0.0170801
1737					5.29785	0.0142157
1738					5.3009	0.0128063
1739					5.30395	0.0128534
1740					5.307	0.014389
1741					5.31005	0.0174738
1742					5.3131	0.0221908
1743					5.31615	0.0286384
1744					5.3192	0.0369204
1745					5.32225	0.047136
1746					5.3253	0.0593685
1747					5.32835	0.0736753
1748					5.3314	0.0900785
1749					5.33445	0.108558
1750					5.3375	0.129045
1751					5.34055	0.151422
1752					5.3436	0.175524
1753					5.34665	0.20114
1754					5.3497	0.228023
1755					5.35275	0.255897
1756					5.3558	0.28447
1757					5.35885	0.313449
1758					5.3619	0.342546
1759					5.36495	0.371501
1760					5.368	0.400087
1761					5.37105	0.428119
1762					5.3741	0.455468
1763					5.37715	0.482058
1764					5.3802	0.507872
1765					5.38325	0.532946
1766					5.3863	0.557363
1767					5.38935	0.581244
1768					5.3924	0.604738
1769					5.39545	0.628005
1770					5.3985	0.651203
1771					5.40155	0.674471
1772					5.4046	0.697917
1773					5.40765	0.721604
1774					5.4107	0.745539
1775					5.41375	0.769667
1776					5.4168	0.793867
1777					5.41985	0.817955
1778					5.4229	0.841684
1779					5.42595	0.864755
1780					5.429	0.88683
1781					5.43205	0.907542
1782					5.4351	0.926518
1783					5.43815	0.943389
1784					5.4412	0.957815
1785					5.44425	0.969495
1786					5.4473	0.978187
1787					5.45035	0.983716
1788					5.4534	0.985986
1789					5.45645	0.984982
1790					5.4595	0.980773
1791					5.46255	0.973507
1792					5.4656	0.9634
1793					5.46865	0.950733
1794					5.4717	0.935827
1795					5.47475	0.919037
1796					5.4778	0.900726
1797					5.48085	0.881254
1798					5.4839	0.860956
1799					5.48695	0.840129
1800					5.49	0.81902
1801					5.49305	0.797817
1802					5.4961	0.776642
1803					5.49915	0.755549
1804					5.5022	0.734531
1805					5.50525	0.71352
1806					5.5083	0.692403
1807					5.51135	0.671028
1808					5.5144	0.649227
1809					5.51745	0.626821
1810					5.5205	0.603643
1811					5.52355	0.579553
1812					5.5266	0.554445
1813					5.52965	0.528262
1814					5.5327	0.501003
1815					5.53575	0.472726
1816					5.5388	0.44355
1817					5.54185	0.413649
1818					5.5449	0.383248
1819					5.54795	0.352613
1820					5.551	0.322038
1821					5.55405	0.291836
1822					5.5571	0.262318
1823					5.56015	0.233787
1824					5.5632	0.206521
1825					5.56625	0.180764
1826					5.5693	0.156717
1827					5.57235	0.134532
1828					5.5754	0.114313
1829					5.57845	0.0961099
1830					5.5815	0.0799295
1831					5.58455	0.0657377
1832					5.5876	0.0534693
1833					5.59065	0.043038
1834					5.5937	0.0343473
1835					5.59675	0.0273011
1836					5.5998	0.0218142
1837					5.60285	0.0178203
1838					5.6059	0.0152794
1839					5.60895	0.014181
1840					5.612	0.0145461
1841					5.61505	0.0164249
1842					5.6181	0.0198931
1843					5.62115	0.0250446
1844					5.6242	0.0319833
1845					5.62725	0.0408124
1846					5.6303	0.0516241
1847					5.63335	0.0644888
1848					5.6364	0.0794458
1849					5.63945	0.0964945
1850					5.6425	0.115589
1851					5.64555	0.136635
1852					5.6486	0.159489
1853					5.65165	0.183963
1854					5.6547	0.209825
1855					5.65775	0.236817
1856					5.6608	0.264654
1857					5.66385	0.293048
1858					5.6669	0.321712
1859					5.66995	0.350377
1860					5.673	0.378804
1861					5.67605	0.406796
1862					5.6791	0.434202
1863					5.68215	0.460928
1864					5.6852	0.486933
1865					5.68825	0.512233
1866					5.6913	0.536893
1867					5.69435	0.561019
1868					5.6974	0.584748
1869					5.70045	0.608235
1870					5.7035	0.631637
1871					5.70655	0.655099
1872					5.7096	0.678739
1873					5.71265	0.702635
1874					5.7157	0.726814
1875					5.71875	0.751242
1876					5.7218	0.775823
1877					5.72485	0.800394
1878					5.7279	0.82473
1879					5.73095	0.848548
1880					5.734	0.871525
1881					5.73705	0.893302
1882					5.7401	0.913506
1883					5.74315	0.931765
1884					5.7462	0.947725
1885					5.74925	0.961068
1886					5.7523	0.971527
1887					5.75535	0.978901
1888					5.7584	0.983062
1889					5.76145	0.983962
1890					5.7645	0.981636
1891					5.76755	0.976201
1892					5.7706	0.967846
1893					5.77365	0.956824
1894					5.7767	0.943442
1895					5.77975	0.92804
1896					5.7828	0.910977
1897					5.78585	0.892612
1898					5.7889	0.873288
1899					5.79195	0.853314
1900					5.795	0.832957
1901					5.79805	0.812422
1902					5.8011	0.791854
1903					5.80415	0.77133
1904					5.8072	0.750863
1905					5.81025	0.730405
1906					5.8133	0.709855
1907					5.81635	0.689072
1908					5.8194	0.667891
1909					5.82245	0.646131
1910					5.8255	0.623618
1911					5.82855	0.600197
1912					5.8316	0.575745
1913					5.83465	0.550185
1914					5.8377	0.52349
1915					5.84075	0.495696
1916					5.8438	0.466896
1917					5.84685	0.437245
1918					5.8499	0.406947
1919					5.85295	0.376256
1920					5.856	0.345458
1921					5.85905	0.314859
1922					5.8621	0.284776
1923					5.86515	0.25552
1924					5.8682	0.227382
1925					5.87125	0.200624
1926					5.8743	0.175467
1927					5.87735	0.152087
1928					5.8804	0.130609
1929					5.88345	0.111107
1930					5.8865	0.0936081
1931					5.88955	0.0780957
1932					5.8926	0.064518
1933					5.89565	0.0527978
1934					5.8987	0.042843
1935					5.90175	0.0345572
1936					5.9048	0.0278506
1937					5.90785	0.0226489
1938					5.9109	0.0189014
1939					5.91395	0.0165854
1940					5.917	0.0157094
1941					5.92005	0.0163122
1942					5.9231	0.0184602
1943					5.92615	0.0222413
1944					5.9292	0.0277572
1945					5.93225	0.0351137
1946					5.9353	0.0444103
1947					5.93835	0.0557298
1948					5.9414	0.0691278
1949					5.94445	0.0846237
1950					5.9475	0.102195
1951					5.95055	0.12177
1952					5.9536	0.143232
1953					5.95665	0.166414
1954					5.9597	0.191107
1955					5.96275	0.217067
1956					5.9658	0.244025
1957					5.96885	0.271698
1958					5.9719	0.299801
1959					5.97495	0.32806
1960					5.978	0.356228
1961					5.98105	0.384091
1962					5.9841	0.411482
1963					5.98715	0.438284
1964					5.9902	0.464434
1965					5.99325	0.489926
1966					5.9963	0.514805
1967					5.99935	0.539158
1968					6.0024	0.563111
1969					6.00545	0.586808
1970					6.0085	0.610404
1971					6.01155	0.634048
1972					6.0146	0.657868
1973					6.01765	0.681955
1974					6.0207	0.706355
1975					6.02375	0.731057
1976					6.0268	0.755989
1977					6.02985	0.781011
1978					6.0329	0.805922
1979					6.03595	0.830462
1980					6.039	0.85432
1981					6.04205	0.87715
1982					6.0451	0.898583
1983					6.04815	0.918243
1984					6.0512	0.935768
1985					6.05425	0.950822
1986					6.0573	0.963117
1987					6.06035	0.972423
1988					6.0634	0.978578
1989					6.06645	0.981502
1990					6.0695	0.981195
1991					6.07255	0.977737
1992					6.0756	0.971288
1993					6.07865	0.962073
1994					6.0817	0.950377
1995					6.08475	0.936523
1996					6.0878	0.920861
1997					6.09085	0.90375
1998					6.0939	0.885536
[truncated: 8,002 more rows]

## Sheet: Fig3c_upper
	x	y	c
0	-3	-3	1.00759
1	-3	-2	1.00844
2	-3	-1	1.01001
3	-3	0	1.01278
4	-3	1	1.00814
5	-3	2	1.00977
6	-3	3	1.01516
7	-2	-5	1.00033
8	-2	-4	1.00281
9	-2	-3	1.00309
10	-2	-2	0.996613
11	-2	-1	1.00276
12	-2	0	1.00113
13	-2	1	1.00119
14	-2	2	1.00343
15	-2	3	1.00495
16	-2	4	1.00582
17	-2	5	1.00431
18	-1	-7	1.00486
19	-1	-6	0.997068
20	-1	-5	0.998848
21	-1	-4	0.997358
22	-1	-3	0.998248
23	-1	-2	0.993826
24	-1	-1	0.998297
25	-1	0	1.00174
26	-1	1	0.999474
27	-1	2	1.00053
28	-1	3	1.0042
29	-1	4	0.999853
30	-1	5	1.00298
31	-1	6	1.00582
32	-1	7	1.00929
33	0	-7	0.999102
34	0	-6	0.994882
35	0	-5	0.998877
36	0	-4	1.00198
37	0	-3	1.00153
38	0	-2	0.997396
39	0	-1	0.997299
40	0	0	0.999387
41	0	1	0.999528
42	0	2	1.0025
43	0	3	1.00665
44	0	4	1.00955
45	0	5	1.00581
46	0	6	1.00783
47	0	7	1.01243
48	1	-7	1.00294
49	1	-6	1.00332
50	1	-5	0.999329
51	1	-4	0.999288
52	1	-3	0.998296
53	1	-2	1.00553
54	1	-1	1.00677
55	1	0	1.00901
56	1	1	1.00648
57	1	2	1.01007
58	1	3	1.01263
59	1	4	1.01207
60	1	5	1.01214
61	1	6	1.0196
62	1	7	1.01769
63	2	-5	1.01413
64	2	-4	1.01213
65	2	-3	1.01527
66	2	-2	1.01949
67	2	-1	1.01919
68	2	0	1.02143
69	2	1	1.01497
70	2	2	1.01913
71	2	3	1.02157
72	2	4	1.02129
73	2	5	1.03298
74	3	-3	1.03329
75	3	-2	1.03752
76	3	-1	1.03577
77	3	0	1.0326
78	3	1	1.03968
79	3	2	1.04446
80	3	3	1.04007

## Sheet: Fig3c_lower
	x	y	yerr	x_fit	y_fit
0	0.271	0.988256	0.0183323	0	0.99221
1	3.098	1	0.0303088	0.1002	0.992201
2	5.959	0.957908	0.0481015	0.200401	0.992174
3	8.786	0.922789	0.0192562	0.300601	0.992128
4	11.647	0.873927	0.036182	0.400802	0.992065
5	17.335	0.760915	0.046861	0.501002	0.991983
6	30.204	0.430781	0.0647702	0.601202	0.991883
7				0.701403	0.991765
8				0.801603	0.991629
9				0.901804	0.991475
10				1.002	0.991303
11				1.1022	0.991112
12				1.2024	0.990904
13				1.30261	0.990677
14				1.40281	0.990433
15				1.50301	0.99017
16				1.60321	0.989889
17				1.70341	0.98959
18				1.80361	0.989274
19				1.90381	0.988939
20				2.00401	0.988586
21				2.10421	0.988215
22				2.20441	0.987827
23				2.30461	0.98742
24				2.40481	0.986996
25				2.50501	0.986553
26				2.60521	0.986093
27				2.70541	0.985615
28				2.80561	0.98512
29				2.90581	0.984606
30				3.00601	0.984075
31				3.10621	0.983526
32				3.20641	0.982959
33				3.30661	0.982375
34				3.40681	0.981773
35				3.50701	0.981153
36				3.60721	0.980516
37				3.70741	0.979862
38				3.80762	0.97919
39				3.90782	0.9785
40				4.00802	0.977793
41				4.10822	0.977069
42				4.20842	0.976327
43				4.30862	0.975569
44				4.40882	0.974792
45				4.50902	0.973999
46				4.60922	0.973189
47				4.70942	0.972361
48				4.80962	0.971516
49				4.90982	0.970655
50				5.01002	0.969776
51				5.11022	0.968881
52				5.21042	0.967968
53				5.31062	0.967039
54				5.41082	0.966093
55				5.51102	0.96513
56				5.61122	0.96415
57				5.71142	0.963154
58				5.81162	0.962141
59				5.91182	0.961112
60				6.01202	0.960067
61				6.11222	0.959004
62				6.21242	0.957926
63				6.31263	0.956831
64				6.41283	0.95572
65				6.51303	0.954593
66				6.61323	0.95345
67				6.71343	0.95229
68				6.81363	0.951115
69				6.91383	0.949924
70				7.01403	0.948717
71				7.11423	0.947494
72				7.21443	0.946255
73				7.31463	0.945001
74				7.41483	0.943731
75				7.51503	0.942446
76				7.61523	0.941145
77				7.71543	0.939828
78				7.81563	0.938497
79				7.91583	0.93715
80				8.01603	0.935788
81				8.11623	0.93441
82				8.21643	0.933018
83				8.31663	0.931611
84				8.41683	0.930189
85				8.51703	0.928752
86				8.61723	0.9273
87				8.71743	0.925834
88				8.81764	0.924353
89				8.91784	0.922857
90				9.01804	0.921347
91				9.11824	0.919823
92				9.21844	0.918285
93				9.31864	0.916732
94				9.41884	0.915165
95				9.51904	0.913584
96				9.61924	0.911989
97				9.71944	0.91038
98				9.81964	0.908758
99				9.91984	0.907122
100				10.02	0.905472
101				10.1202	0.903809
102				10.2204	0.902132
103				10.3206	0.900441
104				10.4208	0.898738
105				10.521	0.897021
106				10.6212	0.895292
107				10.7214	0.893549
108				10.8216	0.891793
109				10.9218	0.890025
110				11.022	0.888243
111				11.1222	0.886449
112				11.2224	0.884643
113				11.3226	0.882824
114				11.4228	0.880993
115				11.523	0.879149
116				11.6232	0.877293
117				11.7234	0.875425
118				11.8236	0.873545
119				11.9238	0.871653
120				12.024	0.86975
121				12.1242	0.867834
122				12.2244	0.865907
123				12.3246	0.863969
124				12.4248	0.862019
125				12.5251	0.860058
126				12.6253	0.858085
127				12.7255	0.856102
128				12.8257	0.854107
129				12.9259	0.852101
130				13.0261	0.850085
131				13.1263	0.848057
132				13.2265	0.84602
133				13.3267	0.843971
134				13.4269	0.841912
135				13.5271	0.839843
136				13.6273	0.837764
137				13.7275	0.835674
138				13.8277	0.833574
139				13.9279	0.831465
140				14.0281	0.829345
141				14.1283	0.827216
142				14.2285	0.825078
143				14.3287	0.822929
144				14.4289	0.820771
145				14.5291	0.818604
146				14.6293	0.816428
147				14.7295	0.814243
148				14.8297	0.812048
149				14.9299	0.809845
150				15.0301	0.807633
151				15.1303	0.805412
152				15.2305	0.803183
153				15.3307	0.800945
154				15.4309	0.798699
155				15.5311	0.796444
156				15.6313	0.794182
157				15.7315	0.791911
158				15.8317	0.789632
159				15.9319	0.787346
160				16.0321	0.785052
161				16.1323	0.78275
162				16.2325	0.78044
163				16.3327	0.778123
164				16.4329	0.775799
165				16.5331	0.773468
166				16.6333	0.771129
167				16.7335	0.768784
168				16.8337	0.766432
169				16.9339	0.764073
170				17.0341	0.761707
171				17.1343	0.759334
172				17.2345	0.756955
173				17.3347	0.75457
174				17.4349	0.752179
175				17.5351	0.749781
176				17.6353	0.747378
177				17.7355	0.744968
178				17.8357	0.742553
179				17.9359	0.740132
180				18.0361	0.737705
181				18.1363	0.735273
182				18.2365	0.732835
183				18.3367	0.730392
184				18.4369	0.727944
185				18.5371	0.725491
186				18.6373	0.723033
187				18.7375	0.72057
188				18.8377	0.718103
189				18.9379	0.715631
190				19.0381	0.713154
191				19.1383	0.710672
192				19.2385	0.708187
193				19.3387	0.705697
194				19.4389	0.703203
195				19.5391	0.700705
196				19.6393	0.698203
197				19.7395	0.695698
198				19.8397	0.693189
199				19.9399	0.690676
200				20.0401	0.688159
201				20.1403	0.685639
202				20.2405	0.683116
203				20.3407	0.68059
204				20.4409	0.678061
205				20.5411	0.675529
206				20.6413	0.672994
207				20.7415	0.670456
208				20.8417	0.667915
209				20.9419	0.665372
210				21.0421	0.662827
211				21.1423	0.660279
212				21.2425	0.657729
213				21.3427	0.655177
214				21.4429	0.652623
215				21.5431	0.650067
216				21.6433	0.647509
217				21.7435	0.644949
218				21.8437	0.642388
219				21.9439	0.639825
220				22.0441	0.63726
221				22.1443	0.634695
222				22.2445	0.632128
223				22.3447	0.62956
224				22.4449	0.626991
225				22.5451	0.624421
226				22.6453	0.62185
227				22.7455	0.619278
228				22.8457	0.616706
229				22.9459	0.614133
230				23.0461	0.61156
231				23.1463	0.608986
232				23.2465	0.606412
233				23.3467	0.603838
234				23.4469	0.601264
235				23.5471	0.59869
236				23.6473	0.596116
237				23.7475	0.593542
238				23.8477	0.590969
239				23.9479	0.588396
240				24.0481	0.585823
241				24.1483	0.583251
242				24.2485	0.58068
243				24.3487	0.578109
244				24.4489	0.575539
245				24.5491	0.572971
246				24.6493	0.570403
247				24.7495	0.567836
248				24.8497	0.565271
249				24.9499	0.562706
250				25.0501	0.560144
251				25.1503	0.557582
252				25.2505	0.555023
253				25.3507	0.552464
254				25.4509	0.549908
255				25.5511	0.547354
256				25.6513	0.544801
257				25.7515	0.54225
258				25.8517	0.539702
259				25.9519	0.537155
260				26.0521	0.534611
261				26.1523	0.532069
262				26.2525	0.529529
263				26.3527	0.526992
264				26.4529	0.524458
265				26.5531	0.521926
266				26.6533	0.519397
267				26.7535	0.516871
268				26.8537	0.514347
269				26.9539	0.511827
270				27.0541	0.509309
271				27.1543	0.506795
272				27.2545	0.504284
273				27.3547	0.501776
274				27.4549	0.499271
275				27.5551	0.49677
276				27.6553	0.494273
277				27.7555	0.491778
278				27.8557	0.489288
279				27.9559	0.486801
280				28.0561	0.484318
281				28.1563	0.481839
282				28.2565	0.479364
283				28.3567	0.476893
284				28.4569	0.474426
285				28.5571	0.471962
286				28.6573	0.469504
287				28.7575	0.467049
288				28.8577	0.464599
289				28.9579	0.462153
290				29.0581	0.459712
291				29.1583	0.457275
292				29.2585	0.454843
293				29.3587	0.452415
294				29.4589	0.449992
295				29.5591	0.447574
296				29.6593	0.445161
297				29.7595	0.442752
298				29.8597	0.440349
299				29.9599	0.437951
300				30.0601	0.435558
301				30.1603	0.43317
302				30.2605	0.430787
303				30.3607	0.428409
304				30.4609	0.426037
305				30.5611	0.42367
306				30.6613	0.421309
307				30.7615	0.418953
308				30.8617	0.416602
309				30.9619	0.414257
310				31.0621	0.411918
311				31.1623	0.409585
312				31.2625	0.407257
313				31.3627	0.404935
314				31.4629	0.402619
315				31.5631	0.400309
316				31.6633	0.398005
317				31.7635	0.395707
318				31.8637	0.393415
319				31.9639	0.39113
320				32.0641	0.38885
321				32.1643	0.386576
322				32.2645	0.384309
323				32.3647	0.382048
324				32.4649	0.379794
325				32.5651	0.377546
326				32.6653	0.375304
327				32.7655	0.373069
328				32.8657	0.37084
329				32.9659	0.368618
330				33.0661	0.366402
331				33.1663	0.364194
332				33.2665	0.361991
333				33.3667	0.359796
334				33.4669	0.357607
335				33.5671	0.355426
336				33.6673	0.353251
337				33.7675	0.351082
338				33.8677	0.348921
339				33.9679	0.346767
340				34.0681	0.34462
341				34.1683	0.34248
342				34.2685	0.340346
343				34.3687	0.33822
344				34.4689	0.336101
345				34.5691	0.33399
346				34.6693	0.331885
347				34.7695	0.329788
348				34.8697	0.327698
349				34.9699	0.325615
350				35.0701	0.32354
351				35.1703	0.321471
352				35.2705	0.319411
353				35.3707	0.317357
354				35.4709	0.315311
355				35.5711	0.313273
356				35.6713	0.311242
357				35.7715	0.309219
358				35.8717	0.307203
359				35.9719	0.305194
360				36.0721	0.303194
361				36.1723	0.3012
362				36.2725	0.299215
363				36.3727	0.297237
364				36.4729	0.295267
365				36.5731	0.293304
366				36.6733	0.291349
367				36.7735	0.289402
368				36.8737	0.287463
369				36.9739	0.285532
370				37.0741	0.283608
371				37.1743	0.281692
372				37.2745	0.279784
373				37.3747	0.277883
374				37.4749	0.275991
375				37.5752	0.274106
376				37.6754	0.27223
377				37.7756	0.270361
378				37.8758	0.2685
379				37.976	0.266647
380				38.0762	0.264802
381				38.1764	0.262965
382				38.2766	0.261136
383				38.3768	0.259315
384				38.477	0.257502
385				38.5772	0.255697
386				38.6774	0.2539
387				38.7776	0.252111
388				38.8778	0.25033
389				38.978	0.248557
390				39.0782	0.246792
391				39.1784	0.245035
392				39.2786	0.243286
393				39.3788	0.241545
394				39.479	0.239812
395				39.5792	0.238088
396				39.6794	0.236371
397				39.7796	0.234663
398				39.8798	0.232962
399				39.98	0.23127
400				40.0802	0.229586
401				40.1804	0.22791
402				40.2806	0.226242
403				40.3808	0.224582
404				40.481	0.22293
405				40.5812	0.221286
406				40.6814	0.21965
407				40.7816	0.218023
408				40.8818	0.216403
409				40.982	0.214792
410				41.0822	0.213189
411				41.1824	0.211594
412				41.2826	0.210007
413				41.3828	0.208428
414				41.483	0.206857
415				41.5832	0.205294
416				41.6834	0.203739
417				41.7836	0.202193
418				41.8838	0.200654
419				41.984	0.199124
420				42.0842	0.197601
421				42.1844	0.196087
422				42.2846	0.194581
423				42.3848	0.193082
424				42.485	0.191592
425				42.5852	0.19011
426				42.6854	0.188636
427				42.7856	0.187169
428				42.8858	0.185711
429				42.986	0.184261
430				43.0862	0.182819
431				43.1864	0.181384
432				43.2866	0.179958
433				43.3868	0.17854
434				43.487	0.177129
435				43.5872	0.175727
436				43.6874	0.174332
437				43.7876	0.172945
438				43.8878	0.171567
439				43.988	0.170196
440				44.0882	0.168833
441				44.1884	0.167477
442				44.2886	0.16613
443				44.3888	0.164791
444				44.489	0.163459
445				44.5892	0.162135
446				44.6894	0.160819
447				44.7896	0.15951
448				44.8898	0.15821
449				44.99	0.156917
450				45.0902	0.155632
451				45.1904	0.154354
452				45.2906	0.153084
453				45.3908	0.151822
454				45.491	0.150568
455				45.5912	0.149321
456				45.6914	0.148082
457				45.7916	0.14685
458				45.8918	0.145626
459				45.992	0.14441
460				46.0922	0.143201
461				46.1924	0.141999
462				46.2926	0.140805
463				46.3928	0.139619
464				46.493	0.13844
465				46.5932	0.137268
466				46.6934	0.136104
467				46.7936	0.134948
468				46.8938	0.133798
469				46.994	0.132656
470				47.0942	0.131522
471				47.1944	0.130394
472				47.2946	0.129274
473				47.3948	0.128162
474				47.495	0.127056
475				47.5952	0.125958
476				47.6954	0.124867
477				47.7956	0.123783
478				47.8958	0.122706
479				47.996	0.121637
480				48.0962	0.120574
481				48.1964	0.119519
482				48.2966	0.118471
483				48.3968	0.11743
484				48.497	0.116395
485				48.5972	0.115368
486				48.6974	0.114348
487				48.7976	0.113335
488				48.8978	0.112328
489				48.998	0.111329
490				49.0982	0.110336
491				49.1984	0.109351
492				49.2986	0.108372
493				49.3988	0.107399
494				49.499	0.106434
495				49.5992	0.105476
496				49.6994	0.104524
497				49.7996	0.103579
498				49.8998	0.10264
499				50	0.101708

## Sheet: Fig3d
	x	y	yerr_lower	yerr_upper	x_simulation	y_simulation
0	0.05	0.758621	0.059912	0.0512405	0	0.956637
1	0.082	0.24	0.0454555	0.0522229	0.00305	0.947578
2	0.114	0.25	0.0589391	0.0699301	0.0061	0.937238
3	0.146	0.111111	0.0357279	0.0497158	0.00915	0.925645
4	0.178	0.276316	0.0478896	0.0536362	0.0122	0.912871
5	0.21	0.6	0.0668993	0.0633666	0.01525	0.899018
6	0.242	1	0.01413	0	0.0183	0.884207
7	0.274	0.94	0.0426913	0.0256234	0.02135	0.868553
8	0.306	0.785714	0.0691542	0.0560087	0.0244	0.85216
9	0.338	0.392857	0.0514507	0.0539442	0.02745	0.835112
10	0.37	0.258621	0.0527936	0.060887	0.0305	0.817462
11	0.402	0.0857143	0.0277703	0.0393131	0.03355	0.799226
12	1.852	0.788462	0.0614356	0.0506684	0.0366	0.780378
13	1.884	0.431373	0.0670149	0.0696258	0.03965	0.760853
14	1.916	0.05	0.0213992	0.0359929	0.0427	0.740552
15	1.948	0.0769231	0.0293538	0.0451458	0.04575	0.719347
16	1.98	0.315789	0.0576423	0.0639254	0.0488	0.697097
17	2.012	0.642857	0.065648	0.06069	0.05185	0.673659
18	2.044	0.711111	0.0711597	0.0620802	0.0549	0.648901
19	2.076	0.9375	0.0372508	0.0239358	0.05795	0.622718
20	2.108	0.878788	0.0456395	0.0344555	0.061	0.595042
21	2.14	0.269231	0.0564423	0.0650561	0.06405	0.565856
22	2.172	0.1125	0.0305042	0.0399676	0.0671	0.535198
23	2.204	0.0925926	0.0322296	0.0468836	0.07015	0.503169
24	3.654	0.683333	0.0622823	0.0563368	0.0732	0.469936
25	3.686	0.526316	0.0656554	0.0647578	0.07625	0.435721
26	3.718	0.204545	0.0536617	0.0666511	0.0793	0.400805
27	3.75	0.0512821	0.0196939	0.0309298	0.08235	0.365512
28	3.782	0.117647	0.0377549	0.0523013	0.0854	0.330201
29	3.814	0.634615	0.0683449	0.0633202	0.08845	0.295251
30	3.846	0.790123	0.0483599	0.041361	0.0915	0.261045
31	3.878	0.916667	0.0576853	0.0354051	0.09455	0.22796
32	3.91	0.77193	0.0596279	0.0503529	0.0976	0.196351
33	3.942	0.659574	0.0713914	0.0648144	0.10065	0.166538
34	3.974	0.297872	0.0616172	0.069948	0.1037	0.138796
35	4.006	0.0238095	0.0118129	0.022895	0.10675	0.113353
36	5.456	0.953125	0.0338659	0.0200753	0.1098	0.090379
37	5.488	0.4375	0.0692331	0.0717565	0.11285	0.0699919
38	5.52	0.316667	0.0563368	0.0622823	0.1159	0.0522564
39	5.552	0.354839	0.0577163	0.0622744	0.11895	0.0371905
40	5.584	0.0806452	0.0281636	0.0413316	0.122	0.024774
41	5.616	0.21875	0.0468954	0.055455	0.12505	0.0149572
42	5.648	0.590909	0.0749218	0.070925	0.1281	0.00767208
43	5.68	0.859155	0.0460031	0.0361354	0.13115	0.00284298
44	5.712	0.970149	0.0284721	0.0147948	0.1342	0.000396637
45	7.256	0.644444	0.0733698	0.0671575	0.13725	0.000271065
46	7.288	0.823529	0.0505156	0.0412401	0.1403	0.00242231
47	7.32	0.827586	0.0547089	0.043725	0.14335	0.00682876
48	7.352	0.377778	0.0685172	0.0737737	0.1464	0.0134927
49	7.384	0.163636	0.0435833	0.0554658	0.14945	0.0224386
50	7.416	0.166667	0.0466474	0.0601055	0.1525	0.0337092
51	7.448	0.326087	0.0644457	0.0717662	0.15555	0.0473587
52	7.48	0.409091	0.0584116	0.0610958	0.1586	0.0634438
53	7.512	0.657143	0.0831209	0.0744846	0.16165	0.0820138
54	10.856	0.678571	0.0646989	0.0585013	0.1647	0.103099
55	10.888	0.844828	0.0530166	0.0414546	0.16775	0.126703
56	10.92	0.765957	0.0665081	0.0555465	0.1708	0.152788
57	10.952	0.425532	0.0694585	0.0725277	0.17385	0.181271
58	10.984	0.510204	0.0705141	0.0701103	0.1769	0.212019
59	11.016	0.589744	0.079604	0.0751652	0.17995	0.244841
60	11.048	0.291667	0.0605114	0.0689227	0.183	0.279496
61	11.08	0.1	0.0379368	0.0572385	0.18605	0.315689
62	11.112	0.617647	0.0850931	0.0784426	0.1891	0.353086
63	11.144	0.844828	0.0530166	0.0414546	0.19215	0.391316
64	11.176	0.755102	0.0657415	0.055648	0.1952	0.429989
65	11.208	0.479167	0.0705597	0.0714008	0.19825	0.468706
66					0.2013	0.507076
67					0.20435	0.544727
68					0.2074	0.581321
69					0.21045	0.616568
70					0.2135	0.65023
71					0.21655	0.682128
72					0.2196	0.712149
73					0.22265	0.740236
74					0.2257	0.766392
75					0.22875	0.790664
76					0.2318	0.813138
77					0.23485	0.833921
78					0.2379	0.853133
79					0.24095	0.870884
80					0.244	0.887268
81					0.24705	0.902347
82					0.2501	0.916142
83					0.25315	0.928624
84					0.2562	0.939716
85					0.25925	0.949286
86					0.2623	0.957159
87					0.26535	0.963121
88					0.2684	0.966927
89					0.27145	0.968321
90					0.2745	0.967047
91					0.27755	0.962865
92					0.2806	0.955568
93					0.28365	0.944994
94					0.2867	0.931042
95					0.28975	0.913676
96					0.2928	0.892938
97					0.29585	0.868943
98					0.2989	0.841882
99					0.30195	0.812017
100					0.305	0.779667
101					0.30805	0.745201
102					0.3111	0.709023
103					0.31415	0.671554
104					0.3172	0.63322
105					0.32025	0.594434
106					0.3233	0.555582
107					0.32635	0.517015
108					0.3294	0.479034
109					0.33245	0.441892
110					0.3355	0.405784
111					0.33855	0.370855
112					0.3416	0.337201
113					0.34465	0.304877
114					0.3477	0.273907
115					0.35075	0.244295
116					0.3538	0.216036
117					0.35685	0.189131
118					0.3599	0.163589
119					0.36295	0.139445
120					0.366	0.116759
121					0.36905	0.0956243
122					0.3721	0.0761626
123					0.37515	0.058526
124					0.3782	0.0428886
125					0.38125	0.0294394
126					0.3843	0.0183719
127					0.38735	0.00987362
128					0.3904	0.00411456
129					0.39345	0.00123622
130					0.3965	0.00134217
131					0.39955	0.00449028
132					0.4026	0.0106875
133					0.40565	0.0198877
134					0.4087	0.0319921
135					0.41175	0.0468534
136					0.4148	0.0642822
137					0.41785	0.0840559
138					0.4209	0.105929
139					0.42395	0.129647
140					0.427	0.154954
141					0.43005	0.181609
142					0.4331	0.209392
143					0.43615	0.238116
144					0.4392	0.267629
145					0.44225	0.297817
146					0.4453	0.328603
147					0.44835	0.359947
148					0.4514	0.391833
149					0.45445	0.424263
150					0.4575	0.457246
151					0.46055	0.490787
152					0.4636	0.524869
153					0.46665	0.55945
154					0.4697	0.594446
155					0.47275	0.629727
156					0.4758	0.66511
157					0.47885	0.70036
158					0.4819	0.735188
159					0.48495	0.769264
160					0.488	0.802216
161					0.49105	0.833653
162					0.4941	0.863169
163					0.49715	0.890366
164					0.5002	0.914867
165					0.50325	0.936332
166					0.5063	0.954472
167					0.50935	0.969061
168					0.5124	0.979947
169					0.51545	0.987057
170					0.5185	0.990394
171					0.52155	0.990043
172					0.5246	0.986157
173					0.52765	0.978954
174					0.5307	0.9687
175					0.53375	0.955695
176					0.5368	0.94026
177					0.53985	0.922717
178					0.5429	0.903378
179					0.54595	0.882526
180					0.549	0.860409
181					0.55205	0.837225
182					0.5551	0.813126
183					0.55815	0.788209
184					0.5612	0.762521
185					0.56425	0.736068
186					0.5673	0.70882
187					0.57035	0.680724
188					0.5734	0.65172
189					0.57645	0.621747
190					0.5795	0.590767
191					0.58255	0.558767
192					0.5856	0.525775
193					0.58865	0.491869
194					0.5917	0.457175
195					0.59475	0.421875
196					0.5978	0.386201
197					0.60085	0.35043
198					0.6039	0.314876
199					0.60695	0.27988
200					0.61	0.245793
201					0.61305	0.212969
202					0.6161	0.181748
203					0.61915	0.152441
204					0.6222	0.125327
205					0.62525	0.100637
206					0.6283	0.0785505
207					0.63135	0.0591955
208					0.6344	0.0426455
209					0.63745	0.0289246
210					0.6405	0.0180137
211					0.64355	0.00985866
212					0.6466	0.00438022
213					0.64965	0.00148461
214					0.6527	0.00107421
215					0.65575	0.0030573
216					0.6588	0.00735619
217					0.66185	0.0139133
218					0.6649	0.0226948
219					0.66795	0.0336906
220					0.671	0.0469128
221					0.67405	0.0623902
222					0.6771	0.0801608
223					0.68015	0.100263
224					0.6832	0.122724
225					0.68625	0.14755
226					0.6893	0.174718
227					0.69235	0.20416
228					0.6954	0.235763
229					0.69845	0.269361
230					0.7015	0.304733
231					0.70455	0.341607
232					0.7076	0.379661
233					0.71065	0.418536
234					0.7137	0.457841
235					0.71675	0.497172
236					0.7198	0.53612
237					0.72285	0.57429
238					0.7259	0.611314
239					0.72895	0.646861
240					0.732	0.680655
241					0.73505	0.712474
242					0.7381	0.742164
243					0.74115	0.769633
244					0.7442	0.794853
245					0.74725	0.817853
246					0.7503	0.838706
247					0.75335	0.857526
248					0.7564	0.874445
249					0.75945	0.889604
250					0.7625	0.903137
251					0.76555	0.915157
252					0.7686	0.925744
253					0.77165	0.934935
254					0.7747	0.94272
255					0.77775	0.949036
256					0.7808	0.953771
257					0.78385	0.956768
258					0.7869	0.957833
259					0.78995	0.956746
260					0.793	0.953275
261					0.79605	0.947194
262					0.7991	0.938292
263					0.80215	0.926395
264					0.8052	0.911375
265					0.80825	0.893165
266					0.8113	0.871765
267					0.81435	0.847246
268					0.8174	0.819755
269					0.82045	0.78951
270					0.8235	0.756795
271					0.82655	0.721949
272					0.8296	0.685353
273					0.83265	0.647418
274					0.8357	0.608571
275					0.83875	0.569234
276					0.8418	0.529813
277					0.84485	0.490687
278					0.8479	0.452193
279					0.85095	0.414618
280					0.854	0.378199
281					0.85705	0.343118
282					0.8601	0.309504
283					0.86315	0.277441
284					0.8662	0.246975
285					0.86925	0.21812
286					0.8723	0.190876
287					0.87535	0.165233
288					0.8784	0.141189
289					0.88145	0.118754
290					0.8845	0.0979583
291					0.88755	0.0788618
292					0.8906	0.061552
293					0.89365	0.0461449
294					0.8967	0.0327816
295					0.89975	0.0216212
296					0.9028	0.0128331
297					0.90585	0.00658651
298					0.9089	0.00303945
299					0.91195	0.00232795
300					0.915	0.00455562
301					0.91805	0.00978487
302					0.9211	0.0180302
303					0.92415	0.0292543
304					0.9272	0.0433665
305					0.93025	0.0602253
306					0.9333	0.0796429
307					0.93635	0.101393
308					0.9394	0.12522
309					0.94245	0.150851
310					0.9455	0.178008
311					0.94855	0.206421
312					0.9516	0.235836
313					0.95465	0.266028
314					0.9577	0.296806
315					0.96075	0.328021
316					0.9638	0.359564
317					0.96685	0.391366
318					0.9699	0.423392
319					0.97295	0.455636
320					0.976	0.488108
321					0.97905	0.520823
322					0.9821	0.553792
323					0.98515	0.587003
324					0.9882	0.620415
325					0.99125	0.653948
326					0.9943	0.687471
327					0.99735	0.720803
328					1.0004	0.753711
329					1.00345	0.78591
330					1.0065	0.817073
331					1.00955	0.846838
332					1.0126	0.874824
333					1.01565	0.90064
334					1.0187	0.923907
335					1.02175	0.944268
336					1.0248	0.961411
337					1.02785	0.975073
338					1.0309	0.985061
339					1.03395	0.991256
340					1.037	0.993615
341					1.04005	0.992178
342					1.0431	0.987061
343					1.04615	0.978451
344					1.0492	0.966593
345					1.05225	0.95178
346					1.0553	0.934338
347					1.05835	0.914607
348					1.0614	0.89293
349					1.06445	0.869631
350					1.0675	0.84501
351					1.07055	0.819324
352					1.0736	0.792784
353					1.07665	0.765552
354					1.0797	0.737734
355					1.08275	0.709389
356					1.0858	0.680535
357					1.08885	0.651156
358					1.0919	0.621214
359					1.09495	0.590661
360					1.098	0.559458
361					1.10105	0.527579
362					1.1041	0.495029
363					1.10715	0.461852
364					1.1102	0.428137
365					1.11325	0.394021
366					1.1163	0.359694
367					1.11935	0.325387
368					1.1224	0.291376
369					1.12545	0.257967
370					1.1285	0.225485
371					1.13155	0.194263
372					1.1346	0.164631
373					1.13765	0.136899
374					1.1407	0.111348
375					1.14375	0.0882187
376					1.1468	0.067706
377					1.14985	0.0499523
378					1.1529	0.0350467
379					1.15595	0.0230265
380					1.159	0.0138817
381					1.16205	0.00756186
382					1.1651	0.00398477
383					1.16815	0.00304696
384					1.1712	0.00463431
385					1.17425	0.0086323
386					1.1773	0.0149356
387					1.18035	0.0234558
388					1.1834	0.0341262
389					1.18645	0.0469052
390					1.1895	0.0617758
391					1.19255	0.0787422
392					1.1956	0.0978244
393					1.19865	0.11905
394					1.2017	0.142445
395					1.20475	0.168021
396					1.2078	0.195769
397					1.21085	0.225645
398					1.2139	0.25756
399					1.21695	0.29138
400					1.22	0.326916
401					1.22305	0.363926
402					1.2261	0.402115
403					1.22915	0.441144
404					1.2322	0.480637
405					1.23525	0.520193
406					1.2383	0.559397
407					1.24135	0.597837
408					1.2444	0.63512
409					1.24745	0.670883
410					1.2505	0.704806
411					1.25355	0.736625
412					1.2566	0.766139
413					1.25965	0.793211
414					1.2627	0.817773
415					1.26575	0.839821
416					1.2688	0.859408
417					1.27185	0.876634
418					1.2749	0.891636
419					1.27795	0.90457
420					1.281	0.9156
421					1.28405	0.924882
422					1.2871	0.93255
423					1.29015	0.938703
424					1.2932	0.943399
425					1.29625	0.946647
426					1.2993	0.948403
427					1.30235	0.948577
428					1.3054	0.947031
429					1.30845	0.943596
430					1.3115	0.938075
431					1.31455	0.930262
432					1.3176	0.919958
433					1.32065	0.906979
434					1.3237	0.891181
435					1.32675	0.872463
436					1.3298	0.850785
437					1.33285	0.826173
438					1.3359	0.798725
439					1.33895	0.768606
440					1.342	0.736055
441					1.34505	0.701367
442					1.3481	0.664893
443					1.35115	0.627019
444					1.3542	0.588158
445					1.35725	0.548733
446					1.3603	0.50916
447					1.36335	0.469837
448					1.3664	0.43113
449					1.36945	0.393361
450					1.3725	0.356804
451					1.37555	0.32168
452					1.3786	0.288157
453					1.38165	0.25635
454					1.3847	0.226331
455					1.38775	0.198135
456					1.3908	0.171768
457					1.39385	0.147223
458					1.3969	0.124484
459					1.39995	0.103543
460					1.403	0.0844071
461					1.40605	0.067102
462					1.4091	0.0516809
463					1.41215	0.0382238
464					1.4152	0.0268366
465					1.41825	0.0176469
466					1.4213	0.0107973
467					1.42435	0.00643662
468					1.4274	0.00470966
469					1.43045	0.00574653
470					1.4335	0.00965186
471					1.43655	0.0164951
472					1.4396	0.0263025
473					1.44265	0.0390509
474					1.4457	0.054665
475					1.44875	0.073017
476					1.4518	0.0939292
477					1.45485	0.11718
478					1.4579	0.142514
479					1.46095	0.169648
480					1.464	0.198287
481					1.46705	0.228135
482					1.4701	0.258909
483					1.47315	0.290345
484					1.4762	0.322215
485					1.47925	0.354326
486					1.4823	0.386532
487					1.48535	0.418728
488					1.4884	0.450853
489					1.49145	0.482879
490					1.4945	0.51481
491					1.49755	0.546663
492					1.5006	0.578465
493					1.50365	0.610232
494					1.5067	0.641963
495					1.50975	0.673624
496					1.5128	0.705142
497					1.51585	0.736394
498					1.5189	0.767207
499					1.52195	0.797356
500					1.525	0.826566
501					1.52805	0.854522
502					1.5311	0.880875
503					1.53415	0.905259
504					1.5372	0.927301
505					1.54025	0.946642
506					1.5433	0.962949
507					1.54635	0.97593
508					1.5494	0.985351
509					1.55245	0.991044
510					1.5555	0.992917
511					1.55855	0.990956
512					1.5616	0.985226
513					1.56465	0.975871
514					1.5677	0.9631
515					1.57075	0.947181
516					1.5738	0.92843
517					1.57685	0.907189
518					1.5799	0.883816
519					1.58295	0.858667
520					1.586	0.832082
521					1.58905	0.804371
522					1.5921	0.775802
523					1.59515	0.746597
524					1.5982	0.716927
525					1.60125	0.68691
526					1.6043	0.656616
527					1.60735	0.626073
528					1.6104	0.595278
529					1.61345	0.564206
530					1.6165	0.532823
531					1.61955	0.5011
532					1.6226	0.469026
533					1.62565	0.436614
534					1.6287	0.40392
535					1.63175	0.371036
536					1.6348	0.338106
537					1.63785	0.305316
538					1.6409	0.272896
539					1.64395	0.241112
540					1.647	0.210254
541					1.65005	0.180633
542					1.6531	0.152559
543					1.65615	0.126335
544					1.6592	0.102243
545					1.66225	0.0805309
546					1.6653	0.0614074
547					1.66835	0.0450318
548					1.6714	0.031512
549					1.67445	0.0209028
550					1.6775	0.0132093
551					1.68055	0.00839061
552					1.6836	0.0063684
553					1.68665	0.00703553
554					1.6897	0.0102666
555					1.69275	0.0159289
556					1.6958	0.023892
557					1.69885	0.0340377
558					1.7019	0.0462665
559					1.70495	0.0605029
560					1.708	0.0766973
561					1.71105	0.0948252
562					1.7141	0.114884
563					1.71715	0.136885
564					1.7202	0.160848
565					1.72325	0.186789
566					1.7263	0.214709
567					1.72935	0.244586
568					1.7324	0.276363
569					1.73545	0.309938
570					1.7385	0.345162
571					1.74155	0.381831
572					1.7446	0.419689
573					1.74765	0.45843
574					1.7507	0.497703
575					1.75375	0.537125
576					1.7568	0.576287
577					1.75985	0.614772
578					1.7629	0.652171
579					1.76595	0.688091
580					1.769	0.722178
581					1.77205	0.754121
582					1.7751	0.78367
583					1.77815	0.810638
584					1.7812	0.834907
585					1.78425	0.856427
586					1.7873	0.875215
587					1.79035	0.891346
588					1.7934	0.90494
589					1.79645	0.916157
590					1.7995	0.925176
591					1.80255	0.932181
592					1.8056	0.937352
593					1.80865	0.940841
594					1.8117	0.942773
595					1.81475	0.943224
596					1.8178	0.942226
597					1.82085	0.939758
598					1.8239	0.935752
599					1.82695	0.930096
600					1.83	0.92264
601					1.83305	0.913216
602					1.8361	0.901641
603					1.83915	0.88774
604					1.8422	0.871357
605					1.84525	0.852366
606					1.8483	0.830694
607					1.85135	0.806319
608					1.8544	0.779287
609					1.85745	0.74971
610					1.8605	0.717768
611					1.86355	0.683709
612					1.8666	0.647835
613					1.86965	0.610498
614					1.8727	0.572085
615					1.87575	0.533004
616					1.8788	0.493671
617					1.88185	0.454493
618					1.8849	0.415855
619					1.88795	0.37811
620					1.891	0.341566
621					1.89405	0.306484
622					1.8971	0.273069
623					1.90015	0.241475
624					1.9032	0.211806
625					1.90625	0.18412
626					1.9093	0.158444
627					1.91235	0.134774
628					1.9154	0.113093
629					1.91845	0.0933821
630					1.9215	0.0756242
631					1.92455	0.0598186
632					1.9276	0.0459849
633					1.93065	0.0341672
634					1.9337	0.0244352
635					1.93675	0.0168827
636					1.9398	0.0116224
637					1.94285	0.00877964
638					1.9459	0.00848312
639					1.94895	0.0108548
640					1.952	0.0159996
641					1.95505	0.0239945
642					1.9581	0.0348797
643					1.96115	0.0486509
644					1.9642	0.065254
645					1.96725	0.0845827
646					1.9703	0.106479
647					1.97335	0.130736
648					1.9764	0.157107
649					1.97945	0.18531
650					1.9825	0.215042
651					1.98555	0.24599
652					1.9886	0.277845
653					1.99165	0.31031
654					1.9947	0.343116
655					1.99775	0.376031
656					2.0008	0.408861
657					2.00385	0.44146
658					2.0069	0.473729
659					2.00995	0.505612
660					2.013	0.53709
661					2.01605	0.568175
662					2.0191	0.598895
663					2.02215	0.629287
664					2.0252	0.659378
665					2.02825	0.689179
666					2.0313	0.718668
667					2.03435	0.747784
668					2.0374	0.776418
669					2.04045	0.804412
670					2.0435	0.831553
671					2.04655	0.857584
672					2.0496	0.882204
673					2.05265	0.905084
674					2.0557	0.925875
675					2.05875	0.944225
676					2.0618	0.959794
677					2.06485	0.97227
678					2.0679	0.981384
679					2.07095	0.986923
680					2.074	0.98874
681					2.07705	0.986764
682					2.0801	0.981003
683					2.08315	0.971541
684					2.0862	0.958539
685					2.08925	0.942226
686					2.0923	0.922884
687					2.09535	0.900844
688					2.0984	0.876461
689					2.10145	0.850106
690					2.1045	0.822148
691					2.10755	0.792934
692					2.1106	0.762787
693					2.11365	0.731985
694					2.1167	0.70076
695					2.11975	0.669293
696					2.1228	0.637713
697					2.12585	0.6061
698					2.1289	0.574495
699					2.13195	0.542904
700					2.135	0.511313
701					2.13805	0.479699
702					2.1411	0.448043
703					2.14415	0.41634
704					2.1472	0.384611
705					2.15025	0.352913
706					2.1533	0.321341
707					2.15635	0.290036
708					2.1594	0.259179
709					2.16245	0.228989
710					2.1655	0.199719
711					2.16855	0.171644
712					2.1716	0.145054
713					2.17465	0.120235
714					2.1777	0.0974654
715					2.18075	0.0769977
716					2.1838	0.0590514
717					2.18685	0.0438035
718					2.1899	0.0313828
719					2.19295	0.021866
720					2.196	0.0152786
721					2.19905	0.0115967
722					2.2021	0.0107531
723					2.20515	0.0126449
724					2.2082	0.0171429
725					2.21125	0.0241021
726					2.2143	0.0333724
727					2.21735	0.0448089
728					2.2204	0.0582803
729					2.22345	0.0736765
730					2.2265	0.0909126
731					2.22955	0.109931
732					2.2326	0.130699
733					2.23565	0.153208
734					2.2387	0.177463
735					2.24175	0.203477
736					2.2448	0.231259
737					2.24785	0.260803
738					2.2509	0.292081
739					2.25395	0.325026
740					2.257	0.359532
741					2.26005	0.395441
742					2.2631	0.432543
743					2.26615	0.470577
744					2.2692	0.509232
745					2.27225	0.548153
746					2.2753	0.586954
747					2.27835	0.625227
748					2.2814	0.662557
749					2.28445	0.698537
750					2.2875	0.73278
751					2.29055	0.764938
752					2.2936	0.79471
753					2.29665	0.821856
754					2.2997	0.846201
755					2.30275	0.867641
756					2.3058	0.886142
757					2.30885	0.901736
758					2.3119	0.914514
759					2.31495	0.924616
760					2.318	0.932219
761					2.32105	0.937522
762					2.3241	0.940732
763					2.32715	0.942045
764					2.3302	0.941641
765					2.33325	0.939662
766					2.3363	0.93621
767					2.33935	0.931341
768					2.3424	0.925059
769					2.34545	0.917318
770					2.3485	0.908031
771					2.35155	0.897076
772					2.3546	0.884306
773					2.35765	0.869564
774					2.3607	0.852695
775					2.36375	0.833565
776					2.3668	0.812068
777					2.36985	0.788147
778					2.3729	0.761794
779					2.37595	0.733067
780					2.379	0.702087
781					2.38205	0.66904
782					2.3851	0.634174
783					2.38815	0.597792
784					2.3912	0.560243
785					2.39425	0.521906
786					2.3973	0.483183
787					2.40035	0.444476
788					2.4034	0.406184
789					2.40645	0.368676
790					2.4095	0.332294
791					2.41255	0.29733
792					2.4156	0.264033
793					2.41865	0.232593
794					2.4217	0.203154
795					2.42475	0.175806
796					2.4278	0.1506
797					2.43085	0.127548
798					2.4339	0.106642
799					2.43695	0.0878541
800					2.44	0.0711565
801					2.44305	0.0565249
802					2.4461	0.0439494
803					2.44915	0.0334401
804					2.4522	0.0250303
805					2.45525	0.0187778
806					2.4583	0.0147628
807					2.46135	0.013083
808					2.4644	0.0138464
809					2.46745	0.0171632
810					2.4705	0.023135
811					2.47355	0.0318447
812					2.4766	0.0433466
813					2.47965	0.0576571
814					2.4827	0.0747477
815					2.48575	0.0945401
816					2.4888	0.116904
817					2.49185	0.141659
818					2.4949	0.168576
819					2.49795	0.197388
820					2.501	0.227795
821					2.50405	0.259477
822					2.5071	0.292108
823					2.51015	0.325365
824					2.5132	0.358945
825					2.51625	0.392572
826					2.5193	0.426007
827					2.52235	0.459056
828					2.5254	0.491575
829					2.52845	0.523465
830					2.5315	0.554677
831					2.53455	0.585197
832					2.5376	0.615046
833					2.54065	0.644262
834					2.5437	0.672894
835					2.54675	0.700983
836					2.5498	0.728553
837					2.55285	0.7556
838					2.5559	0.782078
839					2.55895	0.807897
840					2.562	0.832917
841					2.56505	0.856947
842					2.5681	0.879748
843					2.57115	0.901042
844					2.5742	0.920519
845					2.57725	0.937852
846					2.5803	0.952708
847					2.58335	0.964769
848					2.5864	0.973741
849					2.58945	0.979374
850					2.5925	0.981472
851					2.59555	0.979905
852					2.5986	0.974617
853					2.60165	0.965627
854					2.6047	0.953034
855					2.60775	0.937009
856					2.6108	0.917791
857					2.61385	0.895673
858					2.6169	0.870993
859					2.61995	0.844116
860					2.623	0.81542
861					2.62605	0.785282
862					2.6291	0.754061
863					2.63215	0.722085
864					2.6352	0.689643
865					2.63825	0.656978
866					2.6413	0.62428
867					2.64435	0.591689
868					2.6474	0.559297
869					2.65045	0.527155
870					2.6535	0.49528
871					2.65655	0.463666
872					2.6596	0.432298
873					2.66265	0.401164
874					2.6657	0.370262
875					2.66875	0.339616
876					2.6718	0.309283
877					2.67485	0.279352
878					2.6779	0.249958
879					2.68095	0.221271
880					2.684	0.193498
881					2.68705	0.166877
882					2.6901	0.141662
883					2.69315	0.118121
884					2.6962	0.0965204
885					2.69925	0.0771105
886					2.7023	0.060119
887					2.70535	0.0457386
888					2.7084	0.0341191
889					2.71145	0.0253626
890					2.7145	0.0195196
891					2.71755	0.0165902
892					2.7206	0.0165267
893					2.72365	0.0192392
894					2.7267	0.0246039
895					2.72975	0.0324723
896					2.7328	0.0426818
897					2.73585	0.0550668
898					2.7389	0.0694679
899					2.74195	0.0857416
900					2.745	0.103767
901					2.74805	0.123448
902					2.7511	0.14472
903					2.75415	0.167543
904					2.7572	0.191901
905					2.76025	0.217794
906					2.7633	0.245229
907					2.76635	0.274213
908					2.7694	0.304737
909					2.77245	0.336768
910					2.7755	0.370242
911					2.77855	0.405048
912					2.7816	0.44103
913					2.78465	0.47798
914					2.7877	0.515636
915					2.79075	0.55369
916					2.7938	0.591792
917					2.79685	0.629558
918					2.7999	0.666585
919					2.80295	0.702462
920					2.806	0.736787
921					2.80905	0.76918
922					2.8121	0.799298
923					2.81515	0.826849
924					2.8182	0.851599
925					2.82125	0.873382
926					2.8243	0.892102
927					2.82735	0.907736
928					2.8304	0.920326
929					2.83345	0.929975
930					2.8365	0.936838
931					2.83955	0.941107
932					2.8426	0.942997
933					2.84565	0.942733
934					2.8487	0.940533
935					2.85175	0.936595
936					2.8548	0.931088
937					2.85785	0.924136
938					2.8609	0.915821
939					2.86395	0.906171
940					2.867	0.895168
941					2.87005	0.882752
942					2.8731	0.868823
943					2.87615	0.853259
944					2.8792	0.835926
945					2.88225	0.816689
946					2.8853	0.79543
947					2.88835	0.772061
948					2.8914	0.746532
949					2.89445	0.718848
950					2.8975	0.689069
951					2.90055	0.657319
952					2.9036	0.623782
953					2.90665	0.588704
954					2.9097	0.552379
955					2.91275	0.515147
956					2.9158	0.477379
957					2.91885	0.439462
958					2.9219	0.401788
959					2.92495	0.36474
960					2.928	0.328676
961					2.93105	0.293922
962					2.9341	0.26076
963					2.93715	0.229425
964					2.9402	0.200097
965					2.94325	0.172908
966					2.9463	0.14794
967					2.94935	0.125232
968					2.9524	0.104791
969					2.95545	0.0865956
970					2.9585	0.0706129
971					2.96155	0.0568043
972					2.9646	0.0451363
973					2.96765	0.0355887
974					2.9707	0.0281606
975					2.97375	0.0228731
976					2.9768	0.0197711
977					2.97985	0.0189204
978					2.9829	0.0204035
979					2.98595	0.0243126
980					2.989	0.0307408
981					2.99205	0.0397725
982					2.9951	0.0514728
983					2.99815	0.065878
984					3.0012	0.0829867
985					3.00425	0.102753
986					3.0073	0.125081
987					3.01035	0.149823
988					3.0134	0.176784
989					3.01645	0.20572
990					3.0195	0.236349
991					3.02255	0.268357
992					3.0256	0.301415
993					3.02865	0.335184
994					3.0317	0.369332
995					3.03475	0.403549
996					3.0378	0.437551
997					3.04085	0.471094
998					3.0439	0.503983
999					3.04695	0.53607
1000					3.05	0.567257
1001					3.05305	0.597498
1002					3.0561	0.626784
1003					3.05915	0.655143
1004					3.0622	0.682623
1005					3.06525	0.709283
1006					3.0683	0.735181
1007					3.07135	0.760357
1008					3.0744	0.784824
1009					3.07745	0.80856
1010					3.0805	0.831494
1011					3.08355	0.853512
1012					3.0866	0.874444
1013					3.08965	0.894078
1014					3.0927	0.91216
1015					3.09575	0.928403
1016					3.0988	0.942502
1017					3.10185	0.954147
1018					3.1049	0.963037
1019					3.10795	0.968897
1020					3.111	0.971492
1021					3.11405	0.970638
1022					3.1171	0.966216
1023					3.12015	0.958178
1024					3.1232	0.946552
1025					3.12625	0.931439
1026					3.1293	0.913017
1027					3.13235	0.891526
1028					3.1354	0.867263
1029					3.13845	0.840569
1030					3.1415	0.811813
1031					3.14455	0.781378
1032					3.1476	0.749645
1033					3.15065	0.71698
1034					3.1537	0.68372
1035					3.15675	0.650162
1036					3.1598	0.616559
1037					3.16285	0.583113
1038					3.1659	0.549974
1039					3.16895	0.517245
1040					3.172	0.484988
1041					3.17505	0.453229
1042					3.1781	0.421971
1043					3.18115	0.391206
1044					3.1842	0.360923
1045					3.18725	0.331124
1046					3.1903	0.301831
1047					3.19335	0.273094
1048					3.1964	0.244998
1049					3.19945	0.217665
1050					3.2025	0.191252
1051					3.20555	0.165951
1052					3.2086	0.141979
1053					3.21165	0.119575
1054					3.2147	0.0989822
1055					3.21775	0.0804445
1056					3.2208	0.0641906
1057					3.22385	0.0504242
1058					3.2269	0.039315
1059					3.22995	0.0309902
1060					3.233	0.0255294
1061					3.23605	0.0229621
1062					3.2391	0.0232679
1063					3.24215	0.0263797
1064					3.2452	0.0321891
1065					3.24825	0.040555
1066					3.2513	0.0513125
1067					3.25435	0.0642838
1068					3.2574	0.0792884
1069					3.26045	0.0961537
1070					3.2635	0.114724
1071					3.26655	0.134865
1072					3.2696	0.156474
1073					3.27265	0.179473
1074					3.2757	0.203817
1075					3.27875	0.229483
1076					3.2818	0.256465
1077					3.28485	0.284769
1078					3.2879	0.314398
1079					3.29095	0.345345
1080					3.294	0.37758
1081					3.29705	0.411039
1082					3.3001	0.445621
1083					3.30315	0.481173
1084					3.3062	0.517496
1085					3.30925	0.554336
1086					3.3123	0.591394
1087					3.31535	0.628329
1088					3.3184	0.664765
1089					3.32145	0.700307
1090					3.3245	0.734554
1091					3.32755	0.767108
1092					3.3306	0.797597
1093					3.33365	0.825682
1094					3.3367	0.851077
1095					3.33975	0.87355
1096					3.3428	0.89294
1097					3.34585	0.909155
1098					3.3489	0.922176
1099					3.35195	0.93205
1100					3.355	0.93889
1101					3.35805	0.942856
1102					3.3611	0.944152
1103					3.36415	0.943006
1104					3.3672	0.939659
1105					3.37025	0.934347
1106					3.3733	0.927291
1107					3.37635	0.918679
1108					3.3794	0.908663
1109					3.38245	0.897348
1110					3.3855	0.884793
1111					3.38855	0.871005
1112					3.3916	0.855949
1113					3.39465	0.839553
1114					3.3977	0.821718
1115					3.40075	0.80233
1116					3.4038	0.781273
1117					3.40685	0.758444
1118					3.4099	0.733764
1119					3.41295	0.707192
1120					3.416	0.678735
1121					3.41905	0.648454
1122					3.4221	0.616467
1123					3.42515	0.582953
1124					3.4282	0.548146
1125					3.43125	0.51233
1126					3.4343	0.475831
1127					3.43735	0.439005
1128					3.4404	0.402226
1129					3.44345	0.36587
1130					3.4465	0.330306
1131					3.44955	0.295879
1132					3.4526	0.262902
1133					3.45565	0.231647
1134					3.4587	0.202337
1135					3.46175	0.175146
1136					3.4648	0.150194
1137					3.46785	0.127556
1138					3.4709	0.107265
1139					3.47395	0.0893184
1140					3.477	0.0736886
1141					3.48005	0.060333
1142					3.4831	0.0492039
1143					3.48615	0.0402578
1144					3.4892	0.0334631
1145					3.49225	0.0288065
1146					3.4953	0.0262963
1147					3.49835	0.0259633
1148					3.5014	0.0278589
1149					3.50445	0.0320509
1150					3.5075	0.0386165
1151					3.51055	0.0476343
1152					3.5136	0.0591743
1153					3.51665	0.073288
1154					3.5197	0.0899988
1155					3.52275	0.109293
1156					3.5258	0.131113
1157					3.52885	0.155354
1158					3.5319	0.181859
1159					3.53495	0.210421
1160					3.538	0.24079
1161					3.54105	0.272674
1162					3.5441	0.305754
1163					3.54715	0.33969
1164					3.5502	0.374137
1165					3.55325	0.408756
1166					3.5563	0.443228
1167					3.55935	0.477263
1168					3.5624	0.510611
1169					3.56545	0.54307
1170					3.5685	0.57449
1171					3.57155	0.60477
1172					3.5746	0.633863
1173					3.57765	0.661763
1174					3.5807	0.688502
1175					3.58375	0.714138
1176					3.5868	0.73874
1177					3.58985	0.762381
1178					3.5929	0.785118
1179					3.59595	0.806986
1180					3.599	0.827985
1181					3.60205	0.848072
1182					3.6051	0.867156
1183					3.60815	0.885098
1184					3.6112	0.901713
1185					3.61425	0.916773
1186					3.6173	0.930019
1187					3.62035	0.941169
1188					3.6234	0.949935
1189					3.62645	0.956035
1190					3.6295	0.959208
1191					3.63255	0.959232
1192					3.6356	0.955931
1193					3.63865	0.949193
1194					3.6417	0.938971
1195					3.64475	0.925292
1196					3.6478	0.908259
1197					3.65085	0.888044
1198					3.6539	0.864886
1199					3.65695	0.839077
1200					3.66	0.810957
1201					3.66305	0.780893
1202					3.6661	0.749269
1203					3.66915	0.716469
1204					3.6722	0.682862
1205					3.67525	0.648794
1206					3.6783	0.614569
1207					3.68135	0.580451
1208					3.6844	0.546652
1209					3.68745	0.513335
1210					3.6905	0.480615
1211					3.69355	0.448563
1212					3.6966	0.417216
1213					3.69965	0.386584
1214					3.7027	0.356664
1215					3.70575	0.327447
1216					3.7088	0.298935
1217					3.71185	0.271146
1218					3.7149	0.244121
1219					3.71795	0.217936
1220					3.721	0.192699
1221					3.72405	0.168551
1222					3.7271	0.145667
1223					3.73015	0.124245
1224					3.7332	0.104502
1225					3.73625	0.0866612
1226					3.7393	0.0709454
1227					3.74235	0.0575624
1228					3.7454	0.0466963
1229					3.74845	0.0384971
1230					3.7515	0.033074
1231					3.75455	0.0304894
1232					3.7576	0.0307566
1233					3.76065	0.0338398
1234					3.7637	0.0396572
1235					3.76675	0.0480865
1236					3.7698	0.0589726
1237					3.77285	0.0721375
1238					3.7759	0.0873897
1239					3.77895	0.104536
1240					3.782	0.123391
1241					3.78505	0.143785
1242					3.7881	0.165574
1243					3.79115	0.188641
1244					3.7942	0.212902
1245					3.79725	0.238299
1246					3.8003	0.264804
1247					3.80335	0.292408
1248					3.8064	0.321112
1249					3.80945	0.350921
1250					3.8125	0.38183
1251					3.81555	0.413815
1252					3.8186	0.446822
1253					3.82165	0.480757
1254					3.8247	0.515481
1255					3.82775	0.550808
1256					3.8308	0.586499
1257					3.83385	0.622269
1258					3.8369	0.657792
1259					3.83995	0.692705
1260					3.843	0.726625
1261					3.84605	0.759161
1262					3.8491	0.789925
1263					3.85215	0.818549
1264					3.8552	0.8447
1265					3.85825	0.86809
1266					3.8613	0.888491
1267					3.86435	0.905741
1268					3.8674	0.919745
1269					3.87045	0.930484
1270					3.8735	0.938005
1271					3.87655	0.942419
1272					3.8796	0.943893
1273					3.88265	0.942635
1274					3.8857	0.938883
1275					3.88875	0.93289
1276					3.8918	0.924908
1277					3.89485	0.915176
1278					3.8979	0.903906
1279					3.90095	0.891274
1280					3.904	0.877412
1281					3.90705	0.862405
1282					3.9101	0.84629
1283					3.91315	0.82906
1284					3.9162	0.810667
1285					3.91925	0.791036
1286					3.9223	0.770073
1287					3.92535	0.74768
1288					3.9284	0.723765
1289					3.93145	0.698258
1290					3.9345	0.671121
1291					3.93755	0.64236
1292					3.9406	0.61203
1293					3.94365	0.58024
1294					3.9467	0.547157
1295					3.94975	0.513001
1296					3.9528	0.47804
1297					3.95585	0.442582
1298					3.9589	0.406967
1299					3.96195	0.371549
1300					3.965	0.336692
1301					3.96805	0.302748
1302					3.9711	0.27005
1303					3.97415	0.2389
1304					3.9772	0.209559
1305					3.98025	0.182244
1306					3.9833	0.15712
1307					3.98635	0.134303
1308					3.9894	0.113862
1309					3.99245	0.0958246
1310					3.9955	0.0801816
1311					3.99855	0.066899
1312					4.0016	0.0559264
1313					4.00465	0.047207
1314					4.0077	0.0406866
1315					4.01075	0.036322
1316					4.0138	0.0340867
1317					4.01685	0.0339754
1318					4.0199	0.0360042
1319					4.02295	0.0402101
1320					4.026	0.0466464
1321					4.02905	0.0553768
1322					4.0321	0.0664672
1323					4.03515	0.0799761
1324					4.0382	0.0959453
1325					4.04125	0.11439
1326					4.0443	0.13529
1327					4.04735	0.158583
1328					4.0504	0.184159
1329					4.05345	0.211858
1330					4.0565	0.241473
1331					4.05955	0.27275
1332					4.0626	0.305395
1333					4.06565	0.339085
1334					4.0687	0.373479
1335					4.07175	0.408224
1336					4.0748	0.442978
1337					4.07785	0.477412
1338					4.0809	0.511231
1339					4.08395	0.544177
1340					4.087	0.57604
1341					4.09005	0.606661
1342					4.0931	0.635937
1343					4.09615	0.663813
1344					4.0992	0.690286
1345					4.10225	0.715387
1346					4.1053	0.739181
1347					4.10835	0.761747
1348					4.1114	0.78317
1349					4.11445	0.803527
1350					4.1175	0.822873
1351					4.12055	0.841234
1352					4.1236	0.858593
1353					4.12665	0.874891
1354					4.1297	0.890019
1355					4.13275	0.903822
1356					4.1358	0.916103
1357					4.13885	0.926631
1358					4.1419	0.93515
1359					4.14495	0.941394
1360					4.148	0.945098
1361					4.15105	0.946017
1362					4.1541	0.943936
1363					4.15715	0.938687
1364					4.1602	0.930155
1365					4.16325	0.918293
1366					4.1663	0.903122
1367					4.16935	0.884736
1368					4.1724	0.863299
1369					4.17545	0.839038
1370					4.1785	0.812239
1371					4.18155	0.783232
1372					4.1846	0.752379
1373					4.18765	0.720061
1374					4.1907	0.68666
1375					4.19375	0.65255
1376					4.1968	0.61808
1377					4.19985	0.583565
1378					4.2029	0.549276
1379					4.20595	0.515439
1380					4.209	0.482228
1381					4.21205	0.449771
1382					4.2151	0.418151
1383					4.21815	0.387414
1384					4.2212	0.357579
1385					4.22425	0.328646
1386					4.2273	0.300609
1387					4.23035	0.273467
1388					4.2334	0.247231
1389					4.23645	0.221935
1390					4.2395	0.197642
1391					4.24255	0.174444
1392					4.2456	0.152465
1393					4.24865	0.13186
1394					4.2517	0.112807
1395					4.25475	0.0955032
1396					4.2578	0.0801517
1397					4.26085	0.0669552
1398					4.2639	0.0561036
1399					4.26695	0.0477642
1400					4.27	0.0420721
1401					4.27305	0.0391225
1402					4.2761	0.0389657
1403					4.27915	0.041604
1404					4.2822	0.0469914
1405					4.28525	0.0550362
1406					4.2883	0.0656066
1407					4.29135	0.0785378
1408					4.2944	0.0936412
1409					4.29745	0.110715
1410					4.3005	0.129553
1411					4.30355	0.149958
1412					4.3066	0.171749
1413					4.30965	0.194767
1414					4.3127	0.218886
1415					4.31575	0.244006
1416					4.3188	0.270063
1417					4.32185	0.29702
1418					4.3249	0.324861
1419					4.32795	0.353587
1420					4.331	0.383204
1421					4.33405	0.413711
1422					4.3371	0.445092
1423					4.34015	0.477303
1424					4.3432	0.510267
1425					4.34625	0.543863
1426					4.3493	0.57792
1427					4.35235	0.612222
1428					4.3554	0.646503
1429					4.35845	0.680454
1430					4.3615	0.713734
1431					4.36455	0.745974
1432					4.3676	0.776795
1433					4.37065	0.805819
1434					4.3737	0.832685
1435					4.37675	0.857062
1436					4.3798	0.878664
1437					4.38285	0.897257
1438					4.3859	0.912675
1439					4.38895	0.924816
1440					4.392	0.933655
1441					4.39505	0.939231
1442					4.3981	0.941652
1443					4.40115	0.941081
1444					4.4042	0.937727
1445					4.40725	0.931832
1446					4.4103	0.923657
1447					4.41335	0.913467
1448					4.4164	0.901517
1449					4.41945	0.888042
1450					4.4225	0.87324
1451					4.42555	0.857271
1452					4.4286	0.840248
1453					4.43165	0.822236
1454					4.4347	0.803256
1455					4.43775	0.783288
1456					4.4408	0.762281
1457					4.44385	0.740161
1458					4.4469	0.716844
1459					4.44995	0.692251
1460					4.453	0.666317
1461					4.45605	0.639004
1462					4.4591	0.610315
1463					4.46215	0.580295
1464					4.4652	0.549041
1465					4.46825	0.516703
1466					4.4713	0.483483
1467					4.47435	0.449627
1468					4.4774	0.415425
1469					4.48045	0.381196
1470					4.4835	0.347276
1471					4.48655	0.31401
1472					4.4896	0.281737
1473					4.49265	0.250777
1474					4.4957	0.221422
1475					4.49875	0.193926
1476					4.5018	0.168499
1477					4.50485	0.145302
1478					4.5079	0.12445
1479					4.51095	0.106008
1480					4.514	0.0899989
1481					4.51705	0.0764118
1482					4.5201	0.0652071
1483					4.52315	0.0563276
1484					4.5262	0.049708
1485					4.52925	0.0452839
1486					4.5323	0.043
1487					4.53535	0.0428166
1488					4.5384	0.0447136
1489					4.54145	0.0486926
1490					4.5445	0.0547757
1491					4.54755	0.0630021
1492					4.5506	0.0734229
1493					4.55365	0.0860926
1494					4.5567	0.101061
1495					4.55975	0.118364
1496					4.5628	0.138011
1497					4.56585	0.159982
1498					4.5689	0.184214
1499					4.57195	0.2106
1500					4.575	0.238984
1501					4.57805	0.26916
1502					4.5811	0.300881
1503					4.58415	0.333855
1504					4.5872	0.367761
1505					4.59025	0.402258
1506					4.5933	0.436993
1507					4.59635	0.471618
1508					4.5994	0.5058
1509					4.60245	0.539233
1510					4.6055	0.571653
1511					4.60855	0.602837
1512					4.6116	0.632618
1513					4.61465	0.660882
1514					4.6177	0.687568
1515					4.62075	0.712664
1516					4.6238	0.736204
1517					4.62685	0.758252
1518					4.6299	0.778895
1519					4.63295	0.79823
1520					4.636	0.81635
1521					4.63905	0.833331
1522					4.6421	0.849225
1523					4.64515	0.864045
1524					4.6482	0.877761
1525					4.65125	0.8903
1526					4.6543	0.901539
1527					4.65735	0.911313
1528					4.6604	0.919423
1529					4.66345	0.925639
1530					4.6665	0.929719
1531					4.66955	0.931416
1532					4.6726	0.930499
1533					4.67565	0.92676
1534					4.6787	0.920032
1535					4.68175	0.910199
1536					4.6848	0.897205
1537					4.68785	0.881062
1538					4.6909	0.861847
1539					4.69395	0.839712
1540					4.697	0.814867
1541					4.70005	0.787582
1542					4.7031	0.758176
1543					4.70615	0.726999
1544					4.7092	0.694425
1545					4.71225	0.660833
1546					4.7153	0.626596
1547					4.71835	0.592068
1548					4.7214	0.55757
1549					4.72445	0.523385
1550					4.7275	0.489749
1551					4.73055	0.456851
1552					4.7336	0.424832
1553					4.73665	0.393788
1554					4.7397	0.363775
1555					4.74275	0.334821
1556					4.7458	0.306932
1557					4.74885	0.280103
1558					4.7519	0.254329
1559					4.75495	0.229616
1560					4.758	0.205987
1561					4.76105	0.183491
1562					4.7641	0.162203
1563					4.76715	0.14223
1564					4.7702	0.123705
1565					4.77325	0.106787
1566					4.7763	0.0916513
1567					4.77935	0.0784825
1568					4.7824	0.0674652
1569					4.78545	0.0587737
1570					4.7885	0.0525615
1571					4.79155	0.0489522
1572					4.7946	0.0480321
1573					4.79765	0.0498441
1574					4.8007	0.0543844
1575					4.80375	0.0616021
1576					4.8068	0.0714008
1577					4.80985	0.0836436
1578					4.8129	0.09816
1579					4.81595	0.114755
1580					4.819	0.133217
1581					4.82205	0.153331
1582					4.8251	0.174889
1583					4.82815	0.197696
1584					4.8312	0.221581
1585					4.83425	0.246403
1586					4.8373	0.272051
1587					4.84035	0.298448
1588					4.8434	0.325548
1589					4.84645	0.353328
1590					4.8495	0.381787
1591					4.85255	0.41093
1592					4.8556	0.440762
1593					4.85865	0.471276
1594					4.8617	0.502444
1595					4.86475	0.534205
1596					4.8678	0.566457
1597					4.87085	0.599055
1598					4.8739	0.631806
1599					4.87695	0.664469
1600					4.88	0.69676
1601					4.88305	0.728359
1602					4.8861	0.758917
1603					4.88915	0.788071
1604					4.8922	0.815454
1605					4.89525	0.840713
1606					4.8983	0.863519
1607					4.90135	0.883583
1608					4.9044	0.900667
1609					4.90745	0.914593
1610					4.9105	0.925251
1611					4.91355	0.9326
1612					4.9166	0.936669
1613					4.91965	0.937554
1614					4.9227	0.935409
1615					4.92575	0.930437
1616					4.9288	0.922878
1617					4.93185	0.912999
1618					4.9349	0.901072
1619					4.93795	0.887367
1620					4.941	0.872135
1621					4.94405	0.8556
1622					4.9471	0.837946
1623					4.95015	0.819314
1624					4.9532	0.7998
1625					4.95625	0.779454
1626					4.9593	0.758282
1627					4.96235	0.736258
1628					4.9654	0.713329
1629					4.96845	0.689429
1630					4.9715	0.664487
1631					4.97455	0.638445
1632					4.9776	0.611263
1633					4.98065	0.582936
1634					4.9837	0.553499
1635					4.98675	0.523032
1636					4.9898	0.491667
1637					4.99285	0.459581
1638					4.9959	0.427001
1639					4.99895	0.39419
1640					5.002	0.361446
1641					5.00505	0.329086
1642					5.0081	0.297435
1643					5.01115	0.266816
1644					5.0142	0.23754
1645					5.01725	0.209887
1646					5.0203	0.184107
1647					5.02335	0.160406
1648					5.0264	0.138946
1649					5.02945	0.119837
1650					5.0325	0.103148
1651					5.03555	0.0889014
1652					5.0386	0.0770839
1653					5.04165	0.0676536
1654					5.0447	0.0605485
1655					5.04775	0.0556958
1656					5.0508	0.0530217
1657					5.05385	0.0524591
1658					5.0569	0.0539548
1659					5.05995	0.0574741
1660					5.063	0.063003
1661					5.06605	0.0705488
1662					5.0691	0.0801366
1663					5.07215	0.0918049
1664					5.0752	0.105598
1665					5.07825	0.12156
1666					5.0813	0.13972
1667					5.08435	0.16009
1668					5.0874	0.18265
1669					5.09045	0.207343
1670					5.0935	0.234069
1671					5.09655	0.262682
1672					5.0996	0.292987
1673					5.10265	0.324743
1674					5.1057	0.357671
1675					5.10875	0.391456
1676					5.1118	0.42576
1677					5.11485	0.460234
1678					5.1179	0.494526
1679					5.12095	0.5283
1680					5.124	0.561242
1681					5.12705	0.593076
1682					5.1301	0.623568
1683					5.13315	0.652537
1684					5.1362	0.679855
1685					5.13925	0.705449
1686					5.1423	0.729299
1687					5.14535	0.751431
1688					5.1484	0.771906
1689					5.15145	0.790816
1690					5.1545	0.808265
1691					5.15755	0.82436
1692					5.1606	0.839198
1693					5.16365	0.852855
1694					5.1667	0.865373
1695					5.16975	0.876756
1696					5.1728	0.886963
1697					5.17585	0.895909
1698					5.1789	0.903463
1699					5.18195	0.909458
1700					5.185	0.913694
1701					5.18805	0.915955
1702					5.1911	0.916012
1703					5.19415	0.913647
1704					5.1972	0.90866
1705					5.20025	0.900883
1706					5.2033	0.890195
1707					5.20635	0.87653
1708					5.2094	0.859883
1709					5.21245	0.840314
1710					5.2155	0.817952
1711					5.21855	0.792989
1712					5.2216	0.765673
1713					5.22465	0.736303
1714					5.2277	0.705216
1715					5.23075	0.672771
1716					5.2338	0.639344
1717					5.23685	0.605302
1718					5.2399	0.571003
1719					5.24295	0.536773
1720					5.246	0.502905
1721					5.24905	0.469648
1722					5.2521	0.437206
1723					5.25515	0.405733
1724					5.2582	0.37534
1725					5.26125	0.346096
1726					5.2643	0.318037
1727					5.26735	0.291178
1728					5.2704	0.265514
1729					5.27345	0.241039
1730					5.2765	0.217753
1731					5.27955	0.195668
1732					5.2826	0.174818
1733					5.28565	0.155261
1734					5.2887	0.137084
1735					5.29175	0.120401
1736					5.2948	0.105348
1737					5.29785	0.0920812
1738					5.3009	0.080766
1739					5.30395	0.0715706
1740					5.307	0.0646554
1741					5.31005	0.0601629
1742					5.3131	0.058209
1743					5.31615	0.0588746
1744					5.3192	0.0622
1745					5.32225	0.0681804
1746					5.3253	0.0767648
1747					5.32835	0.0878572
1748					5.3314	0.101321
1749					5.33445	0.116983
1750					5.3375	0.134646
1751					5.34055	0.154094
1752					5.3436	0.175104
1753					5.34665	0.197457
1754					5.3497	0.220946
1755					5.35275	0.245387
1756					5.3558	0.270624
1757					5.35885	0.296531
1758					5.3619	0.323019
1759					5.36495	0.350027
1760					5.368	0.377528
1761					5.37105	0.405512
1762					5.3741	0.433985
1763					5.37715	0.462956
1764					5.3802	0.492429
1765					5.38325	0.522389
1766					5.3863	0.552794
1767					5.38935	0.583566
1768					5.3924	0.614587
1769					5.39545	0.645692
1770					5.3985	0.676669
1771					5.40155	0.707262
1772					5.4046	0.737178
1773					5.40765	0.766092
1774					5.4107	0.793658
1775					5.41375	0.819527
1776					5.4168	0.84335
1777					5.41985	0.864804
1778					5.4229	0.883596
1779					5.42595	0.899481
1780					5.429	0.912267
1781					5.43205	0.92183
1782					5.4351	0.928109
1783					5.43815	0.931118
1784					5.4412	0.930932
1785					5.44425	0.927691
1786					5.4473	0.921586
1787					5.45035	0.912851
1788					5.4534	0.901749
1789					5.45645	0.888556
1790					5.4595	0.873553
1791					5.46255	0.857005
1792					5.4656	0.839157
1793					5.46865	0.820219
1794					5.4717	0.800358
1795					5.47475	0.779701
1796					5.4778	0.758327
1797					5.48085	0.736271
1798					5.4839	0.713533
1799					5.48695	0.690083
1800					5.49	0.66587
1801					5.49305	0.640836
1802					5.4961	0.614927
1803					5.49915	0.588102
1804					5.5022	0.560349
1805					5.50525	0.531689
1806					5.5083	0.502185
1807					5.51135	0.471944
1808					5.5144	0.441122
1809					5.51745	0.409918
1810					5.5205	0.378571
1811					5.52355	0.347352
1812					5.5266	0.316557
1813					5.52965	0.286491
1814					5.5327	0.257463
1815					5.53575	0.229769
1816					5.5388	0.203684
1817					5.54185	0.179452
1818					5.5449	0.157278
1819					5.54795	0.137325
1820					5.551	0.119708
1821					5.55405	0.104497
1822					5.5571	0.0917179
1823					5.56015	0.0813599
1824					5.5632	0.0733807
1825					5.56625	0.0677157
1826					5.5693	0.0642869
1827					5.57235	0.063012
1828					5.5754	0.0638131
1829					5.57845	0.0666237
1830					5.5815	0.0713942
1831					5.58455	0.0780952
1832					5.5876	0.0867182
1833					5.59065	0.097274
1834					5.5937	0.109788
1835					5.59675	0.124296
1836					5.5998	0.140834
1837					5.60285	0.159431
1838					5.6059	0.180098
1839					5.60895	0.202822
1840					5.612	0.227555
1841					5.61505	0.254209
1842					5.6181	0.282652
1843					5.62115	0.312704
1844					5.6242	0.344141
1845					5.62725	0.376697
1846					5.6303	0.41007
1847					5.63335	0.443931
1848					5.6364	0.477935
1849					5.63945	0.511735
1850					5.6425	0.54499
1851					5.64555	0.577378
1852					5.6486	0.608613
1853					5.65165	0.638447
1854					5.6547	0.666682
1855					5.65775	0.693174
1856					5.6608	0.717832
1857					5.66385	0.740623
1858					5.6669	0.761559
1859					5.66995	0.780695
1860					5.673	0.798121
1861					5.67605	0.813944
1862					5.6791	0.828283
1863					5.68215	0.841251
1864					5.6852	0.852946
1865					5.68825	0.863438
1866					5.6913	0.872765
1867					5.69435	0.880921
1868					5.6974	0.887857
1869					5.70045	0.89348
1870					5.7035	0.897657
1871					5.70655	0.900221
1872					5.7096	0.90098
1873					5.71265	0.89973
1874					5.7157	0.896266
1875					5.71875	0.890394
1876					5.7218	0.881948
1877					5.72485	0.870799
1878					5.7279	0.856868
1879					5.73095	0.84013
1880					5.734	0.820625
1881					5.73705	0.798455
1882					5.7401	0.773785
1883					5.74315	0.746839
1884					5.7462	0.717892
1885					5.74925	0.687259
1886					5.7523	0.655285
1887					5.75535	0.622331
1888					5.7584	0.588762
1889					5.76145	0.554932
1890					5.7645	0.521175
1891					5.76755	0.487791
1892					5.7706	0.455042
1893					5.77365	0.423146
1894					5.7767	0.392275
1895					5.77975	0.362554
1896					5.7828	0.334068
1897					5.78585	0.306865
1898					5.7889	0.280966
1899					5.79195	0.256372
1900					5.795	0.233077
1901					5.79805	0.211073
1902					5.8011	0.190364
1903					5.80415	0.170968
1904					5.8072	0.152928
1905					5.81025	0.13631
1906					5.8133	0.121207
1907					5.81635	0.107733
1908					5.8194	0.0960242
1909					5.82245	0.086228
1910					5.8255	0.0784967
1911					5.82855	0.0729778
1912					5.8316	0.0698054
1913					5.83465	0.0690899
1914					5.8377	0.0709108
1915					5.84075	0.0753095
1916					5.8438	0.0822847
1917					5.84685	0.0917904
1918					5.8499	0.103736
1919					5.85295	0.117989
1920					5.856	0.134382
1921					5.85905	0.152716
1922					5.8621	0.172775
1923					5.86515	0.19433
1924					5.8682	0.217155
1925					5.87125	0.241033
1926					5.8743	0.265764
1927					5.87735	0.291177
1928					5.8804	0.317132
1929					5.88345	0.343522
1930					5.8865	0.370273
1931					5.88955	0.397346
1932					5.8926	0.424722
1933					5.89565	0.452406
1934					5.8987	0.480409
1935					5.90175	0.508742
1936					5.9048	0.537405
1937					5.90785	0.566375
1938					5.9109	0.595599
1939					5.91395	0.624987
1940					5.917	0.654405
1941					5.92005	0.683674
1942					5.9231	0.712571
1943					5.92615	0.740833
1944					5.9292	0.768163
1945					5.93225	0.794238
1946					5.9353	0.818725
1947					5.93835	0.841288
1948					5.9414	0.861607
1949					5.94445	0.879387
1950					5.9475	0.894374
1951					5.95055	0.906363
1952					5.9536	0.915208
1953					5.95665	0.92083
1954					5.9597	0.923215
1955					5.96275	0.922417
1956					5.9658	0.918554
1957					5.96885	0.911799
1958					5.9719	0.90237
1959					5.97495	0.890521
1960					5.978	0.87653
1961					5.98105	0.860678
1962					5.9841	0.843244
1963					5.98715	0.82449
1964					5.9902	0.804647
1965					5.99325	0.783912
1966					5.9963	0.762438
1967					5.99935	0.740335
1968					6.0024	0.71767
1969					6.00545	0.69447
1970					6.0085	0.670727
1971					6.01155	0.64641
1972					6.0146	0.621475
1973					6.01765	0.595872
1974					6.0207	0.569562
1975					6.02375	0.542525
1976					6.0268	0.514767
1977					6.02985	0.486332
1978					6.0329	0.457306
1979					6.03595	0.427817
1980					6.039	0.398036
1981					6.04205	0.368174
1982					6.0451	0.338476
1983					6.04815	0.309211
1984					6.0512	0.280666
1985					6.05425	0.253132
1986					6.0573	0.226891
1987					6.06035	0.202213
1988					6.0634	0.179338
1989					6.06645	0.158472
1990					6.0695	0.139779
1991					6.07255	0.123383
1992					6.0756	0.109359
1993					6.07865	0.0977393
1994					6.0817	0.0885192
1995					6.08475	0.0816591
1996					6.0878	0.077095
1997					6.09085	0.0747459
1998					6.0939	0.0745233
[truncated: 8,002 more rows]

## Sheet: Fig3e_upper
	x	y	c
0	-3	-1	1.01396
1	-3	0	1.01962
2	-3	1	1.00457
3	-2	-4	0.950221
4	-2	-3	0.971345
5	-2	-2	0.991458
6	-2	-1	1.00399
7	-2	0	1.00077
8	-2	1	1.00025
9	-2	2	0.999545
10	-2	3	1.01079
11	-2	4	1.02507
12	-1	-5	0.993617
13	-1	-4	1.00331
14	-1	-3	0.995034
15	-1	-2	0.99662
16	-1	-1	0.990465
17	-1	0	0.976829
18	-1	1	0.952681
19	-1	2	0.953112
20	-1	3	0.950457
21	-1	4	0.988649
22	-1	5	0.998396
23	0	-5	0.997322
24	0	-4	0.999145
25	0	-3	1.02257
26	0	-2	1.01838
27	0	-1	1.00919
28	0	0	0.99362
29	0	1	0.985896
30	0	2	0.973878
31	0	3	0.997964
32	0	4	1.0011
33	0	5	0.999814
34	1	-5	1.05541
35	1	-4	1.0109
36	1	-3	1.04039
37	1	-2	1.00307
38	1	-1	1.03922
39	1	0	1.0354
40	1	1	1.05563
41	1	2	1.03682
42	1	3	1.04748
43	1	4	1.02972
44	1	5	1.0109
45	2	-4	1.08903
46	2	-3	1.05378
47	2	-2	1.00936
48	2	-1	0.969883
49	2	0	0.946149
50	2	1	0.970839
51	2	2	1.01355
52	2	3	1.00935
53	2	4	1.01897
54	3	-1	1.09591
55	3	0	1.07457
56	3	1	1.06986

## Sheet: Fig3e_lower
	x	y	yerr	x_fit	y_fit
0	0.226	0.95	0.0604429	0	0.962191
1	2.028	0.928447	0.0580041	0.510204	0.961106
2	3.83	0.915666	0.0435477	1.02041	0.957857
3	5.584	0.905072	0.0799188	1.53061	0.952467
4	7.384	0.691975	0.0845649	2.04082	0.944972
5	11.032	0.58322	0.136963	2.55102	0.935422
6				3.06122	0.923881
7				3.57143	0.910425
8				4.08163	0.895142
9				4.59184	0.878131
10				5.10204	0.859502
11				5.61224	0.83937
12				6.12245	0.817863
13				6.63265	0.795109
14				7.14286	0.771246
15				7.65306	0.746412
16				8.16327	0.720749
17				8.67347	0.694399
18				9.18367	0.667504
19				9.69388	0.640204
20				10.2041	0.612636
21				10.7143	0.584934
22				11.2245	0.557225
23				11.7347	0.529632
24				12.2449	0.50227
25				12.7551	0.475247
