# Supplementary material for: High-fidelity collisional quantum gates with fermionic atoms
Source: Nature. 2026 Apr 8;652(8110):602–8. doi: 10.1038/s41586-026-10356-3 (PMC13083236; doi:10.1038/s41586-026-10356-3)
Supplement: Supplementary file 4 — Source Data Fig. 4 [file 41586_2026_10356_MOESM4_ESM.xlsx]

## Sheet: Fig4a_left
	x	y	yerr_lower	yerr_upper	state
0	0	0.00355872	0.00219182	0.0056739	down_up
1	0.015	0	0	0.00400401	down_up
2	0.03	0.0487805	0.0141904	0.0195997	down_up
3	0.045	0.171946	0.0237661	0.0266891	down_up
4	0.06	0.35567	0.0333684	0.0348324	down_up
5	0.075	0.468085	0.0359288	0.0362628	down_up
6	0.09	0.473988	0.0374974	0.0377931	down_up
7	0.105	0.423358	0.0412827	0.0423813	down_up
8	0.12	0.576	0.0313217	0.0307228	down_up
9	0.135	0.756098	0.03101	0.028551	down_up
10	0.15	0.941964	0.0175653	0.01368	down_up
11	0.165	0.846154	0.0242066	0.0214458	down_up
12	0.18	0.59	0.0349456	0.0340599	down_up
13	0.195	0.510417	0.035838	0.0357312	down_up
14	0.21	0.45749	0.0312914	0.0316304	down_up
15	0.225	0.482456	0.0327627	0.0329142	down_up
16	0.24	0.54386	0.0380215	0.0375171	down_up
17	0.255	0.305732	0.0352551	0.0376871	down_up
18	0.27	0.137363	0.0234219	0.0273416	down_up
19	0.285	0.0352941	0.00981336	0.0134039	down_up
20	0.3	0.0183824	0.00652648	0.010016	down_up
21	0	0.964413	0.01272	0.00946259	down_up
22	0.015	0.861789	0.023335	0.0204377	down_up
23	0.03	0.646341	0.0379029	0.0361486	down_up
24	0.045	0.479638	0.0332544	0.0334358	down_up
25	0.06	0.448454	0.0351581	0.035681	down_up
26	0.075	0.473404	0.035979	0.0362574	down_up
27	0.09	0.393064	0.036221	0.0374366	down_up
28	0.105	0.255474	0.0352105	0.0387154	down_up
29	0.12	0.088	0.0162333	0.01948	down_up
30	0.135	0.0292683	0.00963587	0.0141558	down_up
31	0.15	0.00892857	0.00444107	0.00875812	down_up
32	0.165	0.0242915	0.00800834	0.0118025	down_up
33	0.18	0.05	0.0132332	0.0176616	down_up
34	0.195	0.140625	0.0231118	0.0267949	down_up
35	0.21	0.295547	0.0280106	0.0296412	down_up
36	0.225	0.434211	0.03229	0.0328583	down_up
37	0.24	0.333333	0.0348007	0.0367174	down_up
38	0.255	0.471338	0.0393147	0.0396736	down_up
39	0.27	0.549451	0.0368453	0.0363108	down_up
40	0.285	0.768627	0.0272697	0.0251941	down_up
41	0.3	0.933824	0.0166162	0.013473	down_up
42	0	0.0106762	0.00460744	0.0080396	updown_0
43	0.015	0.0650407	0.0139593	0.0174425	updown_0
44	0.03	0.170732	0.0272247	0.031172	updown_0
45	0.045	0.20362	0.0255897	0.0282304	updown_0
46	0.06	0.108247	0.0202286	0.0242024	updown_0
47	0.075	0.0319149	0.0104995	0.0153983	updown_0
48	0.09	0.0578035	0.0152595	0.0202864	updown_0
49	0.105	0.160584	0.0287441	0.0336092	updown_0
50	0.12	0.132	0.0198468	0.0227468	updown_0
51	0.135	0.102439	0.019188	0.0230053	updown_0
52	0.15	0.0357143	0.0104308	0.0145124	updown_0
53	0.165	0.0607287	0.0134318	0.0169353	updown_0
54	0.18	0.235	0.0284663	0.0310741	updown_0
55	0.195	0.208333	0.0276155	0.0306047	updown_0
56	0.21	0.121457	0.0191739	0.0221931	updown_0
57	0.225	0.0438596	0.0116312	0.0155711	updown_0
58	0.24	0.0643275	0.0162663	0.0212766	updown_0
59	0.255	0.11465	0.0229098	0.027734	updown_0
60	0.27	0.197802	0.0276963	0.0309627	updown_0
61	0.285	0.0980392	0.0169951	0.0201009	updown_0
62	0.3	0.0257353	0.00796605	0.0114023	updown_0
63	0	0.0213523	0.00704503	0.0104023	0_updown
64	0.015	0.0731707	0.0148578	0.0182759	0_updown
65	0.03	0.134146	0.0242839	0.0286697	0_updown
66	0.045	0.144796	0.0219582	0.025123	0_updown
67	0.06	0.0876289	0.0181537	0.0223366	0_updown
68	0.075	0.0265957	0.0094226	0.0143771	0_updown
69	0.09	0.0751445	0.0176065	0.0224362	0_updown
70	0.105	0.160584	0.0287441	0.0336092	0_updown
71	0.12	0.204	0.0241553	0.0264879	0_updown
72	0.135	0.112195	0.0200853	0.023809	0_updown
73	0.15	0.0133929	0.00577661	0.0100544	0_updown
74	0.165	0.0688259	0.0143595	0.0177985	0_updown
75	0.18	0.125	0.0214266	0.0251169	0_updown
76	0.195	0.140625	0.0231118	0.0267949	0_updown
77	0.21	0.125506	0.0194807	0.0224676	0_updown
78	0.225	0.0394737	0.0109611	0.0149389	0_updown
79	0.24	0.0584795	0.0154346	0.0205121	0_updown
80	0.255	0.10828	0.0222545	0.0271585	0_updown
81	0.27	0.115385	0.0215001	0.0256573	0_updown
82	0.285	0.0980392	0.0169951	0.0201009	0_updown
83	0.3	0.0220588	0.00727673	0.0107396	0_updown

## Sheet: Fig4a_left_simulation
	x	x2	up_down	down_up	updown_0	0_updown
0	0	0	0.970397	0.000243956	0.0146797	0.0146797
1	0.003	0.013308	0.942537	0.000928146	0.0282674	0.0282674
2	0.006	0.026616	0.907021	0.0024966	0.0452412	0.0452412
3	0.009	0.0399239	0.865278	0.00545031	0.0646359	0.0646359
4	0.012	0.0532319	0.818963	0.0103389	0.0853488	0.0853488
5	0.015	0.0665399	0.76988	0.0177157	0.106202	0.106202
6	0.018	0.0798479	0.71989	0.0280902	0.12601	0.12601
7	0.021	0.0931559	0.670825	0.0418825	0.143646	0.143646
8	0.024	0.106464	0.624402	0.0593816	0.158108	0.158108
9	0.027	0.119772	0.582144	0.0807103	0.168573	0.168573
10	0.03	0.13308	0.545307	0.105801	0.174446	0.174446
11	0.033	0.146388	0.514831	0.134383	0.175393	0.175393
12	0.036	0.159696	0.4913	0.165978	0.171361	0.171361
13	0.039	0.173004	0.474922	0.199921	0.162578	0.162578
14	0.042	0.186312	0.465533	0.235378	0.149545	0.149545
15	0.045	0.19962	0.462609	0.271389	0.133001	0.133001
16	0.048	0.212928	0.465311	0.306912	0.113888	0.113888
17	0.051	0.226236	0.472531	0.340883	0.093293	0.093293
18	0.054	0.239544	0.482957	0.37227	0.0723865	0.0723865
19	0.057	0.252852	0.495151	0.400135	0.0523574	0.0523574
20	0.06	0.26616	0.507618	0.423692	0.0343447	0.0343447
21	0.063	0.279468	0.518895	0.44236	0.0193724	0.0193724
22	0.066	0.292776	0.527616	0.4558	0.00829214	0.00829214
23	0.069	0.306084	0.532586	0.463946	0.00173375	0.00173375
24	0.072	0.319392	0.532835	0.467025	7.02e-05	7.02e-05
25	0.075	0.332699	0.527661	0.465547	0.0033961	0.0033961
26	0.078	0.346007	0.516658	0.460298	0.0115223	0.0115223
27	0.081	0.359315	0.499726	0.4523	0.0239868	0.0239868
28	0.084	0.372623	0.477069	0.44277	0.0400808	0.0400808
29	0.087	0.385931	0.449167	0.433055	0.0588892	0.0588892
30	0.09	0.399239	0.416746	0.424569	0.0793424	0.0793424
31	0.093	0.412547	0.38073	0.418714	0.100278	0.100278
32	0.096	0.425855	0.342182	0.416809	0.120504	0.120504
33	0.099	0.439163	0.302244	0.420011	0.138872	0.138872
34	0.102	0.452471	0.262074	0.429251	0.154338	0.154338
35	0.105	0.465779	0.222787	0.445173	0.16602	0.16602
36	0.108	0.479087	0.185394	0.468094	0.173256	0.173256
37	0.111	0.492395	0.150759	0.497973	0.175634	0.175634
38	0.114	0.505703	0.119561	0.534402	0.173018	0.173018
39	0.117	0.519011	0.0922715	0.576612	0.165558	0.165558
40	0.12	0.532319	0.0691404	0.623504	0.153678	0.153678
41	0.123	0.545627	0.0502034	0.673692	0.138052	0.138052
42	0.126	0.558935	0.0352967	0.725563	0.11957	0.11957
43	0.129	0.572243	0.0240852	0.777349	0.099283	0.099283
44	0.132	0.585551	0.0160998	0.827213	0.0783437	0.0783437
45	0.135	0.598859	0.0107821	0.873332	0.0579431	0.0579431
46	0.138	0.612167	0.00753173	0.913986	0.0392412	0.0392412
47	0.141	0.625475	0.0057551	0.947642	0.0233014	0.0233014
48	0.144	0.638783	0.0049113	0.973028	0.0110301	0.0110301
49	0.147	0.652091	0.00455215	0.989198	0.00312512	0.00312512
50	0.15	0.665399	0.00435435	0.995574	3.58e-05	3.58e-05
51	0.153	0.678707	0.00414129	0.991983	0.00193788	0.00193788
52	0.156	0.692015	0.0038935	0.97866	0.00872321	0.00872321
53	0.159	0.705323	0.00374687	0.956241	0.020006	0.020006
54	0.162	0.718631	0.00397912	0.925732	0.0351445	0.0351445
55	0.165	0.731939	0.00498524	0.888458	0.0532783	0.0532783
56	0.168	0.745247	0.00724382	0.846004	0.0733759	0.0733759
57	0.171	0.758555	0.0112763	0.800134	0.0942947	0.0942947
58	0.174	0.771863	0.0176021	0.752707	0.114845	0.114845
59	0.177	0.785171	0.0266924	0.70559	0.133859	0.133859
60	0.18	0.798479	0.0389272	0.660564	0.150255	0.150255
61	0.183	0.811787	0.0545536	0.619246	0.1631	0.1631
62	0.186	0.825095	0.0736574	0.583013	0.171665	0.171665
63	0.189	0.838403	0.09614	0.552936	0.175462	0.175462
64	0.192	0.851711	0.12171	0.529738	0.174276	0.174276
65	0.195	0.865019	0.149886	0.513768	0.168173	0.168173
66	0.198	0.878327	0.180011	0.504986	0.157502	0.157502
67	0.201	0.891635	0.211286	0.502979	0.142868	0.142868
68	0.204	0.904943	0.242804	0.506989	0.125103	0.125103
69	0.207	0.918251	0.2736	0.515962	0.105219	0.105219
70	0.21	0.931559	0.302707	0.528603	0.0843454	0.0843454
71	0.213	0.944867	0.329211	0.543451	0.0636691	0.0636691
72	0.216	0.958175	0.352308	0.55896	0.0443659	0.0443659
73	0.219	0.971482	0.37136	0.573573	0.0275334	0.0275334
74	0.222	0.98479	0.385934	0.585808	0.0141289	0.0141289
75	0.225	0.998098	0.395844	0.594328	0.0049142	0.0049142
76	0.228	1.01141	0.401168	0.598005	0.000413646	0.000413646
77	0.231	1.02471	0.402259	0.595975	0.000882984	0.000882984
78	0.234	1.03802	0.399738	0.587671	0.00629554	0.00629554
79	0.237	1.05133	0.394465	0.572847	0.0163436	0.0163436
80	0.24	1.06464	0.387511	0.551577	0.0304557	0.0304557
81	0.243	1.07795	0.380098	0.524243	0.0478295	0.0478295
82	0.246	1.09125	0.373541	0.491505	0.0674771	0.0674771
83	0.249	1.10456	0.36918	0.454257	0.0882813	0.0882813
84	0.252	1.11787	0.368305	0.413577	0.109059	0.109059
85	0.255	1.13118	0.372083	0.370659	0.128629	0.128629
86	0.258	1.14449	0.381491	0.326752	0.145879	0.145879
87	0.261	1.15779	0.397254	0.283093	0.159827	0.159827
88	0.264	1.1711	0.419795	0.240845	0.16968	0.16968
89	0.267	1.18441	0.449203	0.20104	0.174879	0.174879
90	0.27	1.19772	0.485209	0.164537	0.175127	0.175127
91	0.273	1.21103	0.527192	0.131986	0.170411	0.170411
92	0.276	1.22433	0.574194	0.10381	0.160998	0.160998
93	0.279	1.23764	0.624957	0.0801939	0.147424	0.147424
94	0.282	1.25095	0.677976	0.0611016	0.130461	0.130461
95	0.285	1.26426	0.731563	0.0462902	0.111074	0.111074
96	0.288	1.27757	0.783928	0.0353454	0.0903633	0.0903633
97	0.291	1.29087	0.83326	0.0277227	0.0695085	0.0695085
98	0.294	1.30418	0.877816	0.0227945	0.0496946	0.0496946
99	0.297	1.31749	0.916002	0.019901	0.0320485	0.0320485
100	0.3	1.3308	0.946454	0.0183991	0.0175735	0.0175735
101	0.303	1.34411	0.970397	0.000243956	0.0146797	0.0146797
102	0.306	1.35741	0.989198	0.00312512	0.00312512	0.00312512
103	0.309	1.37072	0.995574	3.58e-05	3.58e-05	3.58e-05
104	0.312	1.38403	0.991983	0.00193788	0.00193788	0.00193788
105	0.315	1.39734	0.97866	0.0038935	0.00872321	0.00872321
106	0.318	1.41065	0.946454	0.0183991	0.0175735	0.0175735
107	0.321	1.42395	0.916002	0.019901	0.0320485	0.0320485
108	0.324	1.43726	0.877816	0.0227945	0.0496946	0.0496946

## Sheet: Fig4a_middle
	x	y	yerr_lower	yerr_upper	state
0	0	0.00326264	0.00162439	0.00322457	down_up
1	0.015	0.510721	0.0219477	0.0219064	down_up
2	0.03	0.589316	0.0201207	0.0198263	down_up
3	0.045	0.708929	0.0194445	0.0187079	down_up
4	0.06	0.801339	0.019401	0.0180735	down_up
5	0.075	0.888889	0.0148299	0.0132791	down_up
6	0.09	0.9627	0.0087878	0.00716513	down_up
7	0.105	0.942593	0.0107877	0.00916954	down_up
8	0.12	0.873518	0.0154271	0.0139699	down_up
9	0.135	0.783037	0.0187456	0.0176436	down_up
10	0.15	0.704673	0.0199767	0.0192214	down_up
11	0.165	0.568966	0.0245796	0.0242445	down_up
12	0.18	0.426501	0.0222064	0.0225067	down_up
13	0.195	0.253259	0.0181972	0.0191043	down_up
14	0.21	0.144665	0.0142415	0.0155102	down_up
15	0.225	0.0671378	0.00972404	0.011234	down_up
16	0.24	0.0214286	0.00529458	0.00698189	down_up
17	0.255	0.0137255	0.00426319	0.00614542	down_up
18	0	0.97553	0.00701377	0.00548191	up_down
19	0.015	0.444444	0.0216896	0.0219034	up_down
20	0.03	0.380634	0.0195168	0.0199103	up_down
21	0.045	0.253571	0.0178372	0.018706	up_down
22	0.06	0.120536	0.0144675	0.0161391	up_down
23	0.075	0.0444444	0.0083385	0.0101552	up_down
24	0.09	0.0159858	0.00447135	0.00616877	up_down
25	0.105	0.0222222	0.00548924	0.00723603	up_down
26	0.12	0.0612648	0.00977038	0.011482	up_down
27	0.135	0.157791	0.0154322	0.0167646	up_down
28	0.15	0.241121	0.0179029	0.0188582	up_down
29	0.165	0.413793	0.0240694	0.0244883	up_down
30	0.18	0.538302	0.0226136	0.022457	up_down
31	0.195	0.702048	0.019984	0.0192411	up_down
32	0.21	0.790235	0.017728	0.0166918	up_down
33	0.225	0.890459	0.0137423	0.0123802	up_down
34	0.24	0.948214	0.0101276	0.0085473	up_down
35	0.255	0.970588	0.00839925	0.00657774	up_down
36	0	0.00978793	0.00323962	0.00481878	updown_0
37	0.015	0.0155945	0.0045821	0.00644616	updown_0
38	0.03	0.015025	0.00420386	0.0058026	updown_0
39	0.045	0.0196429	0.00504086	0.00673447	updown_0
40	0.06	0.0491071	0.00919698	0.0111833	updown_0
41	0.075	0.0484848	0.00873283	0.0105334	updown_0
42	0.09	0.0071048	0.0027574	0.00448597	updown_0
43	0.105	0.0203704	0.00522633	0.00697989	updown_0
44	0.12	0.0395257	0.00775391	0.00955034	updown_0
45	0.135	0.0295858	0.00661626	0.00844785	updown_0
46	0.15	0.0242991	0.00579424	0.00754965	updown_0
47	0.165	0.00985222	0.00382124	0.00620327	updown_0
48	0.18	0.0144928	0.00450053	0.00648462	updown_0
49	0.195	0.0223464	0.00551968	0.00727575	updown_0
50	0.21	0.039783	0.00747711	0.00912021	updown_0
51	0.225	0.024735	0.00571038	0.0073683	updown_0
52	0.24	0.0214286	0.00529458	0.00698189	updown_0
53	0.255	0.00588235	0.00254113	0.00445372	updown_0
54	0	0.0114193	0.00354919	0.0051231	0_updown
55	0.015	0.0292398	0.00653967	0.00835121	0_updown
56	0.03	0.015025	0.00420386	0.0058026	0_updown
57	0.045	0.0178571	0.00477499	0.00647489	0_updown
58	0.06	0.0290179	0.00690846	0.00898323	0_updown
59	0.075	0.0181818	0.00508218	0.00700356	0_updown
60	0.09	0.0142096	0.00417688	0.00588053	0_updown
61	0.105	0.0148148	0.004354	0.00612787	0_updown
62	0.12	0.0256917	0.00612345	0.00797384	0_updown
63	0.135	0.0295858	0.00661626	0.00844785	0_updown
64	0.15	0.0299065	0.00650029	0.00823501	0_updown
65	0.165	0.00738916	0.00319107	0.00558507	0_updown
66	0.18	0.0207039	0.00553126	0.00748997	0_updown
67	0.195	0.0223464	0.00551968	0.00727575	0_updown
68	0.21	0.0253165	0.00584346	0.00753821	0_updown
69	0.225	0.0176678	0.00472465	0.00640723	0_updown
70	0.24	0.00892857	0.00317767	0.00490905	0_updown
71	0.255	0.00980392	0.00348842	0.00538583	0_updown

## Sheet: Fig4a_middle_simulation
	x	x2	up_down	down_up	updown_0	0_updown
0	0	0	0.7208	0.230269	0.0244658	0.0244658
1	0.003	0.0154261	0.696296	0.260239	0.0217326	0.0217326
2	0.006	0.0308522	0.671837	0.29113	0.018516	0.018516
3	0.009	0.0462784	0.647331	0.322628	0.0150205	0.0150205
4	0.012	0.0617045	0.622652	0.354412	0.011468	0.011468
5	0.015	0.0771306	0.597655	0.386176	0.00808415	0.00808415
6	0.018	0.0925567	0.572196	0.417637	0.00508393	0.00508393
7	0.021	0.107983	0.546138	0.448546	0.00265789	0.00265789
8	0.024	0.123409	0.519374	0.478706	0.000960135	0.000960135
9	0.027	0.138835	0.491834	0.507969	9.85e-05	9.85e-05
10	0.03	0.154261	0.463497	0.536248	0.000127642	0.000127642
11	0.033	0.169687	0.434392	0.563516	0.0010458	0.0010458
12	0.036	0.185113	0.404611	0.5898	0.00279462	0.00279462
13	0.039	0.20054	0.374296	0.615178	0.00526302	0.00526302
14	0.042	0.215966	0.343646	0.639765	0.00829423	0.00829423
15	0.045	0.231392	0.312901	0.663707	0.0116957	0.0116957
16	0.048	0.246818	0.282336	0.687161	0.0152514	0.0152514
17	0.051	0.262244	0.252249	0.710281	0.0187354	0.0187354
18	0.054	0.27767	0.222944	0.733203	0.0219266	0.0219266
19	0.057	0.293096	0.194724	0.756031	0.0246221	0.0246221
20	0.06	0.308522	0.167873	0.778825	0.0266508	0.0266508
21	0.063	0.323949	0.142644	0.801588	0.0278838	0.0278838
22	0.066	0.339375	0.119253	0.824261	0.0282429	0.0282429
23	0.069	0.354801	0.0978699	0.84672	0.027705	0.027705
24	0.072	0.370227	0.0786143	0.868776	0.0263046	0.0263046
25	0.075	0.385653	0.0615563	0.890183	0.0241305	0.0241305
26	0.078	0.401079	0.0467173	0.910641	0.0213208	0.0213208
27	0.081	0.416505	0.0340761	0.929816	0.0180539	0.0180539
28	0.084	0.431931	0.0235764	0.947349	0.0145374	0.0145374
29	0.087	0.447358	0.0151362	0.962874	0.0109947	0.0109947
30	0.09	0.462784	0.00865874	0.97604	0.00765064	0.00765064
31	0.093	0.47821	0.00404304	0.986521	0.00471777	0.00471777
32	0.096	0.493636	0.00119468	0.994041	0.00238231	0.00238231
33	0.099	0.509062	3.5e-05	0.99838	0.000792636	0.000792636
34	0.102	0.524488	0.000508575	0.999392	4.97e-05	4.97e-05
35	0.105	0.539914	0.00258816	0.99701	0.000200695	0.000200695
36	0.108	0.55534	0.00627699	0.991251	0.00123603	0.00123603
37	0.111	0.570766	0.011608	0.982212	0.00308995	0.00308995
38	0.114	0.586193	0.0186405	0.97007	0.00564469	0.00564469
39	0.117	0.601619	0.0274537	0.95507	0.008738	0.008738
40	0.12	0.617045	0.0381383	0.937515	0.0121734	0.0121734
41	0.123	0.632471	0.0507867	0.917748	0.0157327	0.0157327
42	0.126	0.647897	0.0654818	0.896139	0.0191897	0.0191897
43	0.129	0.663323	0.0822864	0.873064	0.022325	0.022325
44	0.132	0.678749	0.101232	0.848889	0.0249394	0.0249394
45	0.135	0.694175	0.122311	0.823956	0.0268667	0.0268667
46	0.138	0.709602	0.145469	0.798562	0.0279848	0.0279848
47	0.141	0.725028	0.1706	0.772956	0.0282223	0.0282223
48	0.144	0.740454	0.197548	0.747323	0.0275644	0.0275644
49	0.147	0.75588	0.226106	0.721788	0.0260528	0.0260528
50	0.15	0.771306	0.256025	0.696408	0.0237835	0.0237835
51	0.153	0.786732	0.287017	0.671182	0.0209006	0.0209006
52	0.156	0.802158	0.318771	0.646054	0.0175873	0.0175873
53	0.159	0.817584	0.350963	0.620929	0.014054	0.014054
54	0.162	0.833011	0.383269	0.595681	0.0105251	0.0105251
55	0.165	0.848437	0.415383	0.570168	0.00722474	0.00722474
56	0.168	0.863863	0.447025	0.54425	0.00436262	0.00436262
57	0.171	0.879289	0.477955	0.517804	0.00212049	0.00212049
58	0.174	0.894715	0.507986	0.490732	0.000640766	0.000640766
59	0.177	0.910141	0.536986	0.462979	1.74e-05	1.74e-05
60	0.18	0.925567	0.564883	0.434537	0.000290066	0.000290066
61	0.183	0.940993	0.591663	0.405454	0.00144138	0.00144138
62	0.186	0.95642	0.617372	0.375831	0.00339822	0.00339822
63	0.189	0.971846	0.642101	0.345826	0.00603631	0.00603631
64	0.192	0.987272	0.665979	0.315645	0.00918809	0.00918809
65	0.195	1.0027	0.68916	0.285534	0.0126534	0.0126534
66	0.198	1.01812	0.711806	0.25577	0.016212	0.016212
67	0.201	1.03355	0.734077	0.226647	0.019638	0.019638
68	0.204	1.04898	0.756106	0.198466	0.0227138	0.0227138
69	0.207	1.0644	0.777995	0.171517	0.0252439	0.0252439
70	0.21	1.07983	0.799796	0.146069	0.0270678	0.0270678
71	0.213	1.09525	0.821503	0.122359	0.0280694	0.0280694
72	0.216	1.11068	0.843047	0.100583	0.0281854	0.0281854
73	0.219	1.12611	0.864294	0.0808901	0.027408	0.027408
74	0.222	1.14153	0.885046	0.0633805	0.025787	0.025787
75	0.225	1.15696	0.905046	0.0481036	0.0234252	0.0234252
76	0.228	1.17239	0.923992	0.0350627	0.0204725	0.0204725
77	0.231	1.18781	0.941546	0.0242209	0.0171166	0.0171166
78	0.234	1.20324	0.95735	0.0155091	0.0135705	0.0135705
79	0.237	1.21866	0.971044	0.00883623	0.0100597	0.0100597
80	0.24	1.23409	0.982286	0.00409973	0.00680692	0.00680692
81	0.243	1.24952	0.990766	0.00119653	0.00401893	0.00401893
82	0.246	1.26494	0.996221	3.33e-05	0.00187274	0.00187274
83	0.249	1.28037	0.998456	0.000535098	0.000504698	0.000504698
84	0.252	1.29579	0.997344	0.00265219	1.68e-06	1.68e-06
85	0.255	1.31122	0.992845	0.00636413	0.000395653	0.000395653
86	0.258	1.32665	0.984996	0.0116811	0.00166158	0.00166158
87	0.261	1.34207	0.973919	0.0186426	0.00371906	0.00371906
88	0.264	1.3575	0.959813	0.0273123	0.0064374	0.0064374
89	0.267	1.37292	0.94294	0.0377719	0.00964396	0.00964396
90	0.27	1.38835	0.923618	0.0501117	0.013135	0.013135
91	0.273	1.40378	0.902202	0.06442	0.0166889	0.0166889
92	0.276	1.4192	0.879068	0.0807724	0.0200799	0.0200799
93	0.279	1.43463	0.854594	0.0992206	0.0230925	0.0230925
94	0.282	1.45006	0.829147	0.119782	0.0255355	0.0255355
95	0.285	1.46548	0.80306	0.142433	0.0272536	0.0272536
96	0.288	1.48091	0.776626	0.167099	0.0281378	0.0281378
97	0.291	1.49633	0.750081	0.193655	0.0281319	0.0281319
98	0.294	1.51176	0.723602	0.221926	0.0272361	0.0272361
99	0.297	1.52719	0.697299	0.251686	0.0255075	0.0255075
100	0.3	1.54261	0.671222	0.282667	0.0230559	0.0230559

## Sheet: Fig4a_right
	x	y	yerr_lower	yerr_upper	state
0	0	0.00611621	0.00304365	0.00602195	down_up
1	0.2	0.0129032	0.00500101	0.00809895	down_up
2	0.4	0.0817439	0.0131233	0.0153714	down_up
3	0.6	0.197772	0.0200635	0.021724	down_up
4	0.8	0.294118	0.0239484	0.0251426	down_up
5	1	0.388646	0.0314884	0.0324461	down_up
6	1.2	0.57337	0.0258023	0.025409	down_up
7	1.4	0.703812	0.0251488	0.02397	down_up
8	1.6	0.784884	0.0228318	0.0211985	down_up
9	1.8	0.899083	0.0152612	0.0134549	down_up
10	2	0.921519	0.0145333	0.0124278	down_up
11	2.2	0.974811	0.00907961	0.00671993	down_up
12	2.4	0.963542	0.0107645	0.008383	down_up
13	2.6	0.888554	0.018342	0.0160341	down_up
14	2.8	0.833866	0.0219665	0.0198634	down_up
15	3	0.744681	0.0205009	0.0194734	down_up
16	3.2	0.582237	0.0283519	0.0278186	down_up
17	3.4	0.478548	0.0284226	0.0285622	down_up
18	3.6	0.302872	0.022817	0.0238324	down_up
19	3.8	0.234097	0.0205574	0.0218923	down_up
20	4	0.12395	0.014245	0.0158043	down_up
21	4.2	0.0561404	0.0120883	0.015158	down_up
22	4.4	0.0243902	0.00680456	0.00934708	down_up
23	4.6	0.0147059	0.00486089	0.0072078	down_up
24	0	0.981651	0.00896349	0.00605895	up_down
25	0.2	0.864516	0.0204934	0.018175	up_down
26	0.4	0.713896	0.0240106	0.0228609	up_down
27	0.6	0.713092	0.0243001	0.0231293	up_down
28	0.8	0.673529	0.0257615	0.0247549	up_down
29	1	0.558952	0.0328129	0.0323059	up_down
30	1.2	0.402174	0.025124	0.0256484	up_down
31	1.4	0.278592	0.0234759	0.0247564	up_down
32	1.6	0.197674	0.0204733	0.0222066	up_down
33	1.8	0.0711009	0.0112935	0.0132348	up_down
34	2	0.0405063	0.00877113	0.0110662	up_down
35	2.2	0.0176322	0.00547055	0.00786778	up_down
36	2.4	0.0208333	0.00611189	0.00857362	up_down
37	2.6	0.0933735	0.0146944	0.0171097	up_down
38	2.8	0.140575	0.0184076	0.0206717	up_down
39	3	0.23617	0.0189161	0.0200241	up_down
40	3.2	0.391447	0.0274429	0.0281469	up_down
41	3.4	0.50495	0.0285333	0.0285011	up_down
42	3.6	0.681462	0.0241164	0.0231817	up_down
43	3.8	0.737913	0.0226381	0.0214437	up_down
44	4	0.863445	0.0164069	0.0148998	up_down
45	4.2	0.898246	0.0192085	0.0164543	up_down
46	4.4	0.95935	0.0115111	0.00905546	up_down
47	4.6	0.973039	0.0091901	0.00690246	up_down
48	0	0.00611621	0.00304365	0.00602195	updown_0
49	0.2	0.0322581	0.00858651	0.0115614	updown_0
50	0.4	0.117166	0.0156757	0.0177334	updown_0
51	0.6	0.0334262	0.00822616	0.0107897	updown_0
52	0.8	0.00882353	0.00380938	0.00665843	updown_0
53	1	0.0262009	0.00863328	0.0127079	updown_0
54	1.2	0.0108696	0.00421482	0.0068367	updown_0
55	1.4	0.0058651	0.00291881	0.00577664	updown_0
56	1.6	0.00290698	0.00179053	0.00464047	updown_0
57	1.8	0.0252294	0.00646281	0.00861171	updown_0
58	2	0.0177215	0.00549811	0.007907	updown_0
59	2.2	0.00755667	0.0032633	0.0057106	updown_0
60	2.4	0.0104167	0.00403963	0.00655488	updown_0
61	2.6	0.00301205	0.00185523	0.00480725	updown_0
62	2.8	0.00638978	0.00317964	0.00628901	updown_0
63	3	0.00638298	0.00275711	0.00483003	updown_0
64	3.2	0.0131579	0.00509941	0.00825664	updown_0
65	3.4	0.0132013	0.00511618	0.00828352	updown_0
66	3.6	0.0104439	0.00405015	0.00657181	updown_0
67	3.8	0.0203562	0.00597277	0.00838067	updown_0
68	4	0.00210084	0.00129411	0.00335871	updown_0
69	4.2	0.0245614	0.00760526	0.0108934	updown_0
70	4.4	0.00813008	0.0035105	0.00613995	updown_0
71	4.6	0.00980392	0.00380255	0.00617316	updown_0
72	0	0.00611621	0.00304365	0.00602195	0_updown
73	0.2	0.0903226	0.0149139	0.0175194	0_updown
74	0.4	0.0871935	0.0135578	0.0157766	0_updown
75	0.6	0.0557103	0.0108629	0.0133039	0_updown
76	0.8	0.0235294	0.00689729	0.00966104	0_updown
77	1	0.0262009	0.00863328	0.0127079	0_updown
78	1.2	0.013587	0.00482984	0.00743716	0_updown
79	1.4	0.0117302	0.00454762	0.00737153	0_updown
80	1.6	0.0145349	0.00516556	0.00794883	0_updown
81	1.8	0.00458716	0.00228333	0.00452565	0_updown
82	2	0.0202532	0.00594271	0.00833896	0_updown
83	2.2	0	0	0.00248486	0_updown
84	2.4	0.00520833	0.00259225	0.00513426	0_updown
85	2.6	0.0150602	0.00535155	0.008232	0_updown
86	2.8	0.0191693	0.00632854	0.00935741	0_updown
87	3	0.012766	0.00422189	0.006268	0_updown
88	3.2	0.0131579	0.00509941	0.00825664	0_updown
89	3.4	0.00330033	0.00203273	0.00526449	0_updown
90	3.6	0.00522193	0.00259902	0.00514757	0_updown
91	3.8	0.00763359	0.00329646	0.00576822	0_updown
92	4	0.0105042	0.00373693	0.00576669	0_updown
93	4.2	0.0210526	0.00694672	0.0102591	0_updown
94	4.4	0.00813008	0.0035105	0.00613995	0_updown
95	4.6	0.00245098	0.00150974	0.00391591	0_updown

## Sheet: Fig4a_right_simulation
	x	x2	up_down	down_up	updown_0	0_updown
0	0	0	1	0	0	0
1	0.055	0.197497	0.980128	0.000101799	0.00988534	0.00988534
2	0.11	0.394994	0.9264	0.00152816	0.0360359	0.0360359
3	0.165	0.592491	0.853643	0.00699581	0.0696805	0.0696805
4	0.22	0.789987	0.779713	0.0193332	0.100477	0.100477
5	0.275	0.987484	0.719532	0.0400414	0.120213	0.120213
6	0.33	1.18498	0.681175	0.0686691	0.125078	0.125078
7	0.385	1.38248	0.66556	0.103049	0.115696	0.115696
8	0.44	1.57997	0.667967	0.140058	0.0959878	0.0959878
9	0.495	1.77747	0.680464	0.176717	0.0714093	0.0714093
10	0.55	1.97497	0.694931	0.210968	0.0470506	0.0470506
11	0.605	2.17247	0.704827	0.241904	0.0266344	0.0266344
12	0.66	2.36996	0.705966	0.269829	0.0121024	0.0121024
13	0.715	2.56746	0.696815	0.295898	0.00364355	0.00364355
14	0.77	2.76496	0.677879	0.321578	0.000271658	0.000271658
15	0.825	2.96245	0.650914	0.348283	0.000401485	0.000401485
16	0.88	3.15995	0.618246	0.377046	0.00235405	0.00235405
17	0.935	3.35745	0.582126	0.408375	0.0047493	0.0047493
18	0.99	3.55494	0.544424	0.442285	0.00664528	0.00664528
19	1.045	3.75244	0.506456	0.478345	0.00759917	0.00759917
20	1.1	3.94994	0.468968	0.515901	0.00756545	0.00756545
21	1.155	4.14743	0.43233	0.554222	0.00672385	0.00672385
22	1.21	4.34493	0.396632	0.592563	0.00540244	0.00540244
23	1.265	4.54243	0.361804	0.630328	0.00393407	0.00393407
24	1.32	4.73992	0.327791	0.667085	0.00256193	0.00256193
25	1.375	4.93742	0.294577	0.702511	0.00145617	0.00145617
26	1.43	5.13492	0.262204	0.736425	0.000685367	0.000685367
27	1.485	5.33242	0.23081	0.768731	0.000229184	0.000229184
28	1.54	5.52991	0.200585	0.799355	3.02e-05	3.02e-05
29	1.595	5.72741	0.17175	0.828238	5.93e-06	5.93e-06
30	1.65	5.92491	0.144542	0.855308	7.51e-05	7.51e-05
31	1.705	6.1224	0.119185	0.880468	0.000173391	0.000173391
32	1.76	6.3199	0.0958898	0.9036	0.000255116	0.000255116
33	1.815	6.5174	0.0748353	0.924561	0.000301896	0.000301896
34	1.87	6.71489	0.0561729	0.943211	0.000308067	0.000308067
35	1.925	6.91239	0.0400321	0.959412	0.00027801	0.00027801
36	1.98	7.10989	0.0265168	0.973027	0.000228188	0.000228188
37	2.035	7.30738	0.0157104	0.983949	0.000170168	0.000170168
38	2.09	7.50488	0.00768102	0.992093	0.000113069	0.000113069
39	2.145	7.70238	0.00247928	0.997387	6.69e-05	6.69e-05
40	2.2	7.89987	0.000140282	0.999793	3.35e-05	3.35e-05
41	2.255	8.09737	0.00068378	0.999291	1.24e-05	1.24e-05
42	2.31	8.29487	0.00411311	0.995882	2.44e-06	2.44e-06
43	2.365	8.49237	0.010415	0.989585	3.89e-09	3.89e-09
44	2.42	8.68986	0.019559	0.980437	1.98e-06	1.98e-06
45	2.475	8.88736	0.0314975	0.968491	5.55e-06	5.55e-06
46	2.53	9.08486	0.0461655	0.953817	8.78e-06	8.78e-06
47	2.585	9.28235	0.0634814	0.936496	1.12e-05	1.12e-05
48	2.64	9.47985	0.0833475	0.916629	1.17e-05	1.17e-05
49	2.695	9.67735	0.10565	0.894329	1.07e-05	1.07e-05
50	2.75	9.87484	0.130261	0.869721	9.17e-06	9.17e-06
51	2.805	10.0723	0.157039	0.842947	6.91e-06	6.91e-06
52	2.86	10.2698	0.185828	0.814163	4.61e-06	4.61e-06
53	2.915	10.4673	0.216461	0.783533	2.9e-06	2.9e-06
54	2.97	10.6648	0.248762	0.751236	1.48e-06	1.48e-06
55	3.025	10.8623	0.28254	0.717459	5.46e-07	5.46e-07
56	3.08	11.0598	0.3176	0.6824	1.43e-07	1.43e-07
57	3.135	11.2573	0.353736	0.646264	8.86e-10	8.86e-10
58	3.19	11.4548	0.390738	0.609262	7.32e-08	7.32e-08
59	3.245	11.6523	0.428388	0.571612	1.9e-07	1.9e-07
60	3.3	11.8498	0.466465	0.533534	3.37e-07	3.37e-07
61	3.355	12.0473	0.504747	0.495252	4.71e-07	4.71e-07
62	3.41	12.2448	0.543009	0.45699	4.52e-07	4.52e-07
63	3.465	12.4423	0.581024	0.418975	4.35e-07	4.35e-07
64	3.52	12.6398	0.61857	0.381429	4.02e-07	4.02e-07
65	3.575	12.8373	0.655425	0.344574	2.68e-07	2.68e-07
66	3.63	13.0348	0.691372	0.308627	1.84e-07	1.84e-07
67	3.685	13.2323	0.7262	0.2738	1.26e-07	1.26e-07
68	3.74	13.4298	0.759702	0.240298	4.54e-08	4.54e-08
69	3.795	13.6273	0.791681	0.208319	1.42e-08	1.42e-08
70	3.85	13.8248	0.821948	0.178052	3.39e-09	3.39e-09
71	3.905	14.0223	0.850324	0.149676	3.42e-09	3.42e-09
72	3.96	14.2198	0.876642	0.123358	1.41e-08	1.41e-08
73	4.015	14.4173	0.900746	0.0992542	1.94e-08	1.94e-08
74	4.07	14.6148	0.922492	0.0775075	4.51e-08	4.51e-08
75	4.125	14.8123	0.941753	0.0582467	5.29e-08	5.29e-08
76	4.18	15.0098	0.958414	0.041586	4.32e-08	4.32e-08
77	4.235	15.2073	0.972376	0.0276243	5.86e-08	5.86e-08
78	4.29	15.4048	0.983555	0.0164446	5.09e-08	5.09e-08
79	4.345	15.6023	0.991886	0.00811353	3e-08	3e-08
80	4.4	15.7997	0.997319	0.00268097	3.33e-08	3.33e-08
81	4.455	15.9972	0.99982	0.000179609	2.15e-08	2.15e-08
82	4.51	16.1947	0.999375	0.00062485	6.25e-09	6.25e-09
83	4.565	16.3922	0.995985	0.0040147	6.01e-09	6.01e-09
84	4.62	16.5897	0.98967	0.0103298	1.33e-09	1.33e-09
85	4.675	16.7872	0.980467	0.0195334	1.15e-09	1.15e-09
86	4.73	16.9847	0.968428	0.0315718	1.2e-09	1.2e-09
87	4.785	17.1822	0.953625	0.0463745	5.03e-09	5.03e-09
88	4.84	17.3797	0.936145	0.0638546	1.82e-08	1.82e-08
89	4.895	17.5772	0.916091	0.0839094	1.62e-08	1.62e-08
90	4.95	17.7747	0.893579	0.106421	2.31e-08	2.31e-08
91	5.005	17.9722	0.868743	0.131257	4.15e-08	4.15e-08
92	5.06	18.1697	0.84173	0.15827	3.3e-08	3.3e-08
93	5.115	18.3672	0.812697	0.187302	3.61e-08	3.61e-08
94	5.17	18.5647	0.781818	0.218182	5.07e-08	5.07e-08
95	5.225	18.7622	0.749272	0.250728	3.46e-08	3.46e-08
96	5.28	18.9597	0.715254	0.284746	3.08e-08	3.08e-08
97	5.335	19.1572	0.679962	0.320038	3.71e-08	3.71e-08
98	5.39	19.3547	0.643606	0.356394	1.83e-08	1.83e-08
99	5.445	19.5522	0.606401	0.393599	1.14e-08	1.14e-08
100	5.5	19.7497	0.568565	0.431434	1.17e-08	1.17e-08

## Sheet: Fig4b
	InputState	OutputState	y	yerr_low	yerr_high
0	up_down	up_up	0.0206138	0.00203241	0.00224953
1	up_down	down_down	0.0226752	0.00213473	0.00235092
2	up_down	up_down	0.462437	0.00749452	0.00751153
3	up_down	down_up	0.461292	0.00749294	0.00751048
4	up_down	0_updown	0.0158039	0.00177035	0.00198965
5	up_down	updown_0	0.0171782	0.00184905	0.00206773
6	down_up	up_up	0.0185529	0.00267704	0.00311852
7	down_up	down_down	0.0153061	0.00241588	0.00286033
8	down_up	up_down	0.461503	0.0106567	0.010692
9	down_up	down_up	0.453618	0.0106387	0.0106813
10	down_up	0_updown	0.0199443	0.00278161	0.0032218
11	down_up	updown_0	0.0310761	0.00350675	0.00393674

## Sheet: Fig4c_bootstrap
	x	y	yerr_lower	yerr_upper	x_fit	y_fit	yerr_lower_fit	yerr_upper_fit
0	0	0.8851	0.0053	0.0043	0	0.829094	0.00659365	0.00697477
1	4	0.8179	0.0062	0.0064	0.1	0.828904	0.0065313	0.00693549
2	8	0.8121	0.0064	0.0073	0.2	0.828698	0.00649952	0.00692094
3	12	0.8058	0.0061	0.0069	0.3	0.828492	0.006447	0.00689795
4	16	0.8067	0.0069	0.0069	0.4	0.828289	0.00638787	0.00686093
5	20	0.7805	0.0058	0.0067	0.5	0.828079	0.0063304	0.00681565
6					0.6	0.827867	0.00628099	0.00676781
7					0.7	0.827653	0.00623338	0.00671822
8					0.8	0.827433	0.00619222	0.00665363
9					0.9	0.827213	0.00617708	0.00657958
10					1	0.826993	0.00619238	0.00647082
11					1.1	0.826777	0.00615434	0.00642394
12					1.2	0.826554	0.00610781	0.00637672
13					1.3	0.826348	0.00605574	0.0063461
14					1.4	0.826143	0.00600277	0.00631675
15					1.5	0.825936	0.00592605	0.00628423
16					1.6	0.825727	0.00590465	0.00623957
17					1.7	0.825503	0.00591064	0.00618034
18					1.8	0.825287	0.00589635	0.00612829
19					1.9	0.825079	0.0058417	0.00608004
20					2	0.824852	0.00583087	0.00601193
21					2.1	0.824643	0.00578626	0.00596583
22					2.2	0.824445	0.00572992	0.00592745
23					2.3	0.824248	0.005705	0.0058867
24					2.4	0.824051	0.00568593	0.00586122
25					2.5	0.823839	0.00567981	0.00581425
26					2.6	0.82361	0.00568267	0.00574161
27					2.7	0.823385	0.00562924	0.00566625
28					2.8	0.823193	0.00555828	0.0056469
29					2.9	0.823018	0.00553443	0.00563422
30					3	0.822838	0.00551353	0.00561433
31					3.1	0.822617	0.00546867	0.0055531
32					3.2	0.822389	0.00544929	0.00547792
33					3.3	0.822171	0.00546383	0.005414
34					3.4	0.821943	0.00548171	0.00533902
35					3.5	0.821748	0.00546722	0.00529407
36					3.6	0.821507	0.00548806	0.00522321
37					3.7	0.821271	0.00552308	0.0051654
38					3.8	0.821052	0.00555067	0.00511897
39					3.9	0.820846	0.00555162	0.00510432
40					4	0.820646	0.00554357	0.00505302
41					4.1	0.820434	0.00552776	0.00499459
42					4.2	0.820202	0.0054967	0.00489276
43					4.3	0.820003	0.00543185	0.00480407
44					4.4	0.819827	0.00535073	0.00479584
45					4.5	0.819638	0.00528408	0.0048031
46					4.6	0.819424	0.00524244	0.00477222
47					4.7	0.819171	0.00523896	0.00465785
48					4.8	0.81899	0.00516472	0.00461431
49					4.9	0.818827	0.00506386	0.00462234
50					5	0.818643	0.00496574	0.00461612
51					5.1	0.818433	0.00489388	0.00458304
52					5.2	0.818244	0.00483119	0.0045415
53					5.3	0.818045	0.00478376	0.00450243
54					5.4	0.817846	0.004738	0.00448454
55					5.5	0.81763	0.00473211	0.00445421
56					5.6	0.817433	0.00470643	0.00443098
57					5.7	0.817243	0.00467228	0.00440457
58					5.8	0.817055	0.00462625	0.00435316
59					5.9	0.816855	0.00458533	0.00430531
60					6	0.816683	0.0045164	0.00429275
61					6.1	0.816514	0.00445934	0.00428677
62					6.2	0.816326	0.00441688	0.00425463
63					6.3	0.81612	0.00437085	0.00421108
64					6.4	0.8159	0.00431441	0.00415001
65					6.5	0.815725	0.00426543	0.00413342
66					6.6	0.81553	0.00423179	0.00410238
67					6.7	0.815349	0.00415162	0.00408028
68					6.8	0.815133	0.00410735	0.00402574
69					6.9	0.81494	0.00404011	0.00403613
70					7	0.814735	0.00398544	0.00399418
71					7.1	0.814512	0.00394667	0.00394219
72					7.2	0.814306	0.00389768	0.00393072
73					7.3	0.814121	0.0038217	0.00393561
74					7.4	0.813901	0.00380512	0.00385209
75					7.5	0.813722	0.00379408	0.00387633
76					7.6	0.813515	0.00380167	0.00384863
77					7.7	0.813289	0.00382498	0.00378405
78					7.8	0.813097	0.00381411	0.00376522
79					7.9	0.812871	0.00381211	0.00372578
80					8	0.812689	0.00377253	0.00374514
81					8.1	0.812492	0.0037686	0.00372105
82					8.2	0.812308	0.00369845	0.00371233
83					8.3	0.812081	0.00366647	0.0036565
84					8.4	0.811894	0.00359451	0.00361425
85					8.5	0.811677	0.00355819	0.00359976
86					8.6	0.811464	0.00351846	0.00356925
87					8.7	0.811284	0.00349159	0.00357135
88					8.8	0.811059	0.00353317	0.00352412
89					8.9	0.810855	0.00349561	0.00349241
90					9	0.810652	0.00350335	0.0034588
91					9.1	0.810453	0.00351257	0.00343726
92					9.2	0.810247	0.00352819	0.00340583
93					9.3	0.810055	0.00352926	0.00337467
94					9.4	0.809851	0.00341731	0.00331186
95					9.5	0.809654	0.0033988	0.00333087
96					9.6	0.809461	0.0033234	0.00328765
97					9.7	0.809297	0.00321075	0.0032819
98					9.8	0.80908	0.00315518	0.00324484
99					9.9	0.808866	0.00315077	0.00321677
100					10	0.808669	0.00311788	0.00320259
101					10.1	0.808463	0.00307763	0.00316921
102					10.2	0.808229	0.00310589	0.00313001
103					10.3	0.807998	0.0031044	0.00308527
104					10.4	0.807786	0.00310219	0.00307622
105					10.5	0.80759	0.00308401	0.00310452
106					10.6	0.807381	0.00307591	0.00307003
107					10.7	0.807214	0.00307573	0.00307426
108					10.8	0.807044	0.00305844	0.00305876
109					10.9	0.806828	0.00303507	0.00302624
110					11	0.80664	0.00298843	0.0030301
111					11.1	0.806458	0.00296976	0.00302197
112					11.2	0.806246	0.00298578	0.00300699
113					11.3	0.80608	0.00294564	0.00301591
114					11.4	0.805859	0.00294784	0.00297655
115					11.5	0.805657	0.00293176	0.00293852
116					11.6	0.805453	0.00290671	0.00288927
117					11.7	0.805232	0.00291898	0.00289403
118					11.8	0.805057	0.00290162	0.00296666
119					11.9	0.804859	0.00292583	0.00301085
120					12	0.804647	0.00291129	0.00298525
121					12.1	0.804458	0.00292927	0.00303959
122					12.2	0.804288	0.00288285	0.00302405
123					12.3	0.804122	0.00287987	0.00299424
124					12.4	0.80393	0.00286391	0.00298341
125					12.5	0.80374	0.00284727	0.00298955
126					12.6	0.803527	0.00281855	0.00298891
127					12.7	0.803362	0.00276645	0.00302192
128					12.8	0.803186	0.00275903	0.00304207
129					12.9	0.802992	0.00277335	0.00306499
130					13	0.802846	0.00273816	0.00310573
131					13.1	0.802655	0.00276427	0.00310652
132					13.2	0.802464	0.00277995	0.00309758
133					13.3	0.802249	0.00277777	0.00307802
134					13.4	0.802042	0.00275346	0.00306198
135					13.5	0.801822	0.00282103	0.00304249
136					13.6	0.801571	0.00292872	0.00301694
137					13.7	0.801354	0.00297813	0.00301938
138					13.8	0.801179	0.00298688	0.00305219
139					13.9	0.80098	0.00299526	0.00308407
140					14	0.800745	0.00304307	0.0030402
141					14.1	0.800533	0.00309827	0.00301876
142					14.2	0.800343	0.00308055	0.00305343
143					14.3	0.800162	0.00309203	0.00305491
144					14.4	0.799985	0.00308716	0.00314009
145					14.5	0.799796	0.00310039	0.00320444
146					14.6	0.799631	0.00308615	0.0032721
147					14.7	0.799418	0.00306781	0.00331595
148					14.8	0.799208	0.00312282	0.00334288
149					14.9	0.798994	0.00312759	0.00332835
150					15	0.798823	0.00308279	0.00338509
151					15.1	0.798637	0.0030723	0.00342975
152					15.2	0.798404	0.00309979	0.00340007
153					15.3	0.798202	0.00315333	0.00342407
154					15.4	0.79798	0.0032096	0.00344261
155					15.5	0.797756	0.00321367	0.00342875
156					15.6	0.797555	0.00323635	0.00348117
157					15.7	0.797363	0.00328784	0.00351387
158					15.8	0.797172	0.00333261	0.00351454
159					15.9	0.796962	0.00336671	0.00348946
160					16	0.796752	0.00342766	0.00346787
161					16.1	0.796562	0.0034677	0.0034931
162					16.2	0.796344	0.00350598	0.00347869
163					16.3	0.796121	0.00353082	0.00346519
164					16.4	0.79594	0.00351447	0.00351825
165					16.5	0.795743	0.00353803	0.00361273
166					16.6	0.795559	0.00353566	0.00362134
167					16.7	0.795345	0.00355925	0.00362017
168					16.8	0.795144	0.00356293	0.00362135
169					16.9	0.794925	0.00364484	0.00359487
170					17	0.794743	0.00362559	0.00361224
171					17.1	0.794527	0.00368914	0.00364022
172					17.2	0.79432	0.00373283	0.00369033
173					17.3	0.794122	0.00376075	0.00374689
174					17.4	0.793916	0.00380947	0.00374302
175					17.5	0.793718	0.00383296	0.00380947
176					17.6	0.793504	0.00387295	0.00387246
177					17.7	0.79328	0.00396389	0.00390722
178					17.8	0.793093	0.00401726	0.00394466
179					17.9	0.792876	0.00405975	0.00397022
180					18	0.792707	0.00408293	0.0040547
181					18.1	0.792542	0.00409366	0.00414247
182					18.2	0.79236	0.00412734	0.00420557
183					18.3	0.792169	0.00419646	0.00426851
184					18.4	0.79195	0.00423999	0.00430219
185					18.5	0.791735	0.00433679	0.00432918
186					18.6	0.791553	0.00436825	0.00436652
187					18.7	0.791376	0.00438643	0.00440979
188					18.8	0.791213	0.00443672	0.00449141
189					18.9	0.791051	0.00442868	0.00457299
190					19	0.790868	0.00442918	0.0046153
191					19.1	0.790681	0.00444067	0.0046666
192					19.2	0.790487	0.00446849	0.00470059
193					19.3	0.790279	0.00454926	0.00470151
194					19.4	0.790065	0.00463837	0.00466006
195					19.5	0.789845	0.00471455	0.00468167
196					19.6	0.789633	0.00473988	0.00467474
197					19.7	0.789457	0.00470427	0.00470767
198					19.8	0.789303	0.00468658	0.00481776
199					19.9	0.789116	0.00473619	0.00490561
200					20	0.78892	0.00479119	0.00495781
201					20.1	0.788734	0.00478606	0.00498275
202					20.2	0.788544	0.00482149	0.00501519
203					20.3	0.788338	0.00487128	0.00501218
204					20.4	0.78812	0.0049262	0.00502968
205					20.5	0.787906	0.00497593	0.0050605
206					20.6	0.787708	0.0049987	0.00510993
207					20.7	0.787509	0.00504738	0.00513962
208					20.8	0.787291	0.00511702	0.00515258
209					20.9	0.7871	0.00517474	0.00519206

## Sheet: Fig4d_middle
	x	y	yerr_lower	yerr_upper	x_fit	y_fit
0	0	0.962457	0.0126898	0.00957845	0.001	0.949254
1	15	0.651685	0.0295075	0.0283879	1.20641	0.919414
2	30	0.208835	0.02444	0.0267437	3.41283	0.883459
3	45	0.0337079	0.00937694	0.0128184	5.61924	0.841915
4	60	0.0825083	0.0143935	0.0171099	7.82565	0.795392
5	75	0.491713	0.0368081	0.0368982	10.0321	0.744571
6	90	0.85	0.0224511	0.0199874	12.2385	0.690194
7	105	0.963211	0.0124426	0.00938856	14.4449	0.633059
8	120	0.852459	0.024	0.0211544	16.6513	0.573999
9	135	0.46087	0.0324486	0.0327837	18.8577	0.513878
10	150	0.0902256	0.0159851	0.0190208	21.0641	0.453575
11	165	0.0426829	0.00979306	0.0125425	23.2705	0.393971
12	410	0.215017	0.0228886	0.0248059	25.477	0.335934
13	425	0.556738	0.0295658	0.0291692	27.6834	0.280314
14	440	0.917981	0.0166573	0.0140574	29.8898	0.227921
15	455	0.937716	0.0156844	0.012699	32.0962	0.179519
16	470	0.69112	0.029232	0.0277781	34.3026	0.135814
17	485	0.292969	0.0274477	0.0290411	36.509	0.0974426
18	500	0.0743034	0.0132485	0.0158473	38.7154	0.0649633
19	515	0.0731707	0.0138649	0.0167964	40.9218	0.0388485
20	530	0.323383	0.0318772	0.0336066	43.1283	0.0194775
21	545	0.753623	0.0266688	0.0248577	45.3347	0.00713093
22	560	0.960396	0.0127219	0.00972638	47.5411	0.00198674
23	800	0.929293	0.0162603	0.0134109	49.7475	0.00411762
24	815	0.681818	0.0319825	0.0303552	51.9539	0.01349
25	830	0.227273	0.0268403	0.0292812	54.1603	0.0299646
26	845	0.0298507	0.00873374	0.0121908	56.3667	0.0532983
27	860	0.0671642	0.013669	0.0168517	58.5731	0.0831482
28	875	0.356877	0.0284753	0.0295238	60.7796	0.119076
29	890	0.752101	0.028839	0.0267526	62.986	0.160555
30	905	0.938406	0.0160158	0.0128853	65.1924	0.206977
31	920	0.885185	0.0207156	0.0179042	67.3988	0.257664
32	935	0.525735	0.0301478	0.0299613	69.6052	0.311872
33	950	0.178344	0.0204632	0.0224829	71.8116	0.36881
34					74.018	0.427645
35					76.2244	0.487516
36					78.4309	0.54755
37					80.6373	0.606869
38					82.8437	0.664607
39					85.0501	0.719922
40					87.2565	0.772006
41					89.4629	0.8201
42					91.6693	0.863503
43					93.8758	0.901582
44					96.0822	0.933784
45					98.2886	0.959639
46					100.495	0.978773
47					102.701	0.990908
48					104.908	0.995869
49					107.114	0.993587
50					109.321	0.984097
51					111.527	0.967539
52					113.733	0.94416
53					115.94	0.914301
54					118.146	0.878401
55					120.353	0.836988
56					122.559	0.790666
57					124.766	0.740115
58					126.972	0.686074
59					129.178	0.629334
60					131.385	0.570724
61					133.591	0.511101
62					135.798	0.451336
63					138.004	0.392302
64					140.21	0.334861
65					142.417	0.279851
66					144.623	0.228074
67					146.83	0.180286
68					149.036	0.137184
69					151.242	0.0993954
70					153.449	0.06747
71					155.655	0.0418723
72					157.862	0.0229741
73					160.068	0.0110491
74					162.275	0.00626909
75					164.481	0.00870149
76					166.687	0.0183084
77					168.894	0.0349469
78					171.1	0.0583719
79					173.307	0.0882388
80					175.513	0.124109
81					177.719	0.165457
82					179.926	0.211678
83					182.132	0.262093
84					184.339	0.315966
85					186.545	0.372509
86					188.752	0.430894
87					190.958	0.490269
88					193.164	0.549767
89					195.371	0.608517
90					197.577	0.665663
91					199.784	0.72037
92					201.99	0.77184
93					204.196	0.819322
94					206.403	0.862125
95					208.609	0.899625
96					210.816	0.931276
97					213.022	0.956617
98					215.228	0.975282
99					217.435	0.986998
100					219.641	0.991598
101					221.848	0.989017
102					224.054	0.979295
103					226.261	0.962576
104					228.467	0.939107
105					230.673	0.909233
106					232.88	0.873392
107					235.086	0.83211
108					237.293	0.785992
109					239.499	0.735712
110					241.705	0.682006
111					243.912	0.625661
112					246.118	0.567499
113					248.325	0.508372
114					250.531	0.449141
115					252.737	0.390674
116					254.944	0.333823
117					257.15	0.279418
118					259.357	0.228253
119					261.563	0.181074
120					263.77	0.138569
121					265.976	0.101356
122					268.182	0.0699784
123					270.389	0.0448916
124					272.595	0.0264599
125					274.802	0.0149504
126					277.008	0.0105287
127					279.214	0.0132572
128					281.421	0.0230934
129					283.627	0.0398914
130					285.834	0.0634035
131					288.04	0.0932841
132					290.246	0.129095
133					292.453	0.17031
134					294.659	0.216326
135					296.866	0.26647
136					299.072	0.320008
137					301.279	0.376156
138					303.485	0.434095
139					305.691	0.492976
140					307.898	0.55194
141					310.104	0.610125
142					312.311	0.666683
143					314.517	0.720787
144					316.723	0.771648
145					318.93	0.818525
146					321.136	0.860734
147					323.343	0.89766
148					325.549	0.928767
149					327.756	0.953601
150					329.962	0.971801
151					332.168	0.983105
152					334.375	0.98735
153					336.581	0.984476
154					338.788	0.974527
155					340.994	0.95765
156					343.2	0.934096
157					345.407	0.90421
158					347.613	0.868431
159					349.82	0.827283
160					352.026	0.781368
161					354.232	0.73136
162					356.439	0.67799
163					358.645	0.622039
164					360.852	0.564324
165					363.058	0.505688
166					365.265	0.44699
167					367.471	0.389086
168					369.677	0.332821
169					371.884	0.279016
170					374.09	0.228457
171					376.297	0.181881
172					378.503	0.139967
173					380.709	0.103325
174					382.916	0.0724883
175					385.122	0.047906
176					387.329	0.0299347
177					389.535	0.0188347
178					391.741	0.0147656
179					393.948	0.0177846
180					396.154	0.0278453
181					398.361	0.0447982
182					400.567	0.0683935
183					402.774	0.0982843
184					404.98	0.134032
185					407.186	0.175113
186					409.393	0.220924
187					411.599	0.270796
188					413.806	0.323999
189					416.012	0.379754
190					418.218	0.437246
191					420.425	0.495636
192					422.631	0.55407
193					424.838	0.611694
194					427.044	0.667667
195					429.251	0.721174
196					431.457	0.771431
197					433.663	0.817708
198					435.87	0.859329
199					438.076	0.895688
200					440.283	0.926256
201					442.489	0.950589
202					444.695	0.968332
203					446.902	0.97923
204					449.108	0.983125
205					451.315	0.979962
206					453.521	0.969791
207					455.727	0.952763
208					457.934	0.929127
209					460.14	0.899232
210					462.347	0.863517
211					464.553	0.822505
212					466.76	0.776796
213					468.966	0.72706
214					471.172	0.674025
215					473.379	0.618466
216					475.585	0.561196
217					477.792	0.503051
218					479.998	0.444882
219					482.204	0.387536
220					484.411	0.331853
221					486.617	0.278644
222					488.824	0.228686
223					491.03	0.182708
224					493.236	0.141378
225					495.443	0.105301
226					497.649	0.0749994
227					499.856	0.0509154
228					502.062	0.0333984
229					504.269	0.0227018
230					506.475	0.0189797
231					508.681	0.0222839
232					510.888	0.032564
233					513.094	0.0496673
234					515.301	0.0733419
235					517.507	0.10324
236					519.713	0.138922
237					521.92	0.179866
238					524.126	0.225471
239					526.333	0.275071
240					528.539	0.327938
241					530.745	0.383301
242					532.952	0.44035
243					535.158	0.49825
244					537.365	0.556157
245					539.571	0.613224
246					541.778	0.668618
247					543.984	0.72153
248					546.19	0.77119
249					548.397	0.816872
250					550.603	0.857911
251					552.81	0.893709
252					555.016	0.923745
253					557.222	0.947582
254					559.429	0.964874
255					561.635	0.975371
256					563.842	0.978922
257					566.048	0.975477
258					568.255	0.965089
259					570.461	0.947912
260					572.667	0.924199
261					574.874	0.894299
262					577.08	0.858651
263					579.287	0.817776
264					581.493	0.772274
265					583.699	0.722811
266					585.906	0.670111
267					588.112	0.614944
268					590.319	0.558116
269					592.525	0.50046
270					594.731	0.442815
271					596.938	0.386026
272					599.144	0.33092
273					601.351	0.278302
274					603.557	0.22894
275					605.764	0.183553
276					607.97	0.142803
277					610.176	0.107283
278					612.383	0.0775113
279					614.589	0.0539196
280					616.796	0.0368507
281					619.002	0.0265518
282					621.208	0.0231709
283					623.415	0.026755
284					625.621	0.0372496
285					627.828	0.054499
286					630.034	0.078249
287					632.24	0.108151
288					634.447	0.143765
289					636.653	0.18457
290					638.86	0.229968
291					641.066	0.279294
292					643.273	0.331828
293					645.479	0.386799
294					647.685	0.443406
295					649.892	0.500819
296					652.098	0.558202
297					654.305	0.614715
298					656.511	0.669534
299					658.717	0.721858
300					660.924	0.770924
301					663.13	0.816018
302					665.337	0.85648
303					667.543	0.891723
304					669.749	0.921233
305					671.956	0.94458
306					674.162	0.961427
307					676.369	0.97153
308					678.575	0.974742
309					680.782	0.97102
310					682.988	0.96042
311					685.194	0.943099
312					687.401	0.919313
313					689.607	0.889411
314					691.814	0.853831
315					694.02	0.813096
316					696.226	0.767802
317					698.433	0.718613
318					700.639	0.666247
319					702.846	0.61147
320					705.052	0.555084
321					707.259	0.497913
322					709.465	0.440791
323					711.671	0.384554
324					713.878	0.330021
325					716.084	0.277989
326					718.291	0.229217
327					720.497	0.184417
328					722.703	0.14424
329					724.91	0.109273
330					727.116	0.0800238
331					729.323	0.0569182
332					731.529	0.0402915
333					733.735	0.0303844
334					735.942	0.0273392
335					738.148	0.031198
336					740.355	0.0419023
337					742.561	0.0592934
338					744.768	0.083115
339					746.974	0.113017
340					749.18	0.148561
341					751.387	0.189225
342					753.593	0.234415
343					755.8	0.283468
344					758.006	0.335667
345					760.212	0.390248
346					762.419	0.446414
347					764.625	0.503344
348					766.832	0.560205
349					769.038	0.616168
350					771.244	0.670416
351					773.451	0.722157
352					775.657	0.770635
353					777.864	0.815145
354					780.07	0.855037
355					782.277	0.88973
356					784.483	0.91872
357					786.689	0.941585
358					788.896	0.957992
359					791.102	0.967706
360					793.309	0.970585
361					795.515	0.966591
362					797.721	0.955784
363					799.928	0.938323
364					802.134	0.914467
365					804.341	0.884566
366					806.547	0.849059
367					808.754	0.808465
368					810.96	0.76338
369					813.166	0.714464
370					815.373	0.662432
371					817.579	0.608045
372					819.786	0.552099
373					821.992	0.495411
374					824.198	0.438808
375					826.405	0.383119
376					828.611	0.329155
377					830.818	0.277705
378					833.024	0.229518
379					835.23	0.185298
380					837.437	0.14569
381					839.643	0.111269
382					841.85	0.0825366
383					844.056	0.0599111
384					846.263	0.0437207
385					848.469	0.0341996
386					850.675	0.0314845
387					852.882	0.0356129
388					855.088	0.0465222
389					857.295	0.0640507
390					859.501	0.0879401
391					861.707	0.11784
392					863.914	0.15331
393					866.12	0.193832
394					868.327	0.238812
395					870.533	0.287592
396					872.739	0.339457
397					874.946	0.393649
398					877.152	0.449376
399					879.359	0.505824
400					881.565	0.562168
401					883.772	0.617584
402					885.978	0.671265
403					888.184	0.722427
404					890.391	0.770322
405					892.597	0.814254
406					894.804	0.853581
407					897.01	0.887731
408					899.216	0.916207
409					901.423	0.938595
410					903.629	0.954569
411					905.836	0.963899
412					908.042	0.966451
413					910.248	0.96219
414					912.455	0.95118
415					914.661	0.933585
416					916.868	0.909663
417					919.074	0.879766
418					921.281	0.844332
419					923.487	0.803882
420					925.693	0.759007
421					927.9	0.710365
422					930.106	0.658667
423					932.313	0.604669
424					934.519	0.54916
425					936.725	0.492952
426					938.932	0.436866
427					941.138	0.381721
428					943.345	0.328322
429					945.551	0.277449
430					947.758	0.229843
431					949.964	0.186198
432					952.17	0.147151
433					954.377	0.11327
434					956.583	0.0850494
435					958.79	0.0628981
436					960.996	0.0471381
437					963.202	0.0379972
438					965.409	0.0356069
439					967.615	0.0399997
440					969.822	0.0511092
441					972.028	0.0687709
442					974.234	0.0927246
443					976.441	0.122618
444					978.647	0.158014
445					980.854	0.198391
446					983.06	0.243161
447					985.267	0.291666
448					987.473	0.343197
449					989.679	0.397002
450					991.886	0.452292
451					994.092	0.50826
452					996.299	0.564089
453					998.505	0.618964
454					1000.71	0.672082
455					1002.92	0.722669
456					1005.12	0.769987
457					1007.33	0.813346
458					1009.54	0.852114
459					1011.74	0.885726
460					1013.95	0.913694
461					1016.16	0.935611
462					1018.36	0.951158
463					1020.57	0.960111
464					1022.78	0.962341
465					1024.98	0.957817
466					1027.19	0.94661
467					1029.39	0.928883
468					1031.6	0.904898
469					1033.81	0.875009
470					1036.01	0.839652
471					1038.22	0.799347
472					1040.43	0.754683
473					1042.63	0.706315
474					1044.84	0.65495
475					1047.05	0.60134
476					1049.25	0.546267
477					1051.46	0.490538
478					1053.67	0.434965
479					1055.87	0.380361
480					1058.08	0.327522
481					1060.28	0.27722
482					1062.49	0.230189
483					1064.7	0.187115
484					1066.9	0.148624
485					1069.11	0.115278
486					1071.32	0.0875621
487					1073.52	0.065879
488					1075.73	0.0505435
489					1077.94	0.0417773
490					1080.14	0.0397063
491					1082.35	0.0443584
492					1084.56	0.0556635
493					1086.76	0.0734542
494					1088.97	0.0974685
495					1091.17	0.127354
496					1093.38	0.162671
497					1095.59	0.202903
498					1097.79	0.24746
499					1100	0.295691

## Sheet: Fig4d_right
	x	y	c
0	-2	-3	1.00014
1	-2	-2	0.992843
2	-2	-1	0.98454
3	-2	0	0.986625
4	-2	1	0.986835
5	-2	2	0.997708
6	-2	3	1.00111
7	-1	-5	1.00378
8	-1	-4	1.00522
9	-1	-3	1.00074
10	-1	-2	0.995356
11	-1	-1	0.992433
12	-1	0	0.994649
13	-1	1	1.00061
14	-1	2	1.00402
15	-1	3	1.00429
16	-1	4	1.00459
17	-1	5	1.00134
18	0	-5	1.00278
19	0	-4	1.00408
20	0	-3	1.00471
21	0	-2	1.00274
22	0	-1	0.999054
23	0	0	0.996196
24	0	1	0.998499
25	0	2	0.997966
26	0	3	1.00173
27	0	4	1.00063
28	0	5	1.00425
29	1	-5	1.00027
30	1	-4	1.00061
31	1	-3	1.00097
32	1	-2	1.00149
33	1	-1	1.00289
34	1	0	1.00501
35	1	1	1.00147
36	1	2	1.00057
37	1	3	1.00088
38	1	4	1.0002
39	1	5	1.00049
40	2	-5	1.00432
41	2	-4	1.00165
42	2	-3	1.0004
43	2	-2	1.00182
44	2	-1	1.00512
45	2	0	1.00337
46	2	1	0.99919
47	2	2	0.995448
48	2	3	0.996998
49	2	4	0.99803
50	2	5	0.99889
51	3	-3	0.997568
52	3	-2	0.999036
53	3	-1	0.999998
54	3	0	1.00109
55	3	1	1.00379
56	3	2	1.00285
57	3	3	1.00612
