# Supplementary material for: High-fidelity collisional quantum gates with fermionic atoms
Source: Nature. 2026 Apr 8;652(8110):602–8. doi: 10.1038/s41586-026-10356-3 (PMC13083236; doi:10.1038/s41586-026-10356-3)
Supplement: Supplementary file 5 — Source Data Fig. 5 [file 41586_2026_10356_MOESM5_ESM.xlsx]

## Sheet: Fig5c
	x	y	yerr_lower	yerr_upper	x_simulation	y_simulation
0	0	1	0.0164855	2.22e-16	9.99996	0.948065
1	10	0.909091	0.0525536	0.0345684	12.5	0.903086
2	20	0.695652	0.0709975	0.062762	14.9999	0.822221
3	30	0.176471	0.046783	0.0590915	17.4999	0.712669
4	40	0.0555556	0.0274114	0.0511769	19.9999	0.584183
5	50	0.756098	0.0722118	0.0601483	22.4999	0.448201
6	60	0.666667	0.0728048	0.0656368	24.9999	0.316829
7	70	0.857143	0.0619226	0.0454907	27.4999	0.201759
8	80	0.0666667	0.0284289	0.0470657	29.9999	0.113232
9	90	0.0454545	0.0224674	0.042451	32.4999	0.0591255
10	100	0.641026	0.0790055	0.0720302	34.9999	0.0442492
11	110	0.868421	0.0639861	0.0452963	37.4999	0.06992
12	120	0.76	0.0647348	0.0546492	39.9998	0.133843
13	130	0.469388	0.0695916	0.0708029	42.4998	0.230318
14	140	0.097561	0.0370347	0.0559916	44.9998	0.350745
15	150	0.0652174	0.0278197	0.0461209	47.4998	0.484391
16	160	0.847458	0.0522462	0.0407902	49.9998	0.619348
17	170	0.804348	0.0643118	0.0515009	52.4998	0.74359
18	180	0.533333	0.0738784	0.0724448	54.9998	0.846049
19	190	0.163265	0.0457498	0.0590733	57.4998	0.917596
20	200	0.301887	0.0586095	0.0658674	59.9998	0.951857
21	210	0.836735	0.0590733	0.0457498	62.4997	0.945779
22	220	0.97561	0.0373919	0.0149883	64.9997	0.899904
23	230	0.333333	0.0573864	0.0627914	67.4997	0.818318
24	240	0.203704	0.0489449	0.0596024	69.9997	0.708292
25					72.4997	0.579626
26					74.9997	0.443786
27					77.4997	0.312874
28					79.9997	0.198557
29					82.4997	0.111022
30					84.9997	0.0580738
31					87.4997	0.0444355
32					89.9996	0.0713301
33					92.4996	0.136371
34					94.9996	0.233773
35					97.4996	0.354869
36					99.9996	0.488882
37					102.5	0.623883
38					105	0.747854
39					107.5	0.849759
40					110	0.920526
41					112.5	0.953854
42					115	0.946776
43					117.5	0.899922
44					120	0.817464
45					122.5	0.706742
46					124.999	0.577615
47					127.499	0.441576
48					129.999	0.310736
49					132.499	0.196741
50					134.999	0.109736
51					137.499	0.057462
52					139.999	0.0445658
53					142.499	0.072188
54					144.999	0.13786
55					147.499	0.235726
56					149.999	0.357062
57					152.499	0.491054
58					154.999	0.625763
59					157.499	0.749186
60					159.999	0.850328
61					162.499	0.920175
62					164.999	0.952507
63					167.499	0.944442
64					169.999	0.896699
65					172.499	0.813532
66					174.999	0.70235
67					177.499	0.573058
68					179.999	0.437176
69					182.499	0.306812
70					184.999	0.193583
71					187.499	0.10758
72					189.999	0.0564697
73					192.499	0.044813
74					194.999	0.073656
75					197.499	0.140438
76					199.999	0.23922
77					202.499	0.361211
78					204.999	0.495555
79					207.499	0.630293
80					209.999	0.75343
81					212.499	0.854004
82					214.999	0.923062
83					217.499	0.954456
84					219.999	0.94539
85					222.499	0.896672
86					224.999	0.812639
87					227.499	0.700772
88					229.999	0.57103
89					232.499	0.434964
90					234.999	0.304685
91					237.499	0.191789
92					239.999	0.106324
93					242.499	0.0558932
94					244.999	0.0449798
95					247.499	0.0745476
96					249.999	0.141955

## Sheet: Fig5d
	x	y	c
0	-3	-1	0.993278
1	-3	0	0.98721
2	-3	1	0.985365
3	-3	2	0.960669
4	-2	-3	0.996766
5	-2	-2	0.994368
6	-2	-1	0.994264
7	-2	0	0.997314
8	-2	1	0.989794
9	-2	2	0.999563
10	-2	3	0.979686
11	-2	4	0.977204
12	-1	-5	0.98964
13	-1	-4	0.979442
14	-1	-3	0.975049
15	-1	-2	0.984123
16	-1	-1	0.992523
17	-1	0	0.99348
18	-1	1	0.990729
19	-1	2	0.991706
20	-1	3	0.986687
21	-1	4	0.982367
22	-1	5	0.995036
23	-1	6	1.02041
24	0	-5	0.999828
25	0	-4	1.00482
26	0	-3	1.00221
27	0	-2	0.996932
28	0	-1	1.00313
29	0	0	1.00548
30	0	1	1.01631
31	0	2	1.02211
32	0	3	1.01356
33	0	4	0.985057
34	0	5	0.966354
35	0	6	0.978039
36	1	-5	1.01341
37	1	-4	1.02304
38	1	-3	1.03708
39	1	-2	1.01093
40	1	-1	0.995321
41	1	0	0.990758
42	1	1	1.00072
43	1	2	1.00989
44	1	3	1.01607
45	1	4	1.02488
46	1	5	1.01773
47	1	6	1.01111
48	2	-5	1.0149
49	2	-4	1.0205
50	2	-3	1.02454
51	2	-2	1.02677
52	2	-1	1.01852
53	2	0	1.01063
54	2	1	1.01673
55	2	2	1.00959
56	2	3	1.02221
57	2	4	1.00417
58	2	5	1.01062
59	2	6	0.995645
60	3	-3	1.02057
61	3	-2	1.0275
62	3	-1	1.03686
63	3	0	1.03463
64	3	1	1.03286
65	3	2	1.02318
66	3	3	1.02784
67	3	4	1.0212
68	4	-1	1.04325
69	4	0	1.0398
70	4	1	1.03938
71	4	2	1.03126

## Sheet: Fig5e
	InputState	OutputState	x	y	yerr_lower	yerr_upper
0	up_down	up_down	10	0.839506	0.044616	0.0364258
1	up_down	up_down	20	0.88172	0.037385	0.0293521
2	up_down	up_down	30	0.873418	0.0418756	0.032642
3	up_down	up_down	40	0.909091	0.0379731	0.0275981
4	up_down	up_down	50	0.806452	0.0438784	0.0374294
5	up_down	up_down	60	0.776471	0.0479708	0.0416115
6	up_down	down_up	10	0.0864198	0.0262715	0.0362487
7	up_down	down_up	20	0.0967742	0.0263794	0.0348648
8	up_down	down_up	30	0.0759494	0.0246767	0.0351622
9	up_down	down_up	40	0.0519481	0.0199464	0.0313095
10	up_down	down_up	50	0.0752688	0.0229597	0.0318977
11	up_down	down_up	60	0.117647	0.0304336	0.0392284
12	up_down	updown_0	10	0	0	0.0120619
13	up_down	updown_0	20	0.0107527	0.00661749	0.0169132
14	up_down	updown_0	30	0	8.67e-19	0.0123635
15	up_down	updown_0	40	0.012987	0.00799063	0.0203419
16	up_down	updown_0	50	0.0215054	0.0106739	0.0207433
17	up_down	updown_0	60	0.0352941	0.015153	0.0258421
18	up_down	0_updown	10	0	0	0.0120619
19	up_down	0_updown	20	0	0	0.0105219
20	up_down	0_updown	30	0	8.67e-19	0.0123635
21	up_down	0_updown	40	0	8.67e-19	0.0126806
22	up_down	0_updown	50	0.0215054	0.0106739	0.0207433
23	up_down	0_updown	60	0.0117647	0.00723953	0.0184698
24	updown_0	up_down	10	0.0307692	0.0152476	0.0293119
25	updown_0	up_down	20	0	0	0.0176632
26	updown_0	up_down	30	0	8.67e-19	0.0135493
27	updown_0	up_down	40	0.0135135	0.00831411	0.0211456
28	updown_0	up_down	50	0.0327869	0.0162418	0.0311492
29	updown_0	up_down	60	0.0151515	0.00932023	0.0236357
30	updown_0	down_up	10	0.0153846	0.00946338	0.0239888
31	updown_0	down_up	20	0	0	0.0176632
32	updown_0	down_up	30	0.0416667	0.0178647	0.0302849
33	updown_0	down_up	40	0.0405405	0.0173861	0.0295047
34	updown_0	down_up	50	0	0	0.0159536
35	updown_0	down_up	60	0.0151515	0.00932023	0.0236357
36	updown_0	updown_0	10	0.615385	0.0613119	0.0578535
37	updown_0	updown_0	20	0.727273	0.0633403	0.0553116
38	updown_0	updown_0	30	0.569444	0.0585852	0.0567033
39	updown_0	updown_0	40	0.297297	0.0498839	0.0552303
40	updown_0	updown_0	50	0.557377	0.0636586	0.0618279
41	updown_0	updown_0	60	0.575758	0.0611786	0.0589418
42	updown_0	0_updown	10	0.323077	0.0546596	0.0599626
43	updown_0	0_updown	20	0.254545	0.0537199	0.062391
44	updown_0	0_updown	30	0.388889	0.0552599	0.0582708
45	updown_0	0_updown	40	0.594595	0.0576436	0.0551486
46	updown_0	0_updown	50	0.409836	0.0606967	0.0635736
47	updown_0	0_updown	60	0.363636	0.0564697	0.060496

## Sheet: Fig5e_simulation
	InputState	OutputState	x_simulation	y_simulation
0	updown_0	updown_0	9.79986	0.564009
1	updown_0	updown_0	11.1998	0.617218
2	updown_0	updown_0	12.5998	0.66597
3	updown_0	updown_0	13.9998	0.708516
4	updown_0	updown_0	15.3998	0.74333
5	updown_0	updown_0	16.7998	0.769163
6	updown_0	updown_0	18.1997	0.785091
7	updown_0	updown_0	19.5997	0.790544
8	updown_0	updown_0	20.9997	0.78533
9	updown_0	updown_0	22.3997	0.769638
10	updown_0	updown_0	23.7997	0.744037
11	updown_0	updown_0	25.1996	0.709449
12	updown_0	updown_0	26.5996	0.66712
13	updown_0	updown_0	27.9996	0.618575
14	updown_0	updown_0	29.3996	0.565562
15	updown_0	updown_0	30.7996	0.509988
16	updown_0	updown_0	32.1995	0.453853
17	updown_0	updown_0	33.5995	0.399178
18	updown_0	updown_0	34.9995	0.34793
19	updown_0	updown_0	36.3995	0.301954
20	updown_0	updown_0	37.7995	0.262905
21	updown_0	updown_0	39.1994	0.232189
22	updown_0	updown_0	40.5994	0.210913
23	updown_0	updown_0	41.9994	0.199844
24	updown_0	updown_0	43.3994	0.199382
25	updown_0	updown_0	44.7994	0.209547
26	updown_0	updown_0	46.1993	0.229976
27	updown_0	updown_0	47.5993	0.259938
28	updown_0	updown_0	48.9993	0.298357
29	updown_0	updown_0	50.3993	0.343857
30	updown_0	updown_0	51.7993	0.394803
31	updown_0	updown_0	53.1992	0.449367
32	updown_0	updown_0	54.5992	0.505588
33	updown_0	updown_0	55.9992	0.561449
34	updown_0	updown_0	57.3992	0.614941
35	updown_0	updown_0	58.7992	0.664143
36	updown_0	updown_0	60.1991	0.707286
37	updown_0	updown_0	61.5991	0.742819
38	updown_0	updown_0	62.9991	0.769464
39	updown_0	updown_0	64.3991	0.786261
40	updown_0	updown_0	65.7991	0.792605
41	updown_0	updown_0	67.199	0.788264
42	updown_0	updown_0	68.599	0.773391
43	updown_0	updown_0	69.999	0.748517
44	updown_0	0_updown	9.79986	0.420077
45	updown_0	0_updown	11.1998	0.367322
46	updown_0	0_updown	12.5998	0.319253
47	updown_0	0_updown	13.9998	0.277599
48	updown_0	0_updown	15.3998	0.243856
49	updown_0	0_updown	16.7998	0.219237
50	updown_0	0_updown	18.1997	0.204629
51	updown_0	0_updown	19.5997	0.200558
52	updown_0	0_updown	20.9997	0.207173
53	updown_0	0_updown	22.3997	0.22424
54	updown_0	0_updown	23.7997	0.251149
55	updown_0	0_updown	25.1996	0.286936
56	updown_0	0_updown	26.5996	0.330321
57	updown_0	0_updown	27.9996	0.379748
58	updown_0	0_updown	29.3996	0.433447
59	updown_0	0_updown	30.7996	0.489494
60	updown_0	0_updown	32.1995	0.545879
61	updown_0	0_updown	33.5995	0.600582
62	updown_0	0_updown	34.9995	0.651642
63	updown_0	0_updown	36.3995	0.697231
64	updown_0	0_updown	37.7995	0.735715
65	updown_0	0_updown	39.1994	0.765715
66	updown_0	0_updown	40.5994	0.786158
67	updown_0	0_updown	41.9994	0.796315
68	updown_0	0_updown	43.3994	0.795823
69	updown_0	0_updown	44.7994	0.784703
70	updown_0	0_updown	46.1993	0.763359
71	updown_0	0_updown	47.5993	0.732558
72	updown_0	0_updown	48.9993	0.69341
73	updown_0	0_updown	50.3993	0.647323
74	updown_0	0_updown	51.7993	0.595953
75	updown_0	0_updown	53.1992	0.541147
76	updown_0	0_updown	54.5992	0.484873
77	updown_0	0_updown	55.9992	0.429154
78	updown_0	0_updown	57.3992	0.37599
79	updown_0	0_updown	58.7992	0.327291
80	updown_0	0_updown	60.1991	0.284804
81	updown_0	0_updown	61.5991	0.250055
82	updown_0	0_updown	62.9991	0.22429
83	updown_0	0_updown	64.3991	0.208432
84	updown_0	0_updown	65.7991	0.203049
85	updown_0	0_updown	67.199	0.208332
86	updown_0	0_updown	68.599	0.224088
87	updown_0	0_updown	69.999	0.249747
