# Supplementary material for: High-fidelity collisional quantum gates with fermionic atoms
Source: Nature. 2026 Apr 8;652(8110):602–8. doi: 10.1038/s41586-026-10356-3 (PMC13083236; doi:10.1038/s41586-026-10356-3)
Supplement: Supplementary file 6 — Source Data Extended Data Fig. 1 [file 41586_2026_10356_MOESM6_ESM.xlsx]

## Sheet: FigM1a_bottom
	x	y	yerr
0	3.12472	10441.9	89.8174
1	5.13347	6676.38	62.0423
2	7.14222	3753.15	33.2424
3	8.48139	2544.57	28.8091
4	9.82055	1686.33	15.0496
5	11.1597	1150.1	12.0217
6	12.4989	795.673	10.9162

## Sheet: FigM1a_bottom_simulation
	x	y
0	2	12908.9
1	2.01	12886.5
2	2.02	12864.2
3	2.03	12841.9
4	2.04	12819.5
5	2.05	12797.2
6	2.06	12774.9
7	2.07	12752.6
8	2.08	12730.3
9	2.09	12708
10	2.1	12685.8
11	2.11	12663.5
12	2.12	12641.3
13	2.13	12619
14	2.14	12596.8
15	2.15	12574.6
16	2.16	12552.4
17	2.17	12530.2
18	2.18	12508
19	2.19	12485.8
20	2.2	12463.7
21	2.21	12441.5
22	2.22	12419.4
23	2.23	12397.3
24	2.24	12375.1
25	2.25	12353
26	2.26	12330.9
27	2.27	12308.8
28	2.28	12286.8
29	2.29	12264.7
30	2.3	12242.7
31	2.31	12220.6
32	2.32	12198.6
33	2.33	12176.6
34	2.34	12154.6
35	2.35	12132.6
36	2.36	12110.6
37	2.37	12088.6
38	2.38	12066.6
39	2.39	12044.7
40	2.4	12022.8
41	2.41	12000.8
42	2.42	11978.9
43	2.43	11957
44	2.44	11935.1
45	2.45	11913.2
46	2.46	11891.4
47	2.47	11869.5
48	2.48	11847.7
49	2.49	11825.9
50	2.5	11804
51	2.51	11782.2
52	2.52	11760.5
53	2.53	11738.7
54	2.54	11716.9
55	2.55	11695.2
56	2.56	11673.4
57	2.57	11651.7
58	2.58	11630
59	2.59	11608.3
60	2.6	11586.6
61	2.61	11564.9
62	2.62	11543.3
63	2.63	11521.6
64	2.64	11500
65	2.65	11478.4
66	2.66	11456.7
67	2.67	11435.1
68	2.68	11413.6
69	2.69	11392
70	2.7	11370.4
71	2.71	11348.9
72	2.72	11327.4
73	2.73	11305.9
74	2.74	11284.4
75	2.75	11262.9
76	2.76	11241.4
77	2.77	11220
78	2.78	11198.5
79	2.79	11177.1
80	2.8	11155.7
81	2.81	11134.3
82	2.82	11112.9
83	2.83	11091.5
84	2.84	11070.2
85	2.85	11048.8
86	2.86	11027.5
87	2.87	11006.2
88	2.88	10984.9
89	2.89	10963.6
90	2.9	10942.3
91	2.91	10921.1
92	2.92	10899.8
93	2.93	10878.6
94	2.94	10857.4
95	2.95	10836.2
96	2.96	10815
97	2.97	10793.9
98	2.98	10772.7
99	2.99	10751.6
100	3	10730.5
101	3.01	10709.4
102	3.02	10688.3
103	3.03	10667.2
104	3.04	10646.2
105	3.05	10625.1
106	3.06	10604.1
107	3.07	10583.1
108	3.08	10562.1
109	3.09	10541.1
110	3.1	10520.2
111	3.11	10499.2
112	3.12	10478.3
113	3.13	10457.4
114	3.14	10436.5
115	3.15	10415.6
116	3.16	10394.8
117	3.17	10373.9
118	3.18	10353.1
119	3.19	10332.3
120	3.2	10311.5
121	3.21	10290.7
122	3.22	10270
123	3.23	10249.2
124	3.24	10228.5
125	3.25	10207.8
126	3.26	10187.1
127	3.27	10166.4
128	3.28	10145.7
129	3.29	10125.1
130	3.3	10104.5
131	3.31	10083.9
132	3.32	10063.3
133	3.33	10042.7
134	3.34	10022.2
135	3.35	10001.6
136	3.36	9981.11
137	3.37	9960.61
138	3.38	9940.12
139	3.39	9919.66
140	3.4	9899.21
141	3.41	9878.78
142	3.42	9858.37
143	3.43	9837.98
144	3.44	9817.6
145	3.45	9797.25
146	3.46	9776.91
147	3.47	9756.59
148	3.48	9736.29
149	3.49	9716
150	3.5	9695.74
151	3.51	9675.49
152	3.52	9655.27
153	3.53	9635.06
154	3.54	9614.87
155	3.55	9594.7
156	3.56	9574.55
157	3.57	9554.41
158	3.58	9534.3
159	3.59	9514.2
160	3.6	9494.13
161	3.61	9474.07
162	3.62	9454.03
163	3.63	9434.01
164	3.64	9414.02
165	3.65	9394.04
166	3.66	9374.08
167	3.67	9354.14
168	3.68	9334.21
169	3.69	9314.31
170	3.7	9294.43
171	3.71	9274.57
172	3.72	9254.73
173	3.73	9234.91
174	3.74	9215.1
175	3.75	9195.32
176	3.76	9175.56
177	3.77	9155.82
178	3.78	9136.1
179	3.79	9116.4
180	3.8	9096.71
181	3.81	9077.05
182	3.82	9057.41
183	3.83	9037.79
184	3.84	9018.19
185	3.85	8998.62
186	3.86	8979.06
187	3.87	8959.52
188	3.88	8940
189	3.89	8920.51
190	3.9	8901.03
191	3.91	8881.58
192	3.92	8862.15
193	3.93	8842.74
194	3.94	8823.34
195	3.95	8803.97
196	3.96	8784.63
197	3.97	8765.3
198	3.98	8745.99
199	3.99	8726.71
200	4	8707.45
201	4.01	8688.21
202	4.02	8668.99
203	4.03	8649.79
204	4.04	8630.61
205	4.05	8611.46
206	4.06	8592.32
207	4.07	8573.21
208	4.08	8554.12
209	4.09	8535.05
210	4.1	8516.01
211	4.11	8496.99
212	4.12	8477.98
213	4.13	8459.01
214	4.14	8440.05
215	4.15	8421.11
216	4.16	8402.2
217	4.17	8383.31
218	4.18	8364.44
219	4.19	8345.6
220	4.2	8326.78
221	4.21	8307.98
222	4.22	8289.2
223	4.23	8270.45
224	4.24	8251.71
225	4.25	8233
226	4.26	8214.32
227	4.27	8195.66
228	4.28	8177.01
229	4.29	8158.4
230	4.3	8139.8
231	4.31	8121.23
232	4.32	8102.68
233	4.33	8084.16
234	4.34	8065.66
235	4.35	8047.18
236	4.36	8028.72
237	4.37	8010.29
238	4.38	7991.89
239	4.39	7973.5
240	4.4	7955.14
241	4.41	7936.8
242	4.42	7918.49
243	4.43	7900.2
244	4.44	7881.93
245	4.45	7863.69
246	4.46	7845.47
247	4.47	7827.28
248	4.48	7809.11
249	4.49	7790.96
250	4.5	7772.84
251	4.51	7754.74
252	4.52	7736.67
253	4.53	7718.62
254	4.54	7700.59
255	4.55	7682.59
256	4.56	7664.61
257	4.57	7646.66
258	4.58	7628.73
259	4.59	7610.82
260	4.6	7592.95
261	4.61	7575.09
262	4.62	7557.26
263	4.63	7539.45
264	4.64	7521.67
265	4.65	7503.92
266	4.66	7486.19
267	4.67	7468.48
268	4.68	7450.8
269	4.69	7433.14
270	4.7	7415.51
271	4.71	7397.9
272	4.72	7380.32
273	4.73	7362.76
274	4.74	7345.23
275	4.75	7327.72
276	4.76	7310.24
277	4.77	7292.79
278	4.78	7275.36
279	4.79	7257.95
280	4.8	7240.57
281	4.81	7223.22
282	4.82	7205.89
283	4.83	7188.58
284	4.84	7171.31
285	4.85	7154.05
286	4.86	7136.83
287	4.87	7119.63
288	4.88	7102.45
289	4.89	7085.3
290	4.9	7068.18
291	4.91	7051.08
292	4.92	7034.01
293	4.93	7016.96
294	4.94	6999.94
295	4.95	6982.94
296	4.96	6965.98
297	4.97	6949.03
298	4.98	6932.12
299	4.99	6915.23
300	5	6898.36
301	5.01	6881.52
302	5.02	6864.71
303	5.03	6847.93
304	5.04	6831.17
305	5.05	6814.44
306	5.06	6797.73
307	5.07	6781.05
308	5.08	6764.4
309	5.09	6747.77
310	5.1	6731.17
311	5.11	6714.59
312	5.12	6698.05
313	5.13	6681.52
314	5.14	6665.03
315	5.15	6648.56
316	5.16	6632.12
317	5.17	6615.71
318	5.18	6599.32
319	5.19	6582.96
320	5.2	6566.62
321	5.21	6550.32
322	5.22	6534.04
323	5.23	6517.78
324	5.24	6501.56
325	5.25	6485.36
326	5.26	6469.18
327	5.27	6453.04
328	5.28	6436.92
329	5.29	6420.83
330	5.3	6404.76
331	5.31	6388.73
332	5.32	6372.72
333	5.33	6356.73
334	5.34	6340.78
335	5.35	6324.85
336	5.36	6308.95
337	5.37	6293.08
338	5.38	6277.23
339	5.39	6261.41
340	5.4	6245.62
341	5.41	6229.85
342	5.42	6214.12
343	5.43	6198.41
344	5.44	6182.72
345	5.45	6167.07
346	5.46	6151.44
347	5.47	6135.84
348	5.48	6120.27
349	5.49	6104.73
350	5.5	6089.21
351	5.51	6073.72
352	5.52	6058.26
353	5.53	6042.82
354	5.54	6027.42
355	5.55	6012.04
356	5.56	5996.69
357	5.57	5981.36
358	5.58	5966.07
359	5.59	5950.8
360	5.6	5935.56
361	5.61	5920.35
362	5.62	5905.16
363	5.63	5890
364	5.64	5874.88
365	5.65	5859.78
366	5.66	5844.7
367	5.67	5829.66
368	5.68	5814.64
369	5.69	5799.65
370	5.7	5784.69
371	5.71	5769.75
372	5.72	5754.85
373	5.73	5739.97
374	5.74	5725.12
375	5.75	5710.3
376	5.76	5695.51
377	5.77	5680.74
378	5.78	5666
379	5.79	5651.29
380	5.8	5636.61
381	5.81	5621.96
382	5.82	5607.34
383	5.83	5592.74
384	5.84	5578.17
385	5.85	5563.63
386	5.86	5549.12
387	5.87	5534.63
388	5.88	5520.18
389	5.89	5505.75
390	5.9	5491.35
391	5.91	5476.98
392	5.92	5462.63
393	5.93	5448.32
394	5.94	5434.03
395	5.95	5419.77
396	5.96	5405.54
397	5.97	5391.34
398	5.98	5377.16
399	5.99	5363.02
400	6	5348.9
401	6.01	5334.81
402	6.02	5320.75
403	6.03	5306.71
404	6.04	5292.71
405	6.05	5278.73
406	6.06	5264.78
407	6.07	5250.86
408	6.08	5236.97
409	6.09	5223.11
410	6.1	5209.27
411	6.11	5195.47
412	6.12	5181.69
413	6.13	5167.94
414	6.14	5154.21
415	6.15	5140.52
416	6.16	5126.86
417	6.17	5113.22
418	6.18	5099.61
419	6.19	5086.03
420	6.2	5072.48
421	6.21	5058.95
422	6.22	5045.46
423	6.23	5031.99
424	6.24	5018.55
425	6.25	5005.14
426	6.26	4991.75
427	6.27	4978.4
428	6.28	4965.07
429	6.29	4951.77
430	6.3	4938.5
431	6.31	4925.26
432	6.32	4912.05
433	6.33	4898.86
434	6.34	4885.71
435	6.35	4872.58
436	6.36	4859.48
437	6.37	4846.41
438	6.38	4833.36
439	6.39	4820.34
440	6.4	4807.36
441	6.41	4794.4
442	6.42	4781.47
443	6.43	4768.56
444	6.44	4755.69
445	6.45	4742.84
446	6.46	4730.02
447	6.47	4717.23
448	6.48	4704.47
449	6.49	4691.73
450	6.5	4679.03
451	6.51	4666.35
452	6.52	4653.7
453	6.53	4641.08
454	6.54	4628.48
455	6.55	4615.92
456	6.56	4603.38
457	6.57	4590.87
458	6.58	4578.38
459	6.59	4565.93
460	6.6	4553.5
461	6.61	4541.11
462	6.62	4528.74
463	6.63	4516.39
464	6.64	4504.08
465	6.65	4491.79
466	6.66	4479.53
467	6.67	4467.3
468	6.68	4455.1
469	6.69	4442.92
470	6.7	4430.78
471	6.71	4418.66
472	6.72	4406.56
473	6.73	4394.5
474	6.74	4382.46
475	6.75	4370.46
476	6.76	4358.47
477	6.77	4346.52
478	6.78	4334.6
479	6.79	4322.7
480	6.8	4310.83
481	6.81	4298.98
482	6.82	4287.17
483	6.83	4275.38
484	6.84	4263.62
485	6.85	4251.89
486	6.86	4240.18
487	6.87	4228.51
488	6.88	4216.86
489	6.89	4205.23
490	6.9	4193.64
491	6.91	4182.07
492	6.92	4170.53
493	6.93	4159.02
494	6.94	4147.53
495	6.95	4136.07
496	6.96	4124.64
497	6.97	4113.24
498	6.98	4101.86
499	6.99	4090.51
500	7	4079.19
501	7.01	4067.9
502	7.02	4056.63
503	7.03	4045.39
504	7.04	4034.17
505	7.05	4022.99
506	7.06	4011.83
507	7.07	4000.7
508	7.08	3989.59
509	7.09	3978.51
510	7.1	3967.46
511	7.11	3956.43
512	7.12	3945.44
513	7.13	3934.47
514	7.14	3923.52
515	7.15	3912.6
516	7.16	3901.71
517	7.17	3890.85
518	7.18	3880.01
519	7.19	3869.2
520	7.2	3858.42
521	7.21	3847.66
522	7.22	3836.93
523	7.23	3826.23
524	7.24	3815.55
525	7.25	3804.9
526	7.26	3794.27
527	7.27	3783.67
528	7.28	3773.1
529	7.29	3762.56
530	7.3	3752.04
531	7.31	3741.54
532	7.32	3731.08
533	7.33	3720.64
534	7.34	3710.22
535	7.35	3699.84
536	7.36	3689.47
537	7.37	3679.14
538	7.38	3668.83
539	7.39	3658.55
540	7.4	3648.29
541	7.41	3638.06
542	7.42	3627.85
543	7.43	3617.67
544	7.44	3607.52
545	7.45	3597.39
546	7.46	3587.29
547	7.47	3577.21
548	7.48	3567.16
549	7.49	3557.14
550	7.5	3547.14
551	7.51	3537.16
552	7.52	3527.22
553	7.53	3517.29
554	7.54	3507.4
555	7.55	3497.52
556	7.56	3487.68
557	7.57	3477.86
558	7.58	3468.06
559	7.59	3458.29
560	7.6	3448.55
561	7.61	3438.83
562	7.62	3429.14
563	7.63	3419.47
564	7.64	3409.82
565	7.65	3400.21
566	7.66	3390.61
567	7.67	3381.04
568	7.68	3371.5
569	7.69	3361.98
570	7.7	3352.49
571	7.71	3343.02
572	7.72	3333.58
573	7.73	3324.16
574	7.74	3314.76
575	7.75	3305.39
576	7.76	3296.05
577	7.77	3286.73
578	7.78	3277.43
579	7.79	3268.16
580	7.8	3258.92
581	7.81	3249.7
582	7.82	3240.5
583	7.83	3231.32
584	7.84	3222.18
585	7.85	3213.05
586	7.86	3203.95
587	7.87	3194.88
588	7.88	3185.83
589	7.89	3176.8
590	7.9	3167.79
591	7.91	3158.82
592	7.92	3149.86
593	7.93	3140.93
594	7.94	3132.02
595	7.95	3123.14
596	7.96	3114.28
597	7.97	3105.45
598	7.98	3096.63
599	7.99	3087.85
600	8	3079.08
601	8.01	3070.34
602	8.02	3061.62
603	8.03	3052.93
604	8.04	3044.26
605	8.05	3035.62
606	8.06	3026.99
607	8.07	3018.39
608	8.08	3009.82
609	8.09	3001.26
610	8.1	2992.74
611	8.11	2984.23
612	8.12	2975.75
613	8.13	2967.29
614	8.14	2958.85
615	8.15	2950.44
616	8.16	2942.05
617	8.17	2933.68
618	8.18	2925.33
619	8.19	2917.01
620	8.2	2908.71
621	8.21	2900.44
622	8.22	2892.18
623	8.23	2883.95
624	8.24	2875.74
625	8.25	2867.56
626	8.26	2859.4
627	8.27	2851.26
628	8.28	2843.14
629	8.29	2835.04
630	8.3	2826.97
631	8.31	2818.92
632	8.32	2810.89
633	8.33	2802.88
634	8.34	2794.9
635	8.35	2786.94
636	8.36	2779
637	8.37	2771.08
638	8.38	2763.19
639	8.39	2755.31
640	8.4	2747.46
641	8.41	2739.63
642	8.42	2731.82
643	8.43	2724.04
644	8.44	2716.27
645	8.45	2708.53
646	8.46	2700.81
647	8.47	2693.11
648	8.48	2685.43
649	8.49	2677.78
650	8.5	2670.14
651	8.51	2662.53
652	8.52	2654.94
653	8.53	2647.37
654	8.54	2639.82
655	8.55	2632.29
656	8.56	2624.79
657	8.57	2617.3
658	8.58	2609.84
659	8.59	2602.39
660	8.6	2594.97
661	8.61	2587.57
662	8.62	2580.19
663	8.63	2572.83
664	8.64	2565.49
665	8.65	2558.17
666	8.66	2550.88
667	8.67	2543.6
668	8.68	2536.35
669	8.69	2529.11
670	8.7	2521.9
671	8.71	2514.7
672	8.72	2507.53
673	8.73	2500.38
674	8.74	2493.24
675	8.75	2486.13
676	8.76	2479.04
677	8.77	2471.97
678	8.78	2464.92
679	8.79	2457.88
680	8.8	2450.87
681	8.81	2443.88
682	8.82	2436.91
683	8.83	2429.96
684	8.84	2423.03
685	8.85	2416.12
686	8.86	2409.22
687	8.87	2402.35
688	8.88	2395.5
689	8.89	2388.67
690	8.9	2381.86
691	8.91	2375.06
692	8.92	2368.29
693	8.93	2361.53
694	8.94	2354.8
695	8.95	2348.08
696	8.96	2341.39
697	8.97	2334.71
698	8.98	2328.05
699	8.99	2321.42
700	9	2314.8
701	9.01	2308.2
702	9.02	2301.62
703	9.03	2295.05
704	9.04	2288.51
705	9.05	2281.99
706	9.06	2275.48
707	9.07	2269
708	9.08	2262.53
709	9.09	2256.08
710	9.1	2249.65
711	9.11	2243.24
712	9.12	2236.85
713	9.13	2230.47
714	9.14	2224.12
715	9.15	2217.78
716	9.16	2211.46
717	9.17	2205.16
718	9.18	2198.88
719	9.19	2192.62
720	9.2	2186.37
721	9.21	2180.14
722	9.22	2173.94
723	9.23	2167.74
724	9.24	2161.57
725	9.25	2155.42
726	9.26	2149.28
727	9.27	2143.16
728	9.28	2137.06
729	9.29	2130.98
730	9.3	2124.91
731	9.31	2118.86
732	9.32	2112.83
733	9.33	2106.82
734	9.34	2100.83
735	9.35	2094.85
736	9.36	2088.89
737	9.37	2082.95
738	9.38	2077.02
739	9.39	2071.12
740	9.4	2065.23
741	9.41	2059.36
742	9.42	2053.5
743	9.43	2047.66
744	9.44	2041.84
745	9.45	2036.04
746	9.46	2030.25
747	9.47	2024.48
748	9.48	2018.73
749	9.49	2012.99
750	9.5	2007.27
751	9.51	2001.57
752	9.52	1995.89
753	9.53	1990.22
754	9.54	1984.56
755	9.55	1978.93
756	9.56	1973.31
757	9.57	1967.71
758	9.58	1962.12
759	9.59	1956.55
760	9.6	1951
761	9.61	1945.47
762	9.62	1939.95
763	9.63	1934.44
764	9.64	1928.96
765	9.65	1923.48
766	9.66	1918.03
767	9.67	1912.59
768	9.68	1907.17
769	9.69	1901.76
770	9.7	1896.37
771	9.71	1891
772	9.72	1885.64
773	9.73	1880.3
774	9.74	1874.97
775	9.75	1869.66
776	9.76	1864.36
777	9.77	1859.08
778	9.78	1853.82
779	9.79	1848.57
780	9.8	1843.34
781	9.81	1838.12
782	9.82	1832.92
783	9.83	1827.73
784	9.84	1822.56
785	9.85	1817.41
786	9.86	1812.27
787	9.87	1807.14
788	9.88	1802.03
789	9.89	1796.94
790	9.9	1791.86
791	9.91	1786.79
792	9.92	1781.74
793	9.93	1776.71
794	9.94	1771.69
795	9.95	1766.69
796	9.96	1761.7
797	9.97	1756.72
798	9.98	1751.76
799	9.99	1746.82
800	10	1741.89
801	10.01	1736.97
802	10.02	1732.07
803	10.03	1727.18
804	10.04	1722.31
805	10.05	1717.46
806	10.06	1712.61
807	10.07	1707.78
808	10.08	1702.97
809	10.09	1698.17
810	10.1	1693.39
811	10.11	1688.62
812	10.12	1683.86
813	10.13	1679.12
814	10.14	1674.39
815	10.15	1669.67
816	10.16	1664.97
817	10.17	1660.29
818	10.18	1655.62
819	10.19	1650.96
820	10.2	1646.31
821	10.21	1641.68
822	10.22	1637.07
823	10.23	1632.46
824	10.24	1627.88
825	10.25	1623.3
826	10.26	1618.74
827	10.27	1614.19
828	10.28	1609.66
829	10.29	1605.14
830	10.3	1600.63
831	10.31	1596.14
832	10.32	1591.66
833	10.33	1587.19
834	10.34	1582.74
835	10.35	1578.3
836	10.36	1573.87
837	10.37	1569.45
838	10.38	1565.05
839	10.39	1560.67
840	10.4	1556.29
841	10.41	1551.93
842	10.42	1547.58
843	10.43	1543.25
844	10.44	1538.93
845	10.45	1534.62
846	10.46	1530.32
847	10.47	1526.04
848	10.48	1521.77
849	10.49	1517.51
850	10.5	1513.27
851	10.51	1509.03
852	10.52	1504.82
853	10.53	1500.61
854	10.54	1496.41
855	10.55	1492.23
856	10.56	1488.06
857	10.57	1483.91
858	10.58	1479.76
859	10.59	1475.63
860	10.6	1471.51
861	10.61	1467.41
862	10.62	1463.31
863	10.63	1459.23
864	10.64	1455.16
865	10.65	1451.1
866	10.66	1447.05
867	10.67	1443.02
868	10.68	1439
869	10.69	1434.99
870	10.7	1430.99
871	10.71	1427.01
872	10.72	1423.03
873	10.73	1419.07
874	10.74	1415.12
875	10.75	1411.18
876	10.76	1407.26
877	10.77	1403.34
878	10.78	1399.44
879	10.79	1395.55
880	10.8	1391.67
881	10.81	1387.8
882	10.82	1383.95
883	10.83	1380.1
884	10.84	1376.27
885	10.85	1372.45
886	10.86	1368.64
887	10.87	1364.84
888	10.88	1361.05
889	10.89	1357.28
890	10.9	1353.51
891	10.91	1349.76
892	10.92	1346.02
893	10.93	1342.29
894	10.94	1338.57
895	10.95	1334.86
896	10.96	1331.16
897	10.97	1327.48
898	10.98	1323.8
899	10.99	1320.14
900	11	1316.48
901	11.01	1312.84
902	11.02	1309.21
903	11.03	1305.59
904	11.04	1301.98
905	11.05	1298.38
906	11.06	1294.79
907	11.07	1291.22
908	11.08	1287.65
909	11.09	1284.09
910	11.1	1280.55
911	11.11	1277.02
912	11.12	1273.49
913	11.13	1269.98
914	11.14	1266.48
915	11.15	1262.98
916	11.16	1259.5
917	11.17	1256.03
918	11.18	1252.57
919	11.19	1249.12
920	11.2	1245.68
921	11.21	1242.25
922	11.22	1238.83
923	11.23	1235.42
924	11.24	1232.02
925	11.25	1228.63
926	11.26	1225.25
927	11.27	1221.88
928	11.28	1218.52
929	11.29	1215.18
930	11.3	1211.84
931	11.31	1208.51
932	11.32	1205.19
933	11.33	1201.88
934	11.34	1198.58
935	11.35	1195.29
936	11.36	1192.01
937	11.37	1188.74
938	11.38	1185.48
939	11.39	1182.24
940	11.4	1179
941	11.41	1175.76
942	11.42	1172.54
943	11.43	1169.33
944	11.44	1166.13
945	11.45	1162.94
946	11.46	1159.76
947	11.47	1156.58
948	11.48	1153.42
949	11.49	1150.27
950	11.5	1147.12
951	11.51	1143.99
952	11.52	1140.86
953	11.53	1137.74
954	11.54	1134.64
955	11.55	1131.54
956	11.56	1128.45
957	11.57	1125.37
958	11.58	1122.3
959	11.59	1119.24
960	11.6	1116.19
961	11.61	1113.15
962	11.62	1110.11
963	11.63	1107.09
964	11.64	1104.07
965	11.65	1101.07
966	11.66	1098.07
967	11.67	1095.08
968	11.68	1092.1
969	11.69	1089.13
970	11.7	1086.17
971	11.71	1083.21
972	11.72	1080.27
973	11.73	1077.33
974	11.74	1074.41
975	11.75	1071.49
976	11.76	1068.58
977	11.77	1065.68
978	11.78	1062.79
979	11.79	1059.9
980	11.8	1057.03
981	11.81	1054.16
982	11.82	1051.3
983	11.83	1048.45
984	11.84	1045.61
985	11.85	1042.78
986	11.86	1039.96
987	11.87	1037.14
988	11.88	1034.33
989	11.89	1031.53
990	11.9	1028.74
991	11.91	1025.96
992	11.92	1023.19
993	11.93	1020.42
994	11.94	1017.66
995	11.95	1014.92
996	11.96	1012.17
997	11.97	1009.44
998	11.98	1006.72
999	11.99	1004
1000	12	1001.29
1001	12.01	998.59
1002	12.02	995.898
1003	12.03	993.213
1004	12.04	990.536
1005	12.05	987.868
1006	12.06	985.207
1007	12.07	982.554
1008	12.08	979.909
1009	12.09	977.271
1010	12.1	974.642
1011	12.11	972.02
1012	12.12	969.406
1013	12.13	966.8
1014	12.14	964.202
1015	12.15	961.611
1016	12.16	959.028
1017	12.17	956.453
1018	12.18	953.885
1019	12.19	951.325
1020	12.2	948.772
1021	12.21	946.227
1022	12.22	943.69
1023	12.23	941.16
1024	12.24	938.637
1025	12.25	936.122
1026	12.26	933.615
1027	12.27	931.115
1028	12.28	928.622
1029	12.29	926.136
1030	12.3	923.658
1031	12.31	921.188
1032	12.32	918.724
1033	12.33	916.268
1034	12.34	913.819
1035	12.35	911.377
1036	12.36	908.943
1037	12.37	906.515
1038	12.38	904.095
1039	12.39	901.682
1040	12.4	899.276
1041	12.41	896.878
1042	12.42	894.486
1043	12.43	892.101
1044	12.44	889.724
1045	12.45	887.353
1046	12.46	884.989
1047	12.47	882.633
1048	12.48	880.283
1049	12.49	877.94
1050	12.5	875.604
1051	12.51	873.275
1052	12.52	870.953
1053	12.53	868.637
1054	12.54	866.329
1055	12.55	864.027
1056	12.56	861.732
1057	12.57	859.444
1058	12.58	857.162
1059	12.59	854.887
1060	12.6	852.619
1061	12.61	850.358
1062	12.62	848.103
1063	12.63	845.855
1064	12.64	843.613
1065	12.65	841.378
1066	12.66	839.15
1067	12.67	836.928
1068	12.68	834.712
1069	12.69	832.503
1070	12.7	830.301
1071	12.71	828.105
1072	12.72	825.915
1073	12.73	823.732
1074	12.74	821.556
1075	12.75	819.385
1076	12.76	817.221
1077	12.77	815.064
1078	12.78	812.912
1079	12.79	810.767
1080	12.8	808.628
1081	12.81	806.496
1082	12.82	804.37
1083	12.83	802.249
1084	12.84	800.136
1085	12.85	798.028
1086	12.86	795.926
1087	12.87	793.831
1088	12.88	791.742
1089	12.89	789.659
1090	12.9	787.582
1091	12.91	785.51
1092	12.92	783.446
1093	12.93	781.387
1094	12.94	779.334
1095	12.95	777.287
1096	12.96	775.246
1097	12.97	773.211
1098	12.98	771.182
1099	12.99	769.158
1100	13.01	765.13
1101	13.02	763.124
1102	13.03	761.124
1103	13.04	759.131
1104	13.05	757.142
1105	13.06	755.16
1106	13.07	753.184
1107	13.08	751.213
1108	13.09	749.248
1109	13.1	747.288
1110	13.11	745.335
1111	13.12	743.387
1112	13.13	741.444
1113	13.14	739.508
1114	13.15	737.577
1115	13.16	735.651
1116	13.17	733.731
1117	13.18	731.817
1118	13.19	729.908
1119	13.2	728.005
1120	13.21	726.108
1121	13.22	724.215
1122	13.23	722.329
1123	13.24	720.447
1124	13.25	718.572
1125	13.26	716.701
1126	13.27	714.836
1127	13.28	712.977
1128	13.29	711.123
1129	13.3	709.274
1130	13.31	707.431
1131	13.32	705.592
1132	13.33	703.76
1133	13.34	701.932
1134	13.35	700.11
1135	13.36	698.293
1136	13.37	696.481
1137	13.38	694.675
1138	13.39	692.874
1139	13.4	691.078
1140	13.41	689.287
1141	13.42	687.501
1142	13.43	685.72
1143	13.44	683.945
1144	13.45	682.175
1145	13.46	680.41
1146	13.47	678.65
1147	13.48	676.894
1148	13.49	675.145
1149	13.5	673.4
1150	13.51	671.66
1151	13.52	669.925
1152	13.53	668.195
1153	13.54	666.47
1154	13.55	664.75
1155	13.56	663.035
1156	13.57	661.325
1157	13.58	659.62
1158	13.59	657.919
1159	13.6	656.224
1160	13.61	654.534
1161	13.62	652.848
1162	13.63	651.167
1163	13.64	649.491
1164	13.65	647.82
1165	13.66	646.153
1166	13.67	644.492
1167	13.68	642.835
1168	13.69	641.183
1169	13.7	639.535
1170	13.71	637.893
1171	13.72	636.255
1172	13.73	634.622
1173	13.74	632.993
1174	13.75	631.369
1175	13.76	629.75
1176	13.77	628.135
1177	13.78	626.525
1178	13.79	624.92
1179	13.8	623.319
1180	13.81	621.723
1181	13.82	620.131
1182	13.83	618.544
1183	13.84	616.961
1184	13.85	615.383
1185	13.86	613.809
1186	13.87	612.24
1187	13.88	610.676
1188	13.89	609.115
1189	13.9	607.56
1190	13.91	606.008
1191	13.92	604.462
1192	13.93	602.919
1193	13.94	601.381
1194	13.95	599.847
1195	13.96	598.318
1196	13.97	596.793
1197	13.98	595.272
1198	13.99	593.756
1199	14	592.244

## Sheet: FigM1a_top
	x	y	yerr_lower	yerr_upper	ShortLatticeDepth [Er]
0	0.05	0.876106	0.0396595	0.0262915	3.12472
1	0.064	0.649485	0.05351	0.0473538	3.12472
2	0.078	0.25	0.045249	0.0582527	3.12472
3	0.092	0.10101	0.0244397	0.0405516	3.12472
4	0.106	0.145455	0.0291326	0.0420664	3.12472
5	0.12	0.519481	0.0593732	0.0583725	3.12472
6	0.134	0.882353	0.0415174	0.0265149	3.12472
7	0.148	0.802326	0.0520458	0.0380708	3.12472
8	0.162	0.53271	0.0508235	0.0495979	3.12472
9	0.176	0.242424	0.039871	0.0502724	3.12472
10	0.19	0.102804	0.0240133	0.0388951	3.12472
11	0.204	0.202703	0.0409902	0.0568514	3.12472
12	0.218	0.716418	0.0634326	0.0507456	3.12472
13	0.232	0.906542	0.0378805	0.0226485	3.12472
14	0.246	0.802632	0.0557135	0.0399722	3.12472
15	0.26	0.569892	0.0548201	0.0518229	3.12472
16	0.274	0.212598	0.0336074	0.0427296	3.12472
17	0.288	0.101695	0.0293227	0.055645	3.12472
18	0.302	0.267241	0.0389823	0.0470482	3.12472
19	0.316	0.759259	0.0479128	0.0382859	3.12472
20	0.05	0.695364	0.0418932	0.0366535	5.13347
21	0.07	0.925234	0.035606	0.0196737	5.13347
22	0.09	0.869565	0.0398177	0.0269032	5.13347
23	0.11	0.627907	0.046475	0.0424763	5.13347
24	0.13	0.255474	0.0354951	0.0427053	5.13347
25	0.15	0.020202	0.00791584	0.027291	5.13347
26	0.17	0.130769	0.0256731	0.0371299	5.13347
27	0.19	0.361345	0.0436356	0.0483231	5.13347
28	0.21	0.843284	0.0383807	0.0280381	5.13347
29	0.23	0.937008	0.0304817	0.016611	5.13347
30	0.25	0.791045	0.0413325	0.0325638	5.13347
31	0.27	0.510791	0.0444688	0.0441551	5.13347
32	0.29	0.2	0.0322705	0.0415792	5.13347
33	0.31	0.126316	0.0284104	0.0441111	5.13347
34	0.33	0.258824	0.0324304	0.038192	5.13347
35	0.35	0.704225	0.0430512	0.0372357	5.13347
36	0.37	0.932886	0.0281155	0.0163534	5.13347
37	0.39	0.859259	0.0370984	0.0263525	5.13347
38	0.41	0.571429	0.0500093	0.0474486	5.13347
39	0.43	0.269565	0.0392849	0.0473374	5.13347
40	0.05	0.315068	0.0513688	0.0613635	7.14222
41	0.083	0.635294	0.0573583	0.0510339	7.14222
42	0.116	0.950617	0.0382809	0.0162235	7.14222
43	0.149	0.976471	0.0314906	0.00921778	7.14222
44	0.182	0.580247	0.0587623	0.0548343	7.14222
45	0.215	0.336735	0.0463964	0.0530541	7.14222
46	0.248	0.1375	0.0318664	0.0498222	7.14222
47	0.281	0.0483871	0.0171867	0.045672	7.14222
48	0.314	0.122449	0.0351896	0.0648622	7.14222
49	0.347	0.596491	0.0700099	0.0634236	7.14222
50	0.38	0.794521	0.0574363	0.0415188	7.14222
51	0.413	0.933333	0.050047	0.0218584	7.14222
52	0.446	0.780952	0.0477017	0.0369818	7.14222
53	0.479	0.352941	0.0556332	0.0641342	7.14222
54	0.512	0.0843373	0.0231805	0.0430583	7.14222
55	0.545	0.0266667	0.0104449	0.0353774	7.14222
56	0.578	0.313953	0.0477516	0.0563516	7.14222
57	0.611	0.573171	0.058356	0.0548161	7.14222
58	0.644	0.918605	0.0417332	0.0223832	7.14222
59	0.677	0.961538	0.0304249	0.0126512	7.14222
60	0.05	0.15873	0.0379239	0.0591274	8.48139
61	0.097	0.56	0.0740215	0.0693935	8.48139
62	0.144	0.671642	0.0643567	0.0542946	8.48139
63	0.191	0.901639	0.0541002	0.0283763	8.48139
64	0.238	0.892308	0.0531464	0.02948	8.48139
65	0.285	0.730769	0.0720494	0.0548871	8.48139
66	0.332	0.289855	0.0506457	0.0626267	8.48139
67	0.379	0.100917	0.0235825	0.0382701	8.48139
68	0.426	0.0681818	0.0241743	0.0616587	8.48139
69	0.473	0.36	0.0641149	0.0749134	8.48139
70	0.52	0.621212	0.065204	0.0579964	8.48139
71	0.567	0.918033	0.0518808	0.0251068	8.48139
72	0.614	0.956522	0.0414777	0.0154499	8.48139
73	0.661	0.65625	0.0660614	0.0564965	8.48139
74	0.708	0.290323	0.05302	0.0662453	8.48139
75	0.755	0.0952381	0.027489	0.0526373	8.48139
76	0.802	0.0697674	0.0202173	0.0401048	8.48139
77	0.849	0.113208	0.0325823	0.060842	8.48139
78	0.896	0.5	0.0624969	0.0624969	8.48139
79	0.943	0.84058	0.0561754	0.0367579	8.48139
80	0.05	0.0697674	0.0202173	0.0401048	9.82055
81	0.12	0.384615	0.058738	0.0656987	9.82055
82	0.19	0.711111	0.0544603	0.0451176	9.82055
83	0.26	0.854167	0.0680208	0.0396491	9.82055
84	0.33	0.764706	0.0715287	0.0514836	9.82055
85	0.4	0.652174	0.0780937	0.0654141	9.82055
86	0.47	0.411765	0.0671464	0.0738281	9.82055
87	0.54	0.078125	0.0239426	0.0497678	9.82055
88	0.61	0.0447761	0.0159093	0.0425958	9.82055
89	0.68	0.333333	0.0520276	0.0608067	9.82055
90	0.75	0.615385	0.0733978	0.0648166	9.82055
91	0.82	0.913793	0.0541781	0.02639	9.82055
92	0.89	0.945946	0.0415404	0.0177487	9.82055
93	0.96	0.821918	0.0557487	0.0383505	9.82055
94	1.03	0.54321	0.058362	0.0562469	9.82055
95	1.1	0.151515	0.0459517	0.0852344	9.82055
96	1.17	0.0384615	0.015054	0.0493786	9.82055
97	1.24	0.133333	0.0433712	0.0883675	9.82055
98	1.31	0.313953	0.0477516	0.0563516	9.82055
99	1.38	0.764045	0.0529628	0.0411517	9.82055
100	0.05	0.012987	0.00577881	0.0307973	11.1597
101	0.153	0.333333	0.0539583	0.0634605	11.1597
102	0.256	0.686567	0.0641151	0.053178	11.1597
103	0.359	0.813333	0.0554698	0.0389652	11.1597
104	0.462	0.927536	0.0466001	0.0222249	11.1597
105	0.565	0.716981	0.0717211	0.0558681	11.1597
106	0.668	0.525641	0.0591316	0.0578304	11.1597
107	0.771	0.0821918	0.0237719	0.0463525	11.1597
108	0.874	0.015625	0.00695214	0.0366033	11.1597
109	0.977	0.126761	0.0316839	0.0523949	11.1597
110	1.08	0.354839	0.0776606	0.0949631	11.1597
111	1.183	0.706897	0.0686625	0.0547684	11.1597
112	1.286	0.924242	0.048451	0.0232246	11.1597
113	1.389	0.719512	0.0569529	0.0463331	11.1597
114	1.492	0.578947	0.0542978	0.0509808	11.1597
115	1.595	0.239437	0.0455282	0.0599868	11.1597
116	1.698	0.0847458	0.025948	0.0533904	11.1597
117	1.801	0.0804598	0.0221295	0.0413093	11.1597
118	1.904	0.327869	0.056496	0.0675206	11.1597
119	2.007	0.619048	0.0667358	0.0593393	11.1597
120	0.05	0.0394737	0.0140319	0.0379861	12.4989
121	0.197	0.319149	0.0622676	0.0770403	12.4989
122	0.344	0.568627	0.0734997	0.0683028	12.4989
123	0.491	0.933333	0.125134	0.0296215	12.4989
124	0.638	0.848485	0.0852344	0.0459517	12.4989
125	0.785	0.76087	0.0757951	0.0540587	12.4989
126	0.932	0.414286	0.0583697	0.0631904	12.4989
127	1.079	0.2	0.0492101	0.0747188	12.4989
128	1.226	0.0465116	0.0152852	0.0362478	12.4989
129	1.373	0.0806452	0.0247064	0.0511571	12.4989
130	1.52	0.458333	0.0716654	0.0750032	12.4989
131	1.667	0.611111	0.0878197	0.0762379	12.4989
132	1.814	0.859649	0.0610237	0.0364747	12.4989
133	1.961	0.693878	0.0752197	0.0599825	12.4989
134	2.108	0.633333	0.0963231	0.0799608	12.4989
135	2.255	0.290909	0.0557822	0.0705395	12.4989
136	2.402	0.102041	0.0311683	0.0624448	12.4989
137	2.549	0.159091	0.0431482	0.0727412	12.4989
138	2.696	0.433333	0.0862478	0.094429	12.4989
139	2.843	0.458333	0.0716654	0.0750032	12.4989

## Sheet: FigM1a_top_fit
	x_fit	y_fit	yerr_lower	yerr_upper	ShortLatticeDepth [Er]
0	0	0.00692418	0.0297568	4.65e-05	3.12472
1	0.00190361	0.0219293	0.0553566	0.00394677	3.12472
2	0.00380723	0.0443177	0.0877708	0.0155604	3.12472
3	0.00571084	0.0737153	0.126472	0.0346802	3.12472
4	0.00761446	0.10964	0.170836	0.0609825	3.12472
5	0.00951807	0.151512	0.220154	0.0940332	3.12472
6	0.0114217	0.198657	0.273643	0.133294	3.12472
7	0.0133253	0.250325	0.330457	0.178133	3.12472
8	0.0152289	0.305696	0.389702	0.227832	3.12472
9	0.0171325	0.363896	0.45045	0.281601	3.12472
10	0.0190361	0.42401	0.511751	0.338587	3.12472
11	0.0209398	0.485096	0.572651	0.397893	3.12472
12	0.0228434	0.546202	0.632207	0.458586	3.12472
13	0.024747	0.606375	0.689498	0.519717	3.12472
14	0.0266506	0.664685	0.743643	0.580332	3.12472
15	0.0285542	0.72023	0.793811	0.639489	3.12472
16	0.0304578	0.772156	0.839238	0.69627	3.12472
17	0.0323614	0.819668	0.879235	0.7498	3.12472
18	0.0342651	0.862042	0.913201	0.799256	3.12472
19	0.0361687	0.898638	0.940629	0.843881	3.12472
20	0.0380723	0.928907	0.961116	0.882998	3.12472
21	0.0399759	0.952399	0.974369	0.916015	3.12472
22	0.0418795	0.968773	0.980209	0.942439	3.12472
23	0.0437831	0.977799	0.97857	0.961882	3.12472
24	0.0456867	0.979362	0.969504	0.974063	3.12472
25	0.0475904	0.973464	0.95318	0.978819	3.12472
26	0.049494	0.960223	0.929876	0.9761	3.12472
27	0.0513976	0.93987	0.899978	0.965974	3.12472
28	0.0533012	0.912747	0.863975	0.948625	3.12472
29	0.0552048	0.879299	0.822448	0.924348	3.12472
30	0.0571084	0.840068	0.776061	0.893543	3.12472
31	0.059012	0.795684	0.725551	0.856714	3.12472
32	0.0609157	0.746857	0.671718	0.814455	3.12472
33	0.0628193	0.694361	0.61541	0.767442	3.12472
34	0.0647229	0.639024	0.557509	0.716424	3.12472
35	0.0666265	0.581718	0.498922	0.662209	3.12472
36	0.0685301	0.523341	0.440559	0.605654	3.12472
37	0.0704337	0.464804	0.383327	0.547645	3.12472
38	0.0723373	0.407019	0.32811	0.489093	3.12472
39	0.074241	0.350882	0.275759	0.430912	3.12472
40	0.0761446	0.297259	0.227077	0.374005	3.12472
41	0.0780482	0.246976	0.182806	0.319255	3.12472
42	0.0799518	0.200804	0.143618	0.267508	3.12472
43	0.0818554	0.159447	0.110104	0.219559	3.12472
44	0.083759	0.12353	0.0827649	0.176143	3.12472
45	0.0856627	0.0935939	0.0620022	0.137919	3.12472
46	0.0875663	0.0700828	0.0481154	0.105466	3.12472
47	0.0894699	0.0533404	0.0412958	0.0792692	3.12472
48	0.0913735	0.0436032	0.041624	0.0597156	3.12472
49	0.0932771	0.0409983	0.0490697	0.0470868	3.12472
50	0.0951807	0.0455415	0.0634917	0.0415559	3.12472
51	0.0970843	0.0571371	0.0846415	0.0431847	3.12472
52	0.098988	0.0755801	0.112167	0.0519236	3.12472
53	0.100892	0.10056	0.145617	0.0676119	3.12472
54	0.102795	0.131665	0.184452	0.0899816	3.12472
55	0.104699	0.168391	0.228049	0.118661	3.12472
56	0.106602	0.210146	0.275715	0.153183	3.12472
57	0.108506	0.256264	0.326694	0.192989	3.12472
58	0.11041	0.306012	0.380184	0.23744	3.12472
59	0.112313	0.358603	0.435344	0.28583	3.12472
60	0.114217	0.413211	0.491312	0.33739	3.12472
61	0.11612	0.468978	0.547217	0.391306	3.12472
62	0.118024	0.525033	0.602189	0.446731	3.12472
63	0.119928	0.580503	0.655379	0.502797	3.12472
64	0.121831	0.634528	0.705966	0.558627	3.12472
65	0.123735	0.686272	0.753176	0.613353	3.12472
66	0.125639	0.734939	0.796285	0.666126	3.12472
67	0.127542	0.779782	0.83464	0.716131	3.12472
68	0.129446	0.820117	0.867662	0.762599	3.12472
69	0.131349	0.855333	0.894857	0.804817	3.12472
70	0.133253	0.8849	0.915823	0.842144	3.12472
71	0.135157	0.908377	0.930256	0.874013	3.12472
72	0.13706	0.925421	0.937957	0.899947	3.12472
73	0.138964	0.935788	0.938828	0.919563	3.12472
74	0.140867	0.939342	0.932882	0.932577	3.12472
75	0.142771	0.93605	0.920234	0.938809	3.12472
76	0.144675	0.925988	0.901105	0.938184	3.12472
77	0.146578	0.909335	0.875814	0.930735	3.12472
78	0.148482	0.886374	0.844778	0.916603	3.12472
79	0.150386	0.857484	0.808497	0.896031	3.12472
80	0.152289	0.823134	0.767554	0.869359	3.12472
81	0.154193	0.783878	0.722602	0.837026	3.12472
82	0.156096	0.740344	0.674352	0.799554	3.12472
83	0.158	0.693224	0.623566	0.757544	3.12472
84	0.159904	0.643262	0.571042	0.711666	3.12472
85	0.161807	0.591247	0.517601	0.662648	3.12472
86	0.163711	0.537994	0.464077	0.611264	3.12472
87	0.165614	0.484335	0.411301	0.558322	3.12472
88	0.167518	0.431107	0.36009	0.504653	3.12472
89	0.169422	0.379136	0.311234	0.451096	3.12472
90	0.171325	0.329227	0.265483	0.398483	3.12472
91	0.173229	0.282147	0.223537	0.347631	3.12472
92	0.175133	0.238619	0.186034	0.299327	3.12472
93	0.177036	0.199309	0.153539	0.254313	3.12472
94	0.17894	0.164812	0.126541	0.21328	3.12472
95	0.180843	0.135649	0.105438	0.176854	3.12472
96	0.182747	0.112254	0.090538	0.145585	3.12472
97	0.184651	0.0949715	0.0820498	0.119944	3.12472
98	0.186554	0.0840486	0.0800825	0.100311	3.12472
99	0.188458	0.0796332	0.0846435	0.0869703	3.12472
100	0.190361	0.0817711	0.0956387	0.0801087	3.12472
101	0.192265	0.0904064	0.112875	0.079811	3.12472
102	0.194169	0.105382	0.136061	0.0860593	3.12472
103	0.196072	0.126443	0.164817	0.0987338	3.12472
104	0.197976	0.153241	0.198677	0.117615	3.12472
105	0.19988	0.185338	0.237095	0.142388	3.12472
106	0.201783	0.222217	0.27946	0.172647	3.12472
107	0.203687	0.263289	0.325099	0.207901	3.12472
108	0.20559	0.307898	0.373292	0.247585	3.12472
109	0.207494	0.35534	0.423282	0.291064	3.12472
110	0.209398	0.404867	0.474285	0.337649	3.12472
111	0.211301	0.455701	0.525507	0.386604	3.12472
112	0.213205	0.507046	0.57615	0.437158	3.12472
113	0.215108	0.558103	0.62543	0.488517	3.12472
114	0.217012	0.608078	0.672588	0.53988	3.12472
115	0.218916	0.656198	0.716897	0.590446	3.12472
116	0.220819	0.701721	0.757681	0.639431	3.12472
117	0.222723	0.743947	0.794318	0.686076	3.12472
118	0.224627	0.782233	0.826254	0.729663	3.12472
119	0.22653	0.815995	0.853009	0.769524	3.12472
120	0.228434	0.844725	0.874188	0.80505	3.12472
121	0.230337	0.867994	0.88948	0.835703	3.12472
122	0.232241	0.885457	0.898669	0.861023	3.12472
123	0.234145	0.896865	0.901634	0.880632	3.12472
124	0.236048	0.902061	0.898351	0.894246	3.12472
125	0.237952	0.900985	0.888893	0.901672	3.12472
126	0.239855	0.893676	0.87343	0.902816	3.12472
127	0.241759	0.88027	0.852222	0.897682	3.12472
128	0.243663	0.860996	0.825619	0.886371	3.12472
129	0.245566	0.836175	0.794055	0.86908	3.12472
130	0.24747	0.806212	0.758036	0.8461	3.12472
131	0.249373	0.77159	0.718137	0.817807	3.12472
132	0.251277	0.732866	0.674993	0.784661	3.12472
133	0.253181	0.690654	0.629284	0.747194	3.12472
134	0.255084	0.645624	0.581731	0.706005	3.12472
135	0.256988	0.598487	0.533077	0.661748	3.12472
136	0.258892	0.549981	0.484082	0.615122	3.12472
137	0.260795	0.500868	0.435508	0.566863	3.12472
138	0.262699	0.451912	0.388109	0.517728	3.12472
139	0.264602	0.403875	0.342616	0.468484	3.12472
140	0.266506	0.3575	0.299729	0.4199	3.12472
141	0.26841	0.313504	0.260105	0.372729	3.12472
142	0.270313	0.272561	0.224347	0.327703	3.12472
143	0.272217	0.235298	0.192996	0.285514	3.12472
144	0.27412	0.202283	0.166526	0.24681	3.12472
145	0.276024	0.174012	0.145328	0.212182	3.12472
146	0.277928	0.150911	0.129713	0.182155	3.12472
147	0.279831	0.133319	0.119905	0.157183	3.12472
148	0.281735	0.121492	0.116034	0.137635	3.12472
149	0.283639	0.115593	0.11814	0.123799	3.12472
150	0.285542	0.115693	0.126169	0.11587	3.12472
151	0.287446	0.12177	0.139974	0.113951	3.12472
152	0.289349	0.133708	0.159322	0.118052	3.12472
153	0.291253	0.151302	0.183892	0.128088	3.12472
154	0.293157	0.174258	0.213284	0.143883	3.12472
155	0.29506	0.2022	0.247024	0.165171	3.12472
156	0.296964	0.234677	0.284572	0.191602	3.12472
157	0.298867	0.271167	0.325333	0.222746	3.12472
158	0.300771	0.311089	0.368661	0.258102	3.12472
159	0.302675	0.353809	0.413875	0.297105	3.12472
160	0.304578	0.398655	0.460266	0.339135	3.12472
161	0.306482	0.444921	0.507109	0.383527	3.12472
162	0.308386	0.491882	0.553675	0.429581	3.12472
163	0.310289	0.538805	0.599242	0.476575	3.12472
164	0.312193	0.584961	0.643106	0.523773	3.12472
165	0.314096	0.629635	0.684591	0.57044	3.12472
166	0.316	0.672138	0.723063	0.615849	3.12472
167	0.317904	0.711814	0.757933	0.659299	3.12472
168	0.319807	0.748058	0.788674	0.700119	3.12472
169	0.321711	0.780318	0.814822	0.737682	3.12472
170	0.323614	0.808105	0.835988	0.771415	3.12472
171	0.325518	0.831004	0.851861	0.800804	3.12472
172	0.327422	0.848674	0.862214	0.825408	3.12472
173	0.329325	0.86086	0.866904	0.844859	3.12472
174	0.331229	0.867391	0.86588	0.858872	3.12472
175	0.333133	0.868185	0.859177	0.867247	3.12472
176	0.335036	0.86325	0.84692	0.869873	3.12472
177	0.33694	0.852683	0.829319	0.866728	3.12472
178	0.338843	0.836666	0.806666	0.857883	3.12472
179	0.340747	0.81547	0.779331	0.843492	3.12472
180	0.342651	0.789441	0.747756	0.823801	3.12472
181	0.344554	0.759001	0.712445	0.799134	3.12472
182	0.346458	0.724639	0.67396	0.769891	3.12472
183	0.348361	0.686902	0.63291	0.736545	3.12472
184	0.350265	0.646391	0.589943	0.699628	3.12472
185	0.352169	0.603743	0.545731	0.659727	3.12472
186	0.354072	0.559631	0.500966	0.617476	3.12472
187	0.355976	0.514745	0.456346	0.573539	3.12472
188	0.35788	0.469786	0.412561	0.528606	3.12472
189	0.359783	0.425454	0.370291	0.483382	3.12472
190	0.361687	0.382436	0.330185	0.438571	3.12472
191	0.36359	0.341396	0.292859	0.394871	3.12472
192	0.365494	0.302966	0.258882	0.352957	3.12472
193	0.367398	0.267735	0.228771	0.313477	3.12472
194	0.369301	0.236239	0.202979	0.277037	3.12472
195	0.371205	0.208955	0.181892	0.244195	3.12472
196	0.373108	0.186292	0.165819	0.215449	3.12472
197	0.375012	0.168588	0.154994	0.191235	3.12472
198	0.376916	0.1561	0.149565	0.171912	3.12472
199	0.378819	0.149005	0.149597	0.157766	3.12472
200	0.380723	0.147393	0.155071	0.148999	3.12472
201	0.382627	0.15127	0.165882	0.145729	3.12472
202	0.38453	0.160559	0.181844	0.147989	3.12472
203	0.386434	0.175094	0.20269	0.155724	3.12472
204	0.388337	0.194632	0.228079	0.168795	3.12472
205	0.390241	0.218851	0.257601	0.18698	3.12472
206	0.392145	0.247358	0.290782	0.209979	3.12472
207	0.394048	0.279696	0.327095	0.237417	3.12472
208	0.395952	0.315347	0.365963	0.268851	3.12472
209	0.397855	0.353746	0.406775	0.303778	3.12472
210	0.399759	0.394285	0.44889	0.341642	3.12472
211	0.401663	0.436328	0.491649	0.381843	3.12472
212	0.403566	0.479214	0.534385	0.423747	3.12472
213	0.40547	0.522274	0.576435	0.466696	3.12472
214	0.407373	0.564838	0.617149	0.510016	3.12472
215	0.409277	0.606245	0.655899	0.553032	3.12472
216	0.411181	0.645855	0.69209	0.595076	3.12472
217	0.413084	0.683058	0.72517	0.635494	3.12472
218	0.414988	0.717285	0.754634	0.673664	3.12472
219	0.416892	0.748013	0.78004	0.708998	3.12472
220	0.418795	0.774776	0.801006	0.740956	3.12472
221	0.420699	0.797173	0.817223	0.769052	3.12472
222	0.422602	0.814869	0.828456	0.79286	3.12472
223	0.424506	0.827607	0.834549	0.812026	3.12472
224	0.42641	0.835205	0.835424	0.826265	3.12472
225	0.428313	0.837562	0.831086	0.835374	3.12472
226	0.430217	0.834662	0.821623	0.839229	3.12472
227	0.43212	0.826566	0.807198	0.837785	3.12472
228	0.434024	0.81342	0.788054	0.831086	3.12472
229	0.435928	0.795445	0.764504	0.819252	3.12472
230	0.437831	0.772937	0.736931	0.802486	3.12472
231	0.439735	0.746263	0.705776	0.781065	3.12472
232	0.441639	0.715852	0.671535	0.75534	3.12472
233	0.443542	0.682189	0.634753	0.725726	3.12472
234	0.445446	0.64581	0.596009	0.692697	3.12472
235	0.447349	0.60729	0.555911	0.656779	3.12472
236	0.449253	0.567236	0.515088	0.618542	3.12472
237	0.451157	0.526276	0.474176	0.578589	3.12472
238	0.45306	0.48505	0.43381	0.537549	3.12472
239	0.454964	0.4442	0.394615	0.496065	3.12472
240	0.456867	0.40436	0.357196	0.454783	3.12472
241	0.458771	0.366146	0.322128	0.414347	3.12472
242	0.460675	0.330148	0.289948	0.375383	3.12472
243	0.462578	0.296917	0.261143	0.338494	3.12472
244	0.464482	0.26696	0.236151	0.304246	3.12472
245	0.466386	0.240732	0.215344	0.273165	3.12472
246	0.468289	0.218628	0.199033	0.245723	3.12472
247	0.470193	0.200978	0.187453	0.222336	3.12472
248	0.472096	0.188039	0.180769	0.203354	3.12472
249	0.474	0.179998	0.179066	0.189057	3.12472
250	0	0.00992026	0.00236056	0.0226157	5.13347
251	0.00259036	0.0020625	3.24e-05	0.0093002	5.13347
252	0.00518072	7.93e-05	0.00359532	0.00178125	5.13347
253	0.00777108	0.00399405	0.0130072	0.000147684	5.13347
254	0.0103614	0.0137606	0.0281572	0.00441879	5.13347
255	0.0129518	0.0292636	0.0488668	0.0145441	5.13347
256	0.0155422	0.0503204	0.0748919	0.0304041	5.13347
257	0.0181325	0.0766823	0.105926	0.0518113	5.13347
258	0.0207229	0.108038	0.141603	0.0785128	5.13347
259	0.0233133	0.144019	0.181504	0.110193	5.13347
260	0.0259036	0.184199	0.225157	0.146479	5.13347
261	0.028494	0.228105	0.272048	0.18694	5.13347
262	0.0310843	0.275219	0.321625	0.231099	5.13347
263	0.0336747	0.324984	0.373305	0.278435	5.13347
264	0.0362651	0.376815	0.426476	0.328389	5.13347
265	0.0388554	0.430099	0.480515	0.380369	5.13347
266	0.0414458	0.484207	0.534782	0.433763	5.13347
267	0.0440361	0.538502	0.58864	0.487939	5.13347
268	0.0466265	0.592342	0.641454	0.542258	5.13347
269	0.0492169	0.645093	0.692601	0.596077	5.13347
270	0.0518072	0.696133	0.741478	0.648761	5.13347
271	0.0543976	0.744858	0.78751	0.699689	5.13347
272	0.056988	0.790695	0.830155	0.748257	5.13347
273	0.0595783	0.833102	0.868909	0.793892	5.13347
274	0.0621687	0.871579	0.903317	0.836056	5.13347
275	0.064759	0.905672	0.932972	0.874251	5.13347
276	0.0673494	0.93498	0.957526	0.908024	5.13347
277	0.0699398	0.959155	0.976689	0.936977	5.13347
278	0.0725301	0.977914	0.990235	0.960768	5.13347
279	0.0751205	0.991034	0.998005	0.979117	5.13347
280	0.0777108	0.998361	0.999907	0.991806	5.13347
281	0.0803012	0.999808	0.995919	0.998685	5.13347
282	0.0828916	0.995359	0.986088	0.999673	5.13347
283	0.0854819	0.985066	0.970529	0.994758	5.13347
284	0.0880723	0.96905	0.949426	0.983999	5.13347
285	0.0906627	0.947501	0.923027	0.967523	5.13347
286	0.093253	0.920671	0.891644	0.945524	5.13347
287	0.0958434	0.888879	0.855647	0.918262	5.13347
288	0.0984337	0.852499	0.815459	0.886059	5.13347
289	0.101024	0.81196	0.771554	0.849296	5.13347
290	0.103614	0.767741	0.724449	0.808406	5.13347
291	0.106205	0.720363	0.6747	0.763874	5.13347
292	0.108795	0.670385	0.622892	0.716224	5.13347
293	0.111386	0.618397	0.569636	0.66602	5.13347
294	0.113976	0.565013	0.51556	0.613855	5.13347
295	0.116566	0.510861	0.4613	0.560345	5.13347
296	0.119157	0.456581	0.407497	0.506122	5.13347
297	0.121747	0.402813	0.354783	0.451827	5.13347
298	0.124337	0.350192	0.303781	0.398101	5.13347
299	0.126928	0.299338	0.25509	0.345578	5.13347
300	0.129518	0.250852	0.209285	0.29488	5.13347
301	0.132108	0.205305	0.166906	0.246605	5.13347
302	0.134699	0.163235	0.128451	0.201323	5.13347
303	0.137289	0.125138	0.094374	0.159569	5.13347
304	0.13988	0.0914634	0.0650766	0.121837	5.13347
305	0.14247	0.0626086	0.0409037	0.0885718	5.13347
306	0.14506	0.0389141	0.0221403	0.0601668	5.13347
307	0.147651	0.0206594	0.00900729	0.0369576	5.13347
308	0.150241	0.00805989	0.00165956	0.0192182	5.13347
309	0.152831	0.00126415	0.000183642	0.0071582	5.13347
310	0.155422	0.000352387	0.00459693	0.000920064	5.13347
311	0.158012	0.00533535	0.0148474	0.000577474	5.13347
312	0.160602	0.0161543	0.0308143	0.00613448	5.13347
313	0.163193	0.0326815	0.0523095	0.0175254	5.13347
314	0.165783	0.054722	0.0790798	0.0346158	5.13347
315	0.168373	0.0820159	0.11081	0.0572037	5.13347
316	0.170964	0.114241	0.147125	0.0850222	5.13347
317	0.173554	0.151017	0.187598	0.117743	5.13347
318	0.176145	0.191911	0.231753	0.154979	5.13347
319	0.178735	0.236439	0.279068	0.196291	5.13347
320	0.181325	0.284076	0.328986	0.24119	5.13347
321	0.183916	0.334262	0.380919	0.289147	5.13347
322	0.186506	0.386402	0.434256	0.339595	5.13347
323	0.189096	0.439883	0.488366	0.391937	5.13347
324	0.191687	0.494072	0.542614	0.445556	5.13347
325	0.194277	0.548332	0.59636	0.499818	5.13347
326	0.196867	0.602022	0.648971	0.554082	5.13347
327	0.199458	0.654508	0.699826	0.607707	5.13347
328	0.202048	0.705171	0.748327	0.660061	5.13347
329	0.204639	0.753413	0.793902	0.710523	5.13347
330	0.207229	0.798666	0.836013	0.758498	5.13347
331	0.209819	0.840396	0.874166	0.80342	5.13347
332	0.21241	0.878109	0.90791	0.844757	5.13347
333	0.215	0.911361	0.936848	0.882022	5.13347
334	0.21759	0.939761	0.960638	0.914775	5.13347
335	0.220181	0.962972	0.979001	0.942627	5.13347
336	0.222771	0.980721	0.99172	0.965251	5.13347
337	0.225361	0.992798	0.998645	0.982379	5.13347
338	0.227952	0.999062	0.999694	0.993809	5.13347
339	0.230542	0.999438	0.994856	0.999405	5.13347
340	0.233133	0.993922	0.984188	0.999102	5.13347
341	0.235723	0.982578	0.967814	0.992903	5.13347
342	0.238313	0.965541	0.945928	0.980882	5.13347
343	0.240904	0.943012	0.918787	0.96318	5.13347
344	0.243494	0.915256	0.886713	0.940006	5.13347
345	0.246084	0.882601	0.850081	0.911635	5.13347
346	0.248675	0.845432	0.809325	0.878401	5.13347
347	0.251265	0.804188	0.764924	0.840698	5.13347
348	0.253855	0.759356	0.717402	0.798969	5.13347
349	0.256446	0.711463	0.667318	0.753709	5.13347
350	0.259036	0.661075	0.615262	0.705452	5.13347
351	0.261627	0.608788	0.561849	0.654768	5.13347
352	0.264217	0.555216	0.507706	0.602256	5.13347
353	0.266807	0.500994	0.453473	0.548536	5.13347
354	0.269398	0.446759	0.399788	0.494242	5.13347
355	0.271988	0.393153	0.347284	0.440017	5.13347
356	0.274578	0.340807	0.29658	0.3865	5.13347
357	0.277169	0.29034	0.248272	0.334323	5.13347
358	0.279759	0.242346	0.20293	0.284104	5.13347
359	0.282349	0.197391	0.161088	0.236436	5.13347
360	0.28494	0.156007	0.12324	0.19188	5.13347
361	0.28753	0.118681	0.0898311	0.150965	5.13347
362	0.29012	0.0858541	0.061255	0.114172	5.13347
363	0.292711	0.0579129	0.0378486	0.0819376	5.13347
364	0.295301	0.0351874	0.0198875	0.0546414	5.13347
365	0.297892	0.0179457	0.00758355	0.0326061	5.13347
366	0.300482	0.00639114	0.00108157	0.0160921	5.13347
367	0.303072	0.000660058	0.000458217	0.00529444	5.13347
368	0.305663	0.000820084	0.00572083	0.000340623	5.13347
369	0.308253	0.00686933	0.0168074	0.0012892	5.13347
370	0.310843	0.0187364	0.0335873	0.00812897	5.13347
371	0.313434	0.0362813	0.0558628	0.0207791	5.13347
372	0.316024	0.0592971	0.0833715	0.0390903	5.13347
373	0.318614	0.0875122	0.115789	0.062846	5.13347
374	0.321205	0.120594	0.152734	0.0917658	5.13347
375	0.323795	0.158151	0.19377	0.125508	5.13347
376	0.326386	0.199742	0.238415	0.163674	5.13347
377	0.328976	0.244875	0.286142	0.205813	5.13347
378	0.331566	0.293018	0.336389	0.251427	5.13347
379	0.334157	0.343603	0.388563	0.299978	5.13347
380	0.336747	0.396033	0.442051	0.350891	5.13347
381	0.339337	0.44969	0.496221	0.403566	5.13347
382	0.341928	0.50394	0.550436	0.45738	5.13347
383	0.344518	0.558144	0.604057	0.511697	5.13347
384	0.347108	0.611662	0.656451	0.565876	5.13347
385	0.349699	0.663862	0.707002	0.619277	5.13347
386	0.352289	0.714129	0.755114	0.671269	5.13347
387	0.35488	0.76187	0.80022	0.721238	5.13347
388	0.35747	0.806522	0.841789	0.768593	5.13347
389	0.36006	0.847557	0.879331	0.812776	5.13347
390	0.362651	0.884492	0.912403	0.853264	5.13347
391	0.365241	0.91689	0.940615	0.889578	5.13347
392	0.367831	0.94437	0.963636	0.921291	5.13347
393	0.370422	0.966608	0.981194	0.948027	5.13347
394	0.373012	0.983341	0.993083	0.969471	5.13347
395	0.375602	0.994371	0.999161	0.985369	5.13347
396	0.378193	0.999569	0.999358	0.995533	5.13347
397	0.380783	0.998873	0.993671	0.999843	5.13347
398	0.383373	0.992292	0.982168	0.998249	5.13347
399	0.385964	0.979902	0.964983	0.99077	5.13347
400	0.388554	0.961851	0.942319	0.977492	5.13347
401	0.391145	0.938351	0.914444	0.958575	5.13347
402	0.393735	0.909679	0.881685	0.93424	5.13347
403	0.396325	0.876174	0.844429	0.904776	5.13347
404	0.398916	0.838231	0.803115	0.87053	5.13347
405	0.401506	0.796298	0.758229	0.831907	5.13347
406	0.404096	0.750869	0.710301	0.789363	5.13347
407	0.406687	0.70248	0.659895	0.743401	5.13347
408	0.409277	0.651703	0.607604	0.694564	5.13347
409	0.411867	0.599135	0.554046	0.643429	5.13347
410	0.414458	0.545399	0.499851	0.590599	5.13347
411	0.417048	0.491126	0.445658	0.536699	5.13347
412	0.419639	0.436958	0.392105	0.482365	5.13347
413	0.422229	0.383534	0.339823	0.42824	5.13347
414	0.424819	0.331484	0.289429	0.374963	5.13347
415	0.42741	0.281423	0.241515	0.323162	5.13347
416	0.43	0.233939	0.196648	0.273451	5.13347
417	0.43259	0.189595	0.155355	0.226415	5.13347
418	0.435181	0.148913	0.118122	0.182612	5.13347
419	0.437771	0.112373	0.0853893	0.142558	5.13347
420	0.440361	0.0804061	0.0575417	0.106726	5.13347
421	0.442952	0.0533894	0.0349075	0.0755395	5.13347
422	0.445542	0.0316418	0.0177534	0.0493674	5.13347
423	0.448133	0.0154197	0.00628137	0.0285185	5.13347
424	0.450723	0.00491463	0.000626744	0.0132392	5.13347
425	0.453313	0.000250454	0.000856101	0.00370995	5.13347
426	0.455904	0.00148221	0.00696674	4.33e-05	5.13347
427	0.458494	0.00859537	0.0188867	0.00228247	5.13347
428	0.461084	0.021506	0.0364754	0.0104011	5.13347
429	0.463675	0.0400618	0.0595257	0.0243034	5.13347
430	0.466265	0.0640439	0.0877661	0.0438249	5.13347
431	0.468855	0.0931693	0.120864	0.0687352	5.13347
432	0.471446	0.127094	0.158428	0.0987399	5.13347
433	0.474036	0.165419	0.200018	0.133485	5.13347
434	0.476627	0.207691	0.245142	0.172559	5.13347
435	0.479217	0.253411	0.293269	0.215501	5.13347
436	0.481807	0.302041	0.343832	0.261804	5.13347
437	0.484398	0.353006	0.396235	0.310921	5.13347
438	0.486988	0.405705	0.44986	0.362272	5.13347
439	0.489578	0.459517	0.504077	0.415249	5.13347
440	0.492169	0.513807	0.558245	0.469228	5.13347
441	0.494759	0.567933	0.611727	0.52357	5.13347
442	0.497349	0.621258	0.663893	0.577633	5.13347
443	0.49994	0.673153	0.714127	0.63078	5.13347
444	0.50253	0.723004	0.761839	0.682381	5.13347
445	0.50512	0.770225	0.806465	0.731829	5.13347
446	0.507711	0.814258	0.84748	0.778537	5.13347
447	0.510301	0.854583	0.884401	0.821956	5.13347
448	0.512892	0.890725	0.916793	0.861571	5.13347
449	0.515482	0.922257	0.944274	0.896915	5.13347
450	0.518072	0.948807	0.96652	0.92757	5.13347
451	0.520663	0.970063	0.983269	0.953174	5.13347
452	0.523253	0.985773	0.994324	0.973426	5.13347
453	0.525843	0.995751	0.999554	0.988084	5.13347
454	0.528434	0.999881	0.998899	0.996977	5.13347
455	0.531024	0.998114	0.992365	1	5.13347
456	0.533614	0.99047	0.980029	0.997115	5.13347
457	0.536205	0.977039	0.962038	0.988359	5.13347
458	0.538795	0.957981	0.938602	0.973834	5.13347
459	0.541386	0.933519	0.909998	0.953711	5.13347
460	0.543976	0.903943	0.876564	0.928229	5.13347
461	0.546566	0.869601	0.838693	0.897688	5.13347
462	0.549157	0.830898	0.79683	0.862449	5.13347
463	0.551747	0.788292	0.751471	0.822929	5.13347
464	0.554337	0.742285	0.703148	0.779594	5.13347
465	0.556928	0.693419	0.652432	0.732956	5.13347
466	0.559518	0.642271	0.59992	0.683567	5.13347
467	0.562108	0.589445	0.54623	0.632008	5.13347
468	0.564699	0.535563	0.491996	0.578891	5.13347
469	0.567289	0.481262	0.437856	0.524842	5.13347
470	0.56988	0.427182	0.384448	0.470499	5.13347
471	0.57247	0.373961	0.332401	0.416504	5.13347
472	0.57506	0.322227	0.28233	0.363496	5.13347
473	0.577651	0.272591	0.234823	0.312101	5.13347
474	0.580241	0.225637	0.190441	0.262925	5.13347
475	0.582831	0.18192	0.149706	0.21655	5.13347
476	0.585422	0.141956	0.113099	0.173522	5.13347
477	0.588012	0.106216	0.08105	0.134352	5.13347
478	0.590602	0.0751215	0.0539377	0.099501	5.13347
479	0.593193	0.0490399	0.0320813	0.069381	5.13347
480	0.595783	0.0282786	0.0157382	0.0443478	5.13347
481	0.598373	0.0130825	0.00510106	0.0246971	5.13347
482	0.600964	0.00363097	0.000295182	0.0106611	5.13347
483	0.603554	3.55e-05	0.0013772	0.00240563	5.13347
484	0.606145	0.0023385	0.00833435	2.81e-05	5.13347
485	0.608735	0.0105128	0.0210847	0.00355671	5.13347
486	0.611325	0.024462	0.0394779	0.0129497	5.13347
487	0.613916	0.0440214	0.0632974	0.0280961	5.13347
488	0.616506	0.0689604	0.0922624	0.0488171	5.13347
489	0.619096	0.0989848	0.126032	0.0748678	5.13347
490	0.621687	0.13374	0.164207	0.105941	5.13347
491	0.624277	0.172817	0.20634	0.141668	5.13347
492	0.626867	0.215753	0.251932	0.181629	5.13347
493	0.629458	0.262043	0.300447	0.22535	5.13347
494	0.632048	0.31114	0.351314	0.272316	5.13347
495	0.634639	0.362466	0.403932	0.321972	5.13347
496	0.637229	0.415414	0.457682	0.37373	5.13347
497	0.639819	0.46936	0.511931	0.42698	5.13347
498	0.64241	0.523667	0.56604	0.481093	5.13347
499	0.645	0.577696	0.61937	0.535429	5.13347
500	0	0.00130396	2.38e-06	0.00543784	7.12.498884032219445
501	0.00407831	0.000341829	0.00266673	0.000846723	7.12.498884032219445
502	0.00815663	0.00399811	0.00991692	0.000880153	7.12.498884032219445
503	0.0122349	0.0122354	0.0216822	0.00553434	7.12.498884032219445
504	0.0163133	0.0249738	0.0378503	0.0147627	7.12.498884032219445
505	0.0203916	0.0420921	0.0582683	0.0284764	7.12.498884032219445
506	0.0244699	0.0634287	0.0827442	0.0465452	7.12.498884032219445
507	0.0285482	0.088783	0.111049	0.0687983	7.12.498884032219445
508	0.0326265	0.117917	0.142918	0.0950267	7.12.498884032219445
509	0.0367048	0.15056	0.178055	0.124985	7.12.498884032219445
510	0.0407831	0.186406	0.216132	0.158392	7.12.498884032219445
511	0.0448614	0.225121	0.256796	0.194936	7.12.498884032219445
512	0.0489398	0.266346	0.299669	0.234278	7.12.498884032219445
513	0.0530181	0.309698	0.344355	0.27605	7.12.498884032219445
514	0.0570964	0.354774	0.390439	0.319863	7.12.498884032219445
515	0.0611747	0.401157	0.437494	0.365312	7.12.498884032219445
516	0.065253	0.448416	0.485087	0.411973	7.12.498884032219445
517	0.0693313	0.496114	0.532778	0.459414	7.12.498884032219445
518	0.0734096	0.54381	0.580126	0.507195	7.12.498884032219445
519	0.077488	0.591064	0.626695	0.554874	7.12.498884032219445
520	0.0815663	0.637438	0.672056	0.602009	7.12.498884032219445
521	0.0856446	0.682506	0.715792	0.648163	7.12.498884032219445
522	0.0897229	0.725851	0.7575	0.692912	7.12.498884032219445
523	0.0938012	0.767074	0.796798	0.735841	7.12.498884032219445
524	0.0978795	0.805797	0.833324	0.776554	7.12.498884032219445
525	0.101958	0.841663	0.866745	0.814676	7.12.498884032219445
526	0.106036	0.874343	0.896755	0.849857	7.12.498884032219445
527	0.110114	0.903537	0.923079	0.881772	7.12.498884032219445
528	0.114193	0.928979	0.945477	0.910128	7.12.498884032219445
529	0.118271	0.950436	0.963748	0.934667	7.12.498884032219445
530	0.122349	0.967713	0.977724	0.955163	7.12.498884032219445
531	0.126428	0.980654	0.987282	0.971429	7.12.498884032219445
532	0.130506	0.989143	0.992336	0.983319	7.12.498884032219445
533	0.134584	0.993105	0.992845	0.990726	7.12.498884032219445
534	0.138663	0.992507	0.988806	0.993583	7.12.498884032219445
535	0.142741	0.987357	0.980261	0.99187	7.12.498884032219445
536	0.146819	0.977708	0.967292	0.985603	7.12.498884032219445
537	0.150898	0.963651	0.950024	0.974846	7.12.498884032219445
538	0.154976	0.945321	0.928618	0.959701	7.12.498884032219445
539	0.159054	0.922889	0.903277	0.940312	7.12.498884032219445
540	0.163133	0.896568	0.874236	0.91686	7.12.498884032219445
541	0.167211	0.866602	0.841767	0.889567	7.12.498884032219445
542	0.171289	0.833272	0.806172	0.858688	7.12.498884032219445
543	0.175367	0.796889	0.767783	0.824512	7.12.498884032219445
544	0.179446	0.75779	0.726956	0.787357	7.12.498884032219445
545	0.183524	0.716341	0.684069	0.747569	7.12.498884032219445
546	0.187602	0.672925	0.63952	0.70552	7.12.498884032219445
547	0.191681	0.627945	0.593722	0.661599	7.12.498884032219445
548	0.195759	0.581818	0.547097	0.616216	7.12.498884032219445
549	0.199837	0.534972	0.500077	0.56979	7.12.498884032219445
550	0.203916	0.48784	0.453096	0.522754	7.12.498884032219445
551	0.207994	0.440858	0.406587	0.475542	7.12.498884032219445
552	0.212072	0.39446	0.360979	0.428592	7.12.498884032219445
553	0.216151	0.349074	0.316692	0.382339	7.12.498884032219445
554	0.220229	0.305118	0.274133	0.337209	7.12.498884032219445
555	0.224307	0.262999	0.233693	0.293621	7.12.498884032219445
556	0.228386	0.223103	0.195745	0.251976	7.12.498884032219445
557	0.232464	0.185798	0.160635	0.212658	7.12.498884032219445
558	0.236542	0.151426	0.128685	0.176031	7.12.498884032219445
559	0.24062	0.120303	0.100188	0.14243	7.12.498884032219445
560	0.244699	0.0927139	0.0754026	0.112164	7.12.498884032219445
561	0.248777	0.0689105	0.0545555	0.0855123	7.12.498884032219445
562	0.252855	0.0491099	0.0378353	0.0627176	7.12.498884032219445
563	0.256934	0.0334919	0.0253928	0.0439883	7.12.498884032219445
564	0.261012	0.0221977	0.0173392	0.0294948	7.12.498884032219445
565	0.26509	0.015328	0.0137451	0.0193681	7.12.498884032219445
566	0.269169	0.012943	0.0146399	0.0136986	7.12.498884032219445
567	0.273247	0.0150611	0.0200116	0.0125355	7.12.498884032219445
568	0.277325	0.0216591	0.0298068	0.0158862	7.12.498884032219445
569	0.281404	0.0326726	0.0439315	0.0237162	7.12.498884032219445
570	0.285482	0.0479961	0.0622517	0.0359497	7.12.498884032219445
571	0.28956	0.0674847	0.0845949	0.0524701	7.12.498884032219445
572	0.293639	0.090955	0.110752	0.0731213	7.12.498884032219445
573	0.297717	0.118187	0.140477	0.0977089	7.12.498884032219445
574	0.301795	0.148926	0.173495	0.126002	7.12.498884032219445
575	0.305873	0.182885	0.209497	0.157737	7.12.498884032219445
576	0.309952	0.219747	0.248148	0.192616	7.12.498884032219445
577	0.31403	0.259171	0.289091	0.230315	7.12.498884032219445
578	0.318108	0.300789	0.331944	0.270483	7.12.498884032219445
579	0.322187	0.344214	0.376313	0.312744	7.12.498884032219445
580	0.326265	0.389045	0.421785	0.356708	7.12.498884032219445
581	0.330343	0.434866	0.46794	0.401965	7.12.498884032219445
582	0.334422	0.481253	0.514352	0.448096	7.12.498884032219445
583	0.3385	0.527776	0.560593	0.494673	7.12.498884032219445
584	0.342578	0.574005	0.606236	0.541264	7.12.498884032219445
585	0.346657	0.619513	0.650861	0.587437	7.12.498884032219445
586	0.350735	0.663881	0.694056	0.632767	7.12.498884032219445
587	0.354813	0.7067	0.735425	0.676833	7.12.498884032219445
588	0.358892	0.747574	0.774587	0.71923	7.12.498884032219445
589	0.36297	0.786127	0.811183	0.759564	7.12.498884032219445
590	0.367048	0.822006	0.844878	0.797466	7.12.498884032219445
591	0.371127	0.85488	0.875363	0.832584	7.12.498884032219445
592	0.375205	0.884449	0.902359	0.864598	7.12.498884032219445
593	0.379283	0.910441	0.92562	0.893212	7.12.498884032219445
594	0.383361	0.93262	0.944936	0.918164	7.12.498884032219445
595	0.38744	0.950782	0.960131	0.939226	7.12.498884032219445
596	0.391518	0.964765	0.971067	0.956206	7.12.498884032219445
597	0.395596	0.974441	0.977649	0.96895	7.12.498884032219445
598	0.399675	0.979725	0.979819	0.977343	7.12.498884032219445
599	0.403753	0.980571	0.977561	0.98131	7.12.498884032219445
600	0.407831	0.976975	0.970899	0.980818	7.12.498884032219445
601	0.41191	0.968974	0.959898	0.975876	7.12.498884032219445
602	0.415988	0.956645	0.944664	0.966531	7.12.498884032219445
603	0.420066	0.940106	0.92534	0.952874	7.12.498884032219445
604	0.424145	0.919513	0.902109	0.935035	7.12.498884032219445
605	0.428223	0.895059	0.875188	0.913182	7.12.498884032219445
606	0.432301	0.866974	0.844828	0.88752	7.12.498884032219445
607	0.43638	0.83552	0.811312	0.85829	7.12.498884032219445
608	0.440458	0.800989	0.774952	0.825765	7.12.498884032219445
609	0.444536	0.763705	0.736087	0.790248	7.12.498884032219445
610	0.448614	0.724013	0.695076	0.752071	7.12.498884032219445
611	0.452693	0.682282	0.6523	0.711589	7.12.498884032219445
612	0.456771	0.6389	0.608155	0.669179	7.12.498884032219445
613	0.460849	0.594268	0.563049	0.625234	7.12.498884032219445
614	0.464928	0.548801	0.5174	0.580163	7.12.498884032219445
615	0.469006	0.502919	0.471628	0.534384	7.12.498884032219445
616	0.473084	0.457046	0.426157	0.488321	7.12.498884032219445
617	0.477163	0.411607	0.381405	0.4424	7.12.498884032219445
618	0.481241	0.367021	0.337785	0.397048	7.12.498884032219445
619	0.485319	0.323699	0.295697	0.352682	7.12.498884032219445
620	0.489398	0.28204	0.25553	0.309714	7.12.498884032219445
621	0.493476	0.242429	0.217652	0.26854	7.12.498884032219445
622	0.497554	0.20523	0.182411	0.229539	7.12.498884032219445
623	0.501633	0.170785	0.150129	0.193072	7.12.498884032219445
624	0.505711	0.139409	0.121102	0.159474	7.12.498884032219445
625	0.509789	0.111391	0.0955949	0.129053	7.12.498884032219445
626	0.513867	0.0869862	0.0738399	0.10209	7.12.498884032219445
627	0.517946	0.0664178	0.0560347	0.0788304	7.12.498884032219445
628	0.522024	0.0498728	0.0423402	0.0594876	7.12.498884032219445
629	0.526102	0.0375007	0.0328793	0.0442376	7.12.498884032219445
630	0.530181	0.0294128	0.0277357	0.0332185	7.12.498884032219445
631	0.534259	0.0256802	0.0269532	0.026529	7.12.498884032219445
632	0.538337	0.0263341	0.0305354	0.0242279	7.12.498884032219445
633	0.542416	0.0313649	0.0384456	0.0263332	7.12.498884032219445
634	0.546494	0.0407227	0.0506071	0.032822	7.12.498884032219445
635	0.550572	0.0543175	0.0669043	0.043631	7.12.498884032219445
636	0.554651	0.0720204	0.0871832	0.0586569	7.12.498884032219445
637	0.558729	0.0936644	0.111253	0.0777574	7.12.498884032219445
638	0.562807	0.119046	0.13889	0.100753	7.12.498884032219445
639	0.566886	0.147929	0.169834	0.127427	7.12.498884032219445
640	0.570964	0.180042	0.203799	0.15753	7.12.498884032219445
641	0.575042	0.215087	0.240467	0.190781	7.12.498884032219445
642	0.57912	0.252737	0.279499	0.22687	7.12.498884032219445
643	0.583199	0.292642	0.320532	0.26546	7.12.498884032219445
644	0.587277	0.334432	0.363187	0.306193	7.12.498884032219445
645	0.591355	0.377719	0.407068	0.348689	7.12.498884032219445
646	0.595434	0.422101	0.451769	0.392554	7.12.498884032219445
647	0.599512	0.467169	0.496878	0.437381	7.12.498884032219445
648	0.60359	0.512504	0.541977	0.482754	7.12.498884032219445
649	0.607669	0.557687	0.586652	0.528252	7.12.498884032219445
650	0.611747	0.602301	0.630489	0.573455	7.12.498884032219445
651	0.615825	0.645935	0.673086	0.617944	7.12.498884032219445
652	0.619904	0.688185	0.71405	0.661307	7.12.498884032219445
653	0.623982	0.728662	0.753005	0.703144	7.12.498884032219445
654	0.62806	0.766995	0.789593	0.743069	7.12.498884032219445
655	0.632139	0.802829	0.823479	0.780714	7.12.498884032219445
656	0.636217	0.835836	0.854353	0.815732	7.12.498884032219445
657	0.640295	0.865714	0.881931	0.8478	7.12.498884032219445
658	0.644373	0.892187	0.905963	0.876624	7.12.498884032219445
659	0.648452	0.915016	0.926229	0.90194	7.12.498884032219445
660	0.65253	0.933991	0.942546	0.923516	7.12.498884032219445
661	0.656608	0.94894	0.954767	0.941155	7.12.498884032219445
662	0.660687	0.959728	0.962782	0.954696	7.12.498884032219445
663	0.664765	0.966259	0.966521	0.964018	7.12.498884032219445
664	0.668843	0.968476	0.965953	0.969036	7.12.498884032219445
665	0.672922	0.966361	0.961087	0.969709	7.12.498884032219445
666	0.677	0.959939	0.951972	0.966033	7.12.498884032219445
667	0.681078	0.949271	0.938694	0.958045	7.12.498884032219445
668	0.685157	0.934459	0.921381	0.945822	7.12.498884032219445
669	0.689235	0.915644	0.900194	0.929481	7.12.498884032219445
670	0.693313	0.893003	0.875334	0.909177	7.12.498884032219445
671	0.697392	0.866747	0.847032	0.8851	7.12.498884032219445
672	0.70147	0.837124	0.815552	0.857475	7.12.498884032219445
673	0.705548	0.804408	0.781187	0.826562	7.12.498884032219445
674	0.709627	0.768905	0.744257	0.792649	7.12.498884032219445
675	0.713705	0.730945	0.705105	0.756052	7.12.498884032219445
676	0.717783	0.69088	0.664094	0.717112	7.12.498884032219445
677	0.721861	0.649084	0.621603	0.676191	7.12.498884032219445
678	0.72594	0.605943	0.578027	0.63367	7.12.498884032219445
679	0.730018	0.561857	0.533767	0.589944	7.12.498884032219445
680	0.734096	0.517234	0.489232	0.545417	7.12.498884032219445
681	0.738175	0.472488	0.444835	0.500504	7.12.498884032219445
682	0.742253	0.428031	0.400983	0.45562	7.12.498884032219445
683	0.746331	0.384275	0.358082	0.41118	7.12.498884032219445
684	0.75041	0.341623	0.316526	0.367596	7.12.498884032219445
685	0.754488	0.300468	0.276698	0.325271	7.12.498884032219445
686	0.758566	0.261191	0.238964	0.284595	7.12.498884032219445
687	0.762645	0.224151	0.203669	0.245944	7.12.498884032219445
688	0.766723	0.18969	0.171137	0.209674	7.12.498884032219445
689	0.770801	0.158124	0.141667	0.176119	7.12.498884032219445
690	0.77488	0.129743	0.115527	0.145588	7.12.498884032219445
691	0.778958	0.104806	0.0929566	0.11836	7.12.498884032219445
692	0.783036	0.0835405	0.0741598	0.0946868	7.12.498884032219445
693	0.787114	0.0661411	0.0593074	0.0747834	7.12.498884032219445
694	0.791193	0.0527651	0.0485331	0.0588315	7.12.498884032219445
695	0.795271	0.0435328	0.0419327	0.0469759	7.12.498884032219445
696	0.799349	0.0385264	0.0395637	0.0393233	7.12.498884032219445
697	0.803428	0.0377888	0.0414444	0.0359413	7.12.498884032219445
698	0.807506	0.0413233	0.0475539	0.036858	7.12.498884032219445
699	0.811584	0.0490939	0.0578322	0.0420618	7.12.498884032219445
700	0.815663	0.0610254	0.0721811	0.0515011	7.12.498884032219445
701	0.819741	0.0770043	0.0904646	0.0650856	7.12.498884032219445
702	0.823819	0.0968797	0.112511	0.0826862	7.12.498884032219445
703	0.827898	0.120465	0.138113	0.104137	7.12.498884032219445
704	0.831976	0.147539	0.167033	0.129236	7.12.498884032219445
705	0.836054	0.177848	0.199	0.15775	7.12.498884032219445
706	0.840133	0.211111	0.233717	0.18941	7.12.498884032219445
707	0.844211	0.247018	0.270861	0.223922	7.12.498884032219445
708	0.848289	0.285233	0.310088	0.260963	7.12.498884032219445
709	0.852367	0.325404	0.351034	0.30019	7.12.498884032219445
710	0.856446	0.367155	0.39332	0.341237	7.12.498884032219445
711	0.860524	0.410102	0.436555	0.383723	7.12.498884032219445
712	0.864602	0.453845	0.480338	0.427254	7.12.498884032219445
713	0.868681	0.49798	0.524267	0.471425	7.12.498884032219445
714	0.872759	0.542099	0.567934	0.515828	7.12.498884032219445
715	0.876837	0.585793	0.610938	0.560051	7.12.498884032219445
716	0.880916	0.62866	0.652882	0.603684	7.12.498884032219445
717	0.884994	0.670304	0.693381	0.646325	7.12.498884032219445
718	0.889072	0.710341	0.732062	0.687579	7.12.498884032219445
719	0.893151	0.748402	0.768569	0.727066	7.12.498884032219445
720	0.897229	0.784138	0.802568	0.76442	7.12.498884032219445
721	0.901307	0.817219	0.833747	0.799299	7.12.498884032219445
722	0.905386	0.847342	0.861821	0.831381	7.12.498884032219445
723	0.909464	0.874232	0.886533	0.86037	7.12.498884032219445
724	0.913542	0.897641	0.907659	0.886002	7.12.498884032219445
725	0.91762	0.917358	0.925006	0.90804	7.12.498884032219445
726	0.921699	0.933201	0.938418	0.926285	7.12.498884032219445
727	0.925777	0.945028	0.947774	0.940569	7.12.498884032219445
728	0.929855	0.952734	0.952991	0.950764	7.12.498884032219445
729	0.933934	0.956249	0.954025	0.956778	7.12.498884032219445
730	0.938012	0.955545	0.95087	0.958558	7.12.498884032219445
731	0.94209	0.950631	0.943557	0.956092	7.12.498884032219445
732	0.946169	0.941557	0.932159	0.949406	7.12.498884032219445
733	0.950247	0.928409	0.916784	0.938564	7.12.498884032219445
734	0.954325	0.911312	0.897576	0.92367	7.12.498884032219445
735	0.958404	0.890428	0.874717	0.904865	7.12.498884032219445
736	0.962482	0.865953	0.84842	0.882326	7.12.498884032219445
737	0.96656	0.838114	0.818931	0.856264	7.12.498884032219445
738	0.970639	0.807173	0.786524	0.826924	7.12.498884032219445
739	0.974717	0.773418	0.751502	0.794579	7.12.498884032219445
740	0.978795	0.737163	0.714188	0.759531	7.12.498884032219445
741	0.982873	0.698745	0.67493	0.722107	7.12.498884032219445
742	0.986952	0.65852	0.634092	0.682654	7.12.498884032219445
743	0.99103	0.616863	0.59205	0.641541	7.12.498884032219445
744	0.995108	0.574158	0.549195	0.599148	7.12.498884032219445
745	0.999187	0.530803	0.505922	0.555869	7.12.498884032219445
746	1.00327	0.487196	0.46263	0.512105	7.12.498884032219445
747	1.00734	0.443743	0.41972	0.468262	7.12.498884032219445
748	1.01142	0.400844	0.377586	0.424746	7.12.498884032219445
749	1.0155	0.358896	0.336617	0.38196	7.12.498884032219445
750	0	0.00431517	0.000859331	0.0104072	8.48139
751	0.00568072	0.000413032	0.000257274	0.00321453	8.48139
752	0.0113614	0.000629282	0.00376516	0.000126801	8.48139
753	0.0170422	0.00496214	0.0113541	0.00116957	8.48139
754	0.0227229	0.0133759	0.0229618	0.00633421	8.48139
755	0.0284036	0.0258011	0.0384926	0.0155781	8.48139
756	0.0340843	0.0421355	0.057819	0.0288247	8.48139
757	0.0397651	0.0622443	0.0807819	0.0459647	8.48139
758	0.0454458	0.0859618	0.107192	0.0668565	8.48139
759	0.0511265	0.113092	0.136834	0.0913274	8.48139
760	0.0568072	0.143413	0.169461	0.119175	8.48139
761	0.062488	0.176672	0.204808	0.15017	8.48139
762	0.0681687	0.212597	0.242581	0.184055	8.48139
763	0.0738494	0.250892	0.282472	0.220551	8.48139
764	0.0795301	0.29124	0.324152	0.259356	8.48139
765	0.0852108	0.333308	0.367278	0.300149	8.48139
766	0.0908916	0.376751	0.411496	0.342594	8.48139
767	0.0965723	0.42121	0.456441	0.38634	8.48139
768	0.102253	0.466319	0.501745	0.431024	8.48139
769	0.107934	0.511705	0.547034	0.476279	8.48139
770	0.113614	0.556995	0.591937	0.52173	8.48139
771	0.119295	0.601814	0.636083	0.567001	8.48139
772	0.124976	0.645795	0.679111	0.611718	8.48139
773	0.130657	0.688573	0.720665	0.655513	8.48139
774	0.136337	0.729797	0.760404	0.698022	8.48139
775	0.142018	0.769127	0.798002	0.738895	8.48139
776	0.147699	0.806238	0.833149	0.777794	8.48139
777	0.15338	0.840825	0.865557	0.814398	8.48139
778	0.15906	0.872602	0.894957	0.848403	8.48139
779	0.164741	0.901307	0.92111	0.87953	8.48139
780	0.170422	0.926705	0.943799	0.907521	8.48139
781	0.176102	0.948584	0.962839	0.932144	8.48139
782	0.181783	0.966766	0.978072	0.953197	8.48139
783	0.187464	0.9811	0.989374	0.970505	8.48139
784	0.193145	0.991468	0.99665	0.983924	8.48139
785	0.198825	0.997784	0.999842	0.993346	8.48139
786	0.204506	0.999997	0.998924	0.99869	8.48139
787	0.210187	0.998088	0.993902	0.999914	8.48139
788	0.215867	0.992073	0.984819	0.997007	8.48139
789	0.221548	0.982002	0.971748	0.989993	8.48139
790	0.227229	0.967957	0.954797	0.978931	8.48139
791	0.23291	0.950055	0.934106	0.963911	8.48139
792	0.23859	0.928442	0.909845	0.945057	8.48139
793	0.244271	0.903298	0.882214	0.922526	8.48139
794	0.249952	0.874829	0.851439	0.896504	8.48139
795	0.255633	0.84327	0.817774	0.867205	8.48139
796	0.261313	0.808881	0.781495	0.834873	8.48139
797	0.266994	0.771946	0.742901	0.799773	8.48139
798	0.272675	0.73277	0.70231	0.762196	8.48139
799	0.278355	0.691674	0.660055	0.722452	8.48139
800	0.284036	0.648998	0.616483	0.68087	8.48139
801	0.289717	0.605094	0.571954	0.637794	8.48139
802	0.295398	0.560324	0.526833	0.593579	8.48139
803	0.301078	0.515056	0.481491	0.548591	8.48139
804	0.306759	0.469664	0.436301	0.503201	8.48139
805	0.31244	0.424523	0.391636	0.457785	8.48139
806	0.31812	0.380003	0.347861	0.412718	8.48139
807	0.323801	0.336473	0.305338	0.368372	8.48139
808	0.329482	0.294291	0.264415	0.325114	8.48139
809	0.335163	0.253804	0.22543	0.2833	8.48139
810	0.340843	0.215347	0.188703	0.243278	8.48139
811	0.346524	0.179237	0.154537	0.205376	8.48139
812	0.352205	0.145771	0.123211	0.169909	8.48139
813	0.357886	0.115225	0.0949841	0.13717	8.48139
814	0.363566	0.0878505	0.0700881	0.107429	8.48139
815	0.369247	0.0638741	0.0487278	0.0809315	8.48139
816	0.374928	0.0434928	0.0310788	0.057897	8.48139
817	0.380608	0.0268748	0.0172863	0.0385156	8.48139
818	0.386289	0.0141571	0.00746361	0.0229474	8.48139
819	0.39197	0.0054444	0.00169163	0.0113212	8.48139
820	0.397651	0.000808647	1.78e-05	0.00373305	8.48139
821	0.403331	0.000288025	0.00245586	0.000245539	8.48139
822	0.409012	0.00388682	0.00898578	0.000887545	8.48139
823	0.414693	0.0115754	0.0195539	0.00565376	8.48139
824	0.420373	0.0232903	0.0340732	0.0145048	8.48139
825	0.426054	0.038935	0.0524243	0.0273675	8.48139
826	0.431735	0.0583806	0.0744564	0.0441357	8.48139
827	0.437416	0.0814666	0.0999882	0.0646706	8.48139
828	0.443096	0.108003	0.12881	0.0888028	8.48139
829	0.448777	0.137771	0.160684	0.116333	8.48139
830	0.454458	0.170524	0.195349	0.147033	8.48139
831	0.460139	0.205994	0.232519	0.18065	8.48139
832	0.465819	0.243888	0.271889	0.216905	8.48139
833	0.4715	0.283893	0.313135	0.2555	8.48139
834	0.477181	0.325679	0.355918	0.296115	8.48139
835	0.482861	0.368902	0.399886	0.338415	8.48139
836	0.488542	0.413206	0.444677	0.38205	8.48139
837	0.494223	0.458226	0.489923	0.42666	8.48139
838	0.499904	0.50359	0.535252	0.471876	8.48139
839	0.505584	0.548924	0.580291	0.517324	8.48139
840	0.511265	0.593855	0.62467	0.562629	8.48139
841	0.516946	0.638013	0.668024	0.607416	8.48139
842	0.522627	0.681032	0.709995	0.651316	8.48139
843	0.528307	0.722559	0.75024	0.693965	8.48139
844	0.533988	0.762252	0.788427	0.735012	8.48139
845	0.539669	0.799783	0.824241	0.774117	8.48139
846	0.545349	0.834842	0.857389	0.810957	8.48139
847	0.55103	0.867141	0.887598	0.845227	8.48139
848	0.556711	0.896414	0.914619	0.876645	8.48139
849	0.562392	0.922418	0.93823	0.90495	8.48139
850	0.568072	0.944941	0.958237	0.92991	8.48139
851	0.573753	0.963795	0.974476	0.951317	8.48139
852	0.579434	0.978826	0.986812	0.968994	8.48139
853	0.585114	0.98991	0.995145	0.982797	8.48139
854	0.590795	0.996956	0.999406	0.992609	8.48139
855	0.596476	0.999904	0.99956	0.998352	8.48139
856	0.602157	0.998732	0.995605	0.999976	8.48139
857	0.607837	0.993448	0.987574	0.99747	8.48139
858	0.613518	0.984096	0.975533	0.990852	8.48139
859	0.619199	0.970754	0.959582	0.980179	8.48139
860	0.62488	0.953531	0.939851	0.965538	8.48139
861	0.63056	0.93257	0.916502	0.94705	8.48139
862	0.636241	0.908042	0.889728	0.924868	8.48139
863	0.641922	0.880151	0.859749	0.899175	8.48139
864	0.647602	0.849126	0.826812	0.870184	8.48139
865	0.653283	0.815223	0.791186	0.838134	8.48139
866	0.658964	0.778721	0.753166	0.80329	8.48139
867	0.664645	0.739922	0.713064	0.76594	8.48139
868	0.670325	0.699144	0.671209	0.726392	8.48139
869	0.676006	0.656725	0.627947	0.684974	8.48139
870	0.681687	0.613015	0.583632	0.642027	8.48139
871	0.687367	0.568372	0.53863	0.597907	8.48139
872	0.693048	0.523166	0.493309	0.552978	8.48139
873	0.698729	0.477769	0.448044	0.507611	8.48139
874	0.70441	0.432555	0.403206	0.462181	8.48139
875	0.71009	0.387897	0.359164	0.417063	8.48139
876	0.715771	0.344164	0.316281	0.372631	8.48139
877	0.721452	0.301715	0.274908	0.329251	8.48139
878	0.727133	0.2609	0.235386	0.287282	8.48139
879	0.732813	0.222057	0.198041	0.247071	8.48139
880	0.738494	0.185505	0.163179	0.20895	8.48139
881	0.744175	0.151545	0.131087	0.173234	8.48139
882	0.749855	0.120458	0.102029	0.140218	8.48139
883	0.755536	0.0924995	0.0762442	0.110175	8.48139
884	0.761217	0.0679005	0.0539442	0.083353	8.48139
885	0.766898	0.0468635	0.0353126	0.0599738	8.48139
886	0.772578	0.029562	0.0205027	0.0402306	8.48139
887	0.778259	0.0161386	0.00963621	0.0242865	8.48139
888	0.78394	0.00670392	0.00280252	0.0122733	8.48139
889	0.78962	0.00133578	5.78e-05	0.00429016	8.48139
890	0.795301	7.84e-05	0.00142472	0.000403143	8.48139
891	0.800982	0.00294222	0.00689195	0.000644344	8.48139
892	0.806663	0.00990355	0.0164145	0.00501176	8.48139
893	0.812343	0.020905	0.0299142	0.0134693	8.48139
894	0.818024	0.035856	0.0472799	0.0259471	8.48139
895	0.823705	0.0546331	0.0683688	0.042342	8.48139
896	0.829386	0.0770817	0.0930075	0.0625186	8.48139
897	0.835066	0.103017	0.120993	0.0863102	8.48139
898	0.840747	0.132224	0.152096	0.11352	8.48139
899	0.846428	0.164463	0.18606	0.143924	8.48139
900	0.852108	0.199469	0.222606	0.177269	8.48139
901	0.857789	0.236952	0.261433	0.213282	8.48139
902	0.86347	0.276603	0.302223	0.251663	8.48139
903	0.869151	0.318096	0.344638	0.292097	8.48139
904	0.874831	0.361088	0.388332	0.334249	8.48139
905	0.880512	0.405225	0.432944	0.37777	8.48139
906	0.886193	0.450144	0.478107	0.422301	8.48139
907	0.891873	0.495474	0.52345	0.467474	8.48139
908	0.897554	0.540841	0.568601	0.512916	8.48139
909	0.903235	0.585872	0.613187	0.558252	8.48139
910	0.908916	0.630194	0.656843	0.603105	8.48139
911	0.914596	0.673443	0.699208	0.647107	8.48139
912	0.920277	0.715263	0.739936	0.689894	8.48139
913	0.925958	0.755308	0.77869	0.731111	8.48139
914	0.931639	0.793248	0.815152	0.770419	8.48139
915	0.937319	0.828771	0.849022	0.807492	8.48139
916	0.943	0.861583	0.880022	0.842024	8.48139
917	0.948681	0.891415	0.907896	0.87373	8.48139
918	0.954361	0.918021	0.932416	0.902348	8.48139
919	0.960042	0.94118	0.95338	0.927641	8.48139
920	0.965723	0.960702	0.970615	0.949401	8.48139
921	0.971404	0.976427	0.983979	0.967447	8.48139
922	0.977084	0.988224	0.993364	0.981631	8.48139
923	0.982765	0.995996	0.99869	0.991835	8.48139
924	0.988446	0.999679	0.999916	0.997975	8.48139
925	0.994127	0.999244	0.99703	1	8.48139
926	0.999807	0.994692	0.990057	0.997893	8.48139
927	1.00549	0.986063	0.979053	0.991673	8.48139
928	1.01117	0.973427	0.96411	0.981389	8.48139
929	1.01685	0.956888	0.945349	0.967128	8.48139
930	1.02253	0.936583	0.922926	0.949007	8.48139
931	1.02821	0.912679	0.897025	0.927176	8.48139
932	1.03389	0.885372	0.867859	0.901815	8.48139
933	1.03957	0.854889	0.835667	0.873133	8.48139
934	1.04525	0.821481	0.800715	0.841369	8.48139
935	1.05093	0.785422	0.763289	0.806784	8.48139
936	1.05661	0.74701	0.723699	0.769663	8.48139
937	1.0623	0.706562	0.682268	0.730315	8.48139
938	1.06798	0.664411	0.639339	0.689063	8.48139
939	1.07366	0.620905	0.595264	0.646249	8.48139
940	1.07934	0.576403	0.550405	0.602227	8.48139
941	1.08502	0.53127	0.505132	0.55736	8.48139
942	1.0907	0.48588	0.459816	0.512019	8.48139
943	1.09638	0.440606	0.414831	0.466579	8.48139
944	1.10206	0.395821	0.370546	0.421415	8.48139
945	1.10774	0.351896	0.327327	0.3769	8.48139
946	1.11342	0.309191	0.285527	0.333402	8.48139
947	1.1191	0.268059	0.245491	0.291281	8.48139
948	1.12478	0.22884	0.207548	0.250885	8.48139
949	1.13046	0.191855	0.17201	0.212547	8.48139
950	1.13614	0.157411	0.13917	0.176584	8.48139
951	1.14183	0.125791	0.109297	0.143294	8.48139
952	1.14751	0.0972559	0.0826372	0.112951	8.48139
953	1.15319	0.0720408	0.05941	0.0858068	8.48139
954	1.15887	0.0503536	0.0398063	0.0620848	8.48139
955	1.16455	0.0323732	0.0239872	0.0419814	8.48139
956	1.17023	0.0182476	0.012083	0.0256625	8.48139
957	1.17591	0.00809342	0.00419136	0.0132632	8.48139
958	1.18159	0.00199431	0.000377364	0.00488582	8.48139
959	1.18727	5.46e-07	0.000672313	0.000599603	8.48139
960	1.19295	0.00212857	0.00507379	0.000439978	8.48139
961	1.19863	0.00836085	0.0135456	0.00440826	8.48139
962	1.20431	0.018646	0.026018	0.0124717	8.48139
963	1.20999	0.0328992	0.0423886	0.0245635	8.48139
964	1.21567	0.051003	0.0625226	0.040584	8.48139
965	1.22136	0.0728082	0.0862544	0.0604007	8.48139
966	1.22704	0.0981349	0.113389	0.0838498	8.48139
967	1.23272	0.126774	0.143703	0.110738	8.48139
968	1.2384	0.158491	0.176947	0.140842	8.48139
969	1.24408	0.193022	0.212848	0.173914	8.48139
970	1.24976	0.230084	0.251111	0.20968	8.48139
971	1.25544	0.269372	0.291421	0.247846	8.48139
972	1.26112	0.31056	0.333446	0.288095	8.48139
973	1.2668	0.35331	0.37684	0.330095	8.48139
974	1.27248	0.397269	0.421248	0.373499	8.48139
975	1.27816	0.442076	0.466303	0.417948	8.48139
976	1.28384	0.487359	0.511635	0.463075	8.48139
977	1.28952	0.532747	0.556872	0.508508	8.48139
978	1.2952	0.577865	0.601641	0.55387	8.48139
979	1.30089	0.622341	0.645574	0.598787	8.48139
980	1.30657	0.665809	0.68831	0.642887	8.48139
981	1.31225	0.707909	0.729497	0.685807	8.48139
982	1.31793	0.748296	0.768797	0.727192	8.48139
983	1.32361	0.786636	0.805886	0.766699	8.48139
984	1.32929	0.822613	0.84046	0.804003	8.48139
985	1.33497	0.855931	0.872233	0.838794	8.48139
986	1.34065	0.886314	0.900945	0.870787	8.48139
987	1.34633	0.913513	0.92636	0.899715	8.48139
988	1.35201	0.937303	0.948268	0.92534	8.48139
989	1.35769	0.957488	0.96649	0.947451	8.48139
990	1.36337	0.973901	0.980876	0.965864	8.48139
991	1.36905	0.986408	0.991306	0.980428	8.48139
992	1.37473	0.994905	0.997696	0.991022	8.48139
993	1.38042	0.999323	0.999993	0.997559	8.48139
994	1.3861	0.999624	0.998178	0.999984	8.48139
995	1.39178	0.995807	0.992266	0.998278	8.48139
996	1.39746	0.987902	0.982305	0.992455	8.48139
997	1.40314	0.975975	0.968378	0.982562	8.48139
998	1.40882	0.960125	0.950599	0.968682	8.48139
999	1.4145	0.940481	0.929114	0.95093	8.48139
1000	0	0.00114507	0.00276988	0.000225617	9.82055
1001	0.00831325	0.00639667	0.00967245	0.0038159	9.82055
1002	0.0166265	0.0154682	0.0203589	0.0112565	9.82055
1003	0.0249398	0.0282839	0.0347411	0.0224845	9.82055
1004	0.033253	0.0447395	0.0527024	0.0374078	9.82055
1005	0.0415663	0.0647022	0.0740985	0.0559056	9.82055
1006	0.0498795	0.0880125	0.0987589	0.0778296	9.82055
1007	0.0581928	0.114485	0.126488	0.103005	9.82055
1008	0.066506	0.14391	0.157067	0.131231	9.82055
1009	0.0748193	0.176055	0.190255	0.162286	9.82055
1010	0.0831325	0.210668	0.225791	0.195924	9.82055
1011	0.0914458	0.247477	0.263397	0.231881	9.82055
1012	0.099759	0.286192	0.302779	0.269873	9.82055
1013	0.108072	0.326512	0.34363	0.309604	9.82055
1014	0.116386	0.368122	0.385631	0.350762	9.82055
1015	0.124699	0.410697	0.428456	0.393026	9.82055
1016	0.133012	0.453905	0.471772	0.436065	9.82055
1017	0.141325	0.497412	0.515244	0.479545	9.82055
1018	0.149639	0.540878	0.558534	0.523127	9.82055
1019	0.157952	0.583968	0.601308	0.566473	9.82055
1020	0.166265	0.626347	0.643236	0.609245	9.82055
1021	0.174578	0.667688	0.683995	0.651112	9.82055
1022	0.182892	0.707672	0.72327	0.691751	9.82055
1023	0.191205	0.745991	0.760761	0.730847	9.82055
1024	0.199518	0.78235	0.79618	0.768098	9.82055
1025	0.207831	0.816469	0.829255	0.803218	9.82055
1026	0.216145	0.848088	0.859735	0.835936	9.82055
1027	0.224458	0.876964	0.887386	0.866001	9.82055
1028	0.232771	0.902877	0.912	0.893183	9.82055
1029	0.241084	0.925631	0.93339	0.917275	9.82055
1030	0.249398	0.945054	0.951396	0.938093	9.82055
1031	0.257711	0.960999	0.965882	0.955481	9.82055
1032	0.266024	0.973348	0.976743	0.969307	9.82055
1033	0.274337	0.98201	0.983899	0.979469	9.82055
1034	0.282651	0.986923	0.9873	0.985892	9.82055
1035	0.290964	0.988053	0.986926	0.988532	9.82055
1036	0.299277	0.985398	0.982785	0.987373	9.82055
1037	0.30759	0.978983	0.974914	0.982429	9.82055
1038	0.315904	0.968863	0.96338	0.973743	9.82055
1039	0.324217	0.955122	0.948277	0.961388	9.82055
1040	0.33253	0.937871	0.929727	0.945465	9.82055
1041	0.340843	0.917249	0.90788	0.926101	9.82055
1042	0.349157	0.89342	0.882908	0.903452	9.82055
1043	0.35747	0.866573	0.85501	0.877699	9.82055
1044	0.365783	0.836921	0.824406	0.849044	9.82055
1045	0.374096	0.804698	0.791336	0.817715	9.82055
1046	0.38241	0.770157	0.75606	0.783959	9.82055
1047	0.390723	0.733569	0.718854	0.748041	9.82055
1048	0.399036	0.69522	0.680009	0.710242	9.82055
1049	0.407349	0.65541	0.639828	0.67086	9.82055
1050	0.415663	0.61445	0.598623	0.630202	9.82055
1051	0.423976	0.57266	0.556715	0.588585	9.82055
1052	0.432289	0.530363	0.514429	0.546334	9.82055
1053	0.440602	0.48789	0.472094	0.503779	9.82055
1054	0.448916	0.445568	0.430036	0.46125	9.82055
1055	0.457229	0.403728	0.38858	0.419077	9.82055
1056	0.465542	0.362691	0.348047	0.377589	9.82055
1057	0.473855	0.322775	0.308749	0.337106	9.82055
1058	0.482169	0.284289	0.270988	0.297941	9.82055
1059	0.490482	0.247528	0.235053	0.260397	9.82055
1060	0.498795	0.212776	0.201222	0.224764	9.82055
1061	0.507108	0.180298	0.169751	0.191316	9.82055
1062	0.515422	0.150344	0.140882	0.16031	9.82055
1063	0.523735	0.123142	0.114833	0.131984	9.82055
1064	0.532048	0.0988991	0.0918024	0.106554	9.82055
1065	0.540361	0.0778	0.071964	0.084214	9.82055
1066	0.548675	0.0600034	0.0554664	0.0651336	9.82055
1067	0.556988	0.0456429	0.0424325	0.0494567	9.82055
1068	0.565301	0.034825	0.032958	0.0373007	9.82055
1069	0.573614	0.0276287	0.0271112	0.0287555	9.82055
1070	0.581928	0.0241048	0.0249319	0.0238826	9.82055
1071	0.590241	0.0242757	0.0264316	0.0227152	9.82055
1072	0.598554	0.0281348	0.0315935	0.0252575	9.82055
1073	0.606867	0.0356471	0.0403722	0.0314849	9.82055
1074	0.615181	0.0467495	0.0526946	0.0413442	9.82055
1075	0.623494	0.0613508	0.0684601	0.054754	9.82055
1076	0.631807	0.0793331	0.0875417	0.0716055	9.82055
1077	0.64012	0.100552	0.109787	0.0917633	9.82055
1078	0.648434	0.124839	0.135019	0.115066	9.82055
1079	0.656747	0.152001	0.163039	0.14133	9.82055
1080	0.66506	0.181824	0.193625	0.170345	9.82055
1081	0.673373	0.214073	0.226537	0.201884	9.82055
1082	0.681687	0.248495	0.261517	0.235698	9.82055
1083	0.69	0.284819	0.298291	0.271521	9.82055
1084	0.698313	0.322761	0.336573	0.309072	9.82055
1085	0.706627	0.362025	0.376063	0.348058	9.82055
1086	0.71494	0.402305	0.416455	0.388173	9.82055
1087	0.723253	0.443287	0.457434	0.429104	9.82055
1088	0.731566	0.484652	0.498684	0.470532	9.82055
1089	0.73988	0.526079	0.539883	0.512136	9.82055
1090	0.748193	0.567247	0.580713	0.553591	9.82055
1091	0.756506	0.607837	0.62086	0.594575	9.82055
1092	0.764819	0.647534	0.660013	0.63477	9.82055
1093	0.773133	0.686033	0.697871	0.673867	9.82055
1094	0.781446	0.723037	0.734142	0.711561	9.82055
1095	0.789759	0.75826	0.76855	0.747562	9.82055
1096	0.798072	0.791432	0.800829	0.781593	9.82055
1097	0.806386	0.822299	0.830733	0.813391	9.82055
1098	0.814699	0.850625	0.858035	0.842713	9.82055
1099	0.823012	0.876193	0.882526	0.869334	9.82055
1100	0.831325	0.898809	0.904022	0.893051	9.82055
1101	0.839639	0.918301	0.922361	0.913683	9.82055
1102	0.847952	0.934524	0.937405	0.931074	9.82055
1103	0.856265	0.947355	0.949042	0.945093	9.82055
1104	0.864578	0.9567	0.957188	0.955636	9.82055
1105	0.872892	0.96249	0.961785	0.962625	9.82055
1106	0.881205	0.964688	0.962801	0.966011	9.82055
1107	0.889518	0.963279	0.960236	0.965772	9.82055
1108	0.897831	0.95828	0.954113	0.961914	9.82055
1109	0.906145	0.949734	0.944485	0.954472	9.82055
1110	0.914458	0.937714	0.931431	0.94351	9.82055
1111	0.922771	0.922316	0.915059	0.929116	9.82055
1112	0.931084	0.903665	0.895499	0.911406	9.82055
1113	0.939398	0.88191	0.872907	0.890524	9.82055
1114	0.947711	0.857224	0.847463	0.866635	9.82055
1115	0.956024	0.829802	0.819367	0.839929	9.82055
1116	0.964337	0.799861	0.788841	0.810616	9.82055
1117	0.972651	0.767636	0.756124	0.778929	9.82055
1118	0.980964	0.73338	0.721473	0.745116	9.82055
1119	0.989277	0.697362	0.685159	0.709443	9.82055
1120	0.99759	0.659864	0.647466	0.672189	9.82055
1121	1.0059	0.621177	0.608686	0.633646	9.82055
1122	1.01422	0.581605	0.569122	0.594115	9.82055
1123	1.02253	0.541454	0.52908	0.553905	9.82055
1124	1.03084	0.501037	0.488872	0.513329	9.82055
1125	1.03916	0.460668	0.448808	0.472702	9.82055
1126	1.04747	0.420659	0.409199	0.43234	9.82055
1127	1.05578	0.381321	0.37035	0.392557	9.82055
1128	1.0641	0.342957	0.332561	0.35366	9.82055
1129	1.07241	0.305864	0.296123	0.315951	9.82055
1130	1.08072	0.270327	0.261315	0.279722	9.82055
1131	1.08904	0.23662	0.228405	0.245251	9.82055
1132	1.09735	0.205001	0.197644	0.212805	9.82055
1133	1.10566	0.175713	0.169267	0.182632	9.82055
1134	1.11398	0.14898	0.143491	0.154965	9.82055
1135	1.12229	0.125005	0.120511	0.130014	9.82055
1136	1.1306	0.103971	0.100501	0.107971	9.82055
1137	1.13892	0.0860362	0.0836111	0.0890019	9.82055
1138	1.14723	0.071336	0.0699676	0.0732511	9.82055
1139	1.15554	0.0599796	0.0596715	0.0608363	9.82055
1140	1.16386	0.0520506	0.0527974	0.0518498	9.82055
1141	1.17217	0.0476057	0.0493936	0.0463568	9.82055
1142	1.18048	0.0466745	0.0494815	0.0443955	9.82055
1143	1.1888	0.0492594	0.0530551	0.0459765	9.82055
1144	1.19711	0.0553355	0.0600818	0.0510829	9.82055
1145	1.20542	0.064851	0.0705022	0.0596703	9.82055
1146	1.21373	0.0777273	0.0842307	0.0716676	9.82055
1147	1.22205	0.0938599	0.101156	0.086977	9.82055
1148	1.23036	0.113119	0.121143	0.105475	9.82055
1149	1.23867	0.135352	0.144033	0.127015	9.82055
1150	1.24699	0.160381	0.169643	0.151423	9.82055
1151	1.2553	0.188009	0.197772	0.178509	9.82055
1152	1.26361	0.218017	0.228199	0.208056	9.82055
1153	1.27193	0.250171	0.260685	0.239833	9.82055
1154	1.28024	0.284218	0.294975	0.27359	9.82055
1155	1.28855	0.31989	0.330801	0.309062	9.82055
1156	1.29687	0.35691	0.367885	0.345971	9.82055
1157	1.30518	0.394989	0.405936	0.384028	9.82055
1158	1.31349	0.433829	0.444661	0.422936	9.82055
1159	1.32181	0.473128	0.483756	0.462393	9.82055
1160	1.33012	0.512582	0.522921	0.50209	9.82055
1161	1.33843	0.551884	0.561851	0.541718	9.82055
1162	1.34675	0.590729	0.600246	0.580971	9.82055
1163	1.35506	0.628818	0.63781	0.619544	9.82055
1164	1.36337	0.665855	0.674252	0.657137	9.82055
1165	1.37169	0.701555	0.709293	0.69346	9.82055
1166	1.38	0.735643	0.742664	0.728233	9.82055
1167	1.38831	0.767858	0.774108	0.761187	9.82055
1168	1.39663	0.797951	0.803385	0.792068	9.82055
1169	1.40494	0.825692	0.830273	0.82064	9.82055
1170	1.41325	0.85087	0.854565	0.846684	9.82055
1171	1.42157	0.873293	0.876079	0.87	9.82055
1172	1.42988	0.89279	0.894652	0.890411	9.82055
1173	1.43819	0.909215	0.910144	0.907762	9.82055
1174	1.44651	0.922445	0.922439	0.921922	9.82055
1175	1.45482	0.932381	0.931448	0.932786	9.82055
1176	1.46313	0.938951	0.937106	0.940273	9.82055
1177	1.47145	0.942108	0.939373	0.94433	9.82055
1178	1.47976	0.941834	0.938238	0.944929	9.82055
1179	1.48807	0.938134	0.933712	0.942071	9.82055
1180	1.49639	0.931042	0.925838	0.935782	9.82055
1181	1.5047	0.920617	0.91468	0.926115	9.82055
1182	1.51301	0.906946	0.90033	0.91315	9.82055
1183	1.52133	0.890138	0.882903	0.896993	9.82055
1184	1.52964	0.870329	0.862539	0.877772	9.82055
1185	1.53795	0.847676	0.839399	0.855642	9.82055
1186	1.54627	0.822358	0.813667	0.830777	9.82055
1187	1.55458	0.794575	0.785545	0.803375	9.82055
1188	1.56289	0.764547	0.755254	0.773652	9.82055
1189	1.5712	0.73251	0.723033	0.741841	9.82055
1190	1.57952	0.698713	0.689133	0.708193	9.82055
1191	1.58783	0.663423	0.653819	0.672972	9.82055
1192	1.59614	0.626914	0.617366	0.636453	9.82055
1193	1.60446	0.589471	0.580058	0.598921	9.82055
1194	1.61277	0.551386	0.542185	0.56067	9.82055
1195	1.62108	0.512955	0.504041	0.521998	9.82055
1196	1.6294	0.474477	0.465921	0.483205	9.82055
1197	1.63771	0.43625	0.42812	0.444594	9.82055
1198	1.64602	0.398569	0.39093	0.406463	9.82055
1199	1.65434	0.361727	0.354639	0.369109	9.82055
1200	1.66265	0.326008	0.319525	0.332821	9.82055
1201	1.67096	0.291687	0.285859	0.297879	9.82055
1202	1.67928	0.259029	0.253898	0.264553	9.82055
1203	1.68759	0.228284	0.223889	0.233101	9.82055
1204	1.6959	0.199688	0.19606	0.203762	9.82055
1205	1.70422	0.17346	0.170623	0.176764	9.82055
1206	1.71253	0.1498	0.147771	0.152312	9.82055
1207	1.72084	0.128887	0.127679	0.130594	9.82055
1208	1.72916	0.110881	0.110496	0.111774	9.82055
1209	1.73747	0.0959172	0.0963524	0.0959948	9.82055
1210	1.74578	0.0841066	0.0853526	0.0833751	9.82055
1211	1.7541	0.075537	0.0775772	0.0740088	9.82055
1212	1.76241	0.0702702	0.0730817	0.0679644	9.82055
1213	1.77072	0.0683425	0.0718961	0.0652845	9.82055
1214	1.77904	0.0697644	0.0740247	0.0659855	9.82055
1215	1.78735	0.0745201	0.0794462	0.0700576	9.82055
1216	1.79566	0.0825682	0.0881139	0.0774647	9.82055
1217	1.80398	0.0938417	0.099956	0.0881449	9.82055
1218	1.81229	0.108249	0.114876	0.102011	9.82055
1219	1.8206	0.125674	0.132755	0.118951	9.82055
1220	1.82892	0.145977	0.153449	0.138829	9.82055
1221	1.83723	0.168996	0.176794	0.161488	9.82055
1222	1.84554	0.194551	0.202606	0.186747	9.82055
1223	1.85386	0.222439	0.230682	0.214406	9.82055
1224	1.86217	0.25244	0.260801	0.244248	9.82055
1225	1.87048	0.28432	0.292727	0.276038	9.82055
1226	1.8788	0.317827	0.32621	0.309527	9.82055
1227	1.88711	0.352701	0.360988	0.344452	9.82055
1228	1.89542	0.388669	0.396792	0.380539	9.82055
1229	1.90373	0.425451	0.433343	0.417508	9.82055
1230	1.91205	0.46276	0.470356	0.455069	9.82055
1231	1.92036	0.500306	0.507544	0.492929	9.82055
1232	1.92867	0.537799	0.54462	0.530796	9.82055
1233	1.93699	0.574946	0.581296	0.568373	9.82055
1234	1.9453	0.611461	0.61729	0.605371	9.82055
1235	1.95361	0.647062	0.652325	0.641501	9.82055
1236	1.96193	0.681473	0.686129	0.676484	9.82055
1237	1.97024	0.71443	0.718444	0.710051	9.82055
1238	1.97855	0.745679	0.749022	0.741942	9.82055
1239	1.98687	0.77498	0.777628	0.771911	9.82055
1240	1.99518	0.802109	0.804045	0.799729	9.82055
1241	2.00349	0.826857	0.82807	0.825182	9.82055
1242	2.01181	0.849038	0.849522	0.848075	9.82055
1243	2.02012	0.868481	0.868238	0.868233	9.82055
1244	2.02843	0.885041	0.884078	0.885505	9.82055
1245	2.03675	0.898593	0.896923	0.899758	9.82055
1246	2.04506	0.909035	0.906678	0.910888	9.82055
1247	2.05337	0.916292	0.913271	0.91881	9.82055
1248	2.06169	0.920311	0.916658	0.923468	9.82055
1249	2.07	0.921065	0.916816	0.92483	9.82055
1250	0	0.000141119	2.77e-06	0.000646802	11.1597
1251	0.0120904	0.00148006	0.00253999	0.00078448	11.1597
1252	0.0241807	0.00662786	0.00886755	0.0047466	11.1597
1253	0.0362711	0.0155381	0.0189298	0.012496	11.1597
1254	0.0483614	0.0281355	0.0326428	0.0239664	11.1597
1255	0.0604518	0.0443171	0.0498947	0.0390634	11.1597
1256	0.0725422	0.0639524	0.0705472	0.0576648	11.1597
1257	0.0846325	0.0868849	0.094436	0.0796218	11.1597
1258	0.0967229	0.112933	0.121373	0.10476	11.1597
1259	0.108813	0.141892	0.151146	0.132882	11.1597
1260	0.120904	0.173535	0.183523	0.163765	11.1597
1261	0.132994	0.207615	0.218251	0.19717	11.1597
1262	0.145084	0.243867	0.255062	0.232835	11.1597
1263	0.157175	0.282009	0.29367	0.270483	11.1597
1264	0.169265	0.321748	0.333777	0.309821	11.1597
1265	0.181355	0.362775	0.375075	0.350547	11.1597
1266	0.193446	0.404774	0.417246	0.392345	11.1597
1267	0.205536	0.447424	0.459966	0.434892	11.1597
1268	0.217627	0.490396	0.502909	0.477862	11.1597
1269	0.229717	0.533362	0.545746	0.520925	11.1597
1270	0.241807	0.575992	0.588152	0.563751	11.1597
1271	0.253898	0.617963	0.629802	0.606011	11.1597
1272	0.265988	0.658953	0.670382	0.647384	11.1597
1273	0.278078	0.698652	0.709583	0.687553	11.1597
1274	0.290169	0.736758	0.747109	0.726214	11.1597
1275	0.302259	0.772983	0.782677	0.763072	11.1597
1276	0.314349	0.807053	0.816019	0.797849	11.1597
1277	0.32644	0.838713	0.846886	0.830282	11.1597
1278	0.33853	0.867724	0.875047	0.860126	11.1597
1279	0.35062	0.89387	0.900291	0.887157	11.1597
1280	0.362711	0.916956	0.922433	0.911174	11.1597
1281	0.374801	0.936811	0.941309	0.931998	11.1597
1282	0.386892	0.953289	0.956781	0.949475	11.1597
1283	0.398982	0.966272	0.968739	0.963477	11.1597
1284	0.411072	0.975665	0.977097	0.973903	11.1597
1285	0.423163	0.981404	0.981799	0.98068	11.1597
1286	0.435253	0.983452	0.982816	0.983762	11.1597
1287	0.447343	0.9818	0.980148	0.983132	11.1597
1288	0.459434	0.976468	0.973822	0.978802	11.1597
1289	0.471524	0.967503	0.963893	0.970811	11.1597
1290	0.483614	0.95498	0.950444	0.959227	11.1597
1291	0.495705	0.939002	0.933585	0.944146	11.1597
1292	0.507795	0.919698	0.91345	0.925689	11.1597
1293	0.519886	0.897221	0.8902	0.904004	11.1597
1294	0.531976	0.871749	0.864019	0.879262	11.1597
1295	0.544066	0.843482	0.835111	0.851659	11.1597
1296	0.556157	0.812641	0.803702	0.821411	11.1597
1297	0.568247	0.779468	0.770037	0.788755	11.1597
1298	0.580337	0.74422	0.734377	0.753945	11.1597
1299	0.592428	0.707171	0.696999	0.717252	11.1597
1300	0.604518	0.668606	0.65819	0.67896	11.1597
1301	0.616608	0.628824	0.618249	0.639365	11.1597
1302	0.628699	0.588132	0.577483	0.598774	11.1597
1303	0.640789	0.546841	0.536206	0.557498	11.1597
1304	0.65288	0.505269	0.494732	0.515856	11.1597
1305	0.66497	0.463734	0.453379	0.474167	11.1597
1306	0.67706	0.422554	0.412462	0.43275	11.1597
1307	0.689151	0.382043	0.372291	0.391923	11.1597
1308	0.701241	0.342508	0.333174	0.351997	11.1597
1309	0.713331	0.304252	0.295404	0.313276	11.1597
1310	0.725422	0.267563	0.259269	0.276056	11.1597
1311	0.737512	0.23272	0.225041	0.240617	11.1597
1312	0.749602	0.199984	0.192976	0.207229	11.1597
1313	0.761693	0.169604	0.163317	0.176144	11.1597
1314	0.773783	0.141806	0.136283	0.147596	11.1597
1315	0.785873	0.116798	0.112076	0.121799	11.1597
1316	0.797964	0.0947669	0.0908766	0.0989452	11.1597
1317	0.810054	0.0758746	0.0728392	0.0792052	11.1597
1318	0.822145	0.0602601	0.0580956	0.0627245	11.1597
1319	0.834235	0.0480365	0.0467521	0.0496234	11.1597
1320	0.846325	0.0392911	0.0388884	0.0399963	11.1597
1321	0.858416	0.0340843	0.034558	0.0339107	11.1597
1322	0.870506	0.0324493	0.0337869	0.0314068	11.1597
1323	0.882596	0.0343918	0.0365742	0.0324975	11.1597
1324	0.894687	0.0398905	0.0428917	0.037168	11.1597
1325	0.906777	0.0488966	0.0526843	0.0453761	11.1597
1326	0.918867	0.0613348	0.0658706	0.0570525	11.1597
1327	0.930958	0.0771036	0.0823434	0.0721016	11.1597
1328	0.943048	0.0960762	0.101971	0.0904021	11.1597
1329	0.955139	0.118102	0.124597	0.111808	11.1597
1330	0.967229	0.143006	0.150043	0.13615	11.1597
1331	0.979319	0.170593	0.178109	0.163235	11.1597
1332	0.99141	0.200647	0.208577	0.192852	11.1597
1333	1.0035	0.232934	0.24121	0.22477	11.1597
1334	1.01559	0.267203	0.275753	0.258739	11.1597
1335	1.02768	0.303187	0.31194	0.294495	11.1597
1336	1.03977	0.340609	0.349492	0.331762	11.1597
1337	1.05186	0.379181	0.388119	0.370251	11.1597
1338	1.06395	0.418604	0.427525	0.409666	11.1597
1339	1.07604	0.458576	0.467408	0.449702	11.1597
1340	1.08813	0.49879	0.507462	0.490051	11.1597
1341	1.10022	0.538939	0.547381	0.530405	11.1597
1342	1.11231	0.578715	0.586861	0.570453	11.1597
1343	1.1244	0.617816	0.625602	0.60989	11.1597
1344	1.13649	0.655943	0.66331	0.648414	11.1597
1345	1.14858	0.692807	0.699699	0.685733	11.1597
1346	1.16067	0.728128	0.734493	0.721562	11.1597
1347	1.17277	0.761639	0.767431	0.755629	11.1597
1348	1.18486	0.793087	0.798265	0.787676	11.1597
1349	1.19695	0.822236	0.826764	0.817462	11.1597
1350	1.20904	0.848868	0.852714	0.844763	11.1597
1351	1.22113	0.872782	0.875923	0.869374	11.1597
1352	1.23322	0.893802	0.896219	0.89111	11.1597
1353	1.24531	0.911772	0.913453	0.909811	11.1597
1354	1.2574	0.926561	0.927499	0.925339	11.1597
1355	1.26949	0.938061	0.938257	0.937581	11.1597
1356	1.28158	0.94619	0.94565	0.946448	11.1597
1357	1.29367	0.950893	0.949628	0.951879	11.1597
1358	1.30576	0.95214	0.950169	0.953838	11.1597
1359	1.31785	0.949928	0.947274	0.952316	11.1597
1360	1.32994	0.94428	0.940972	0.947332	11.1597
1361	1.34203	0.935246	0.931319	0.93893	11.1597
1362	1.35412	0.922901	0.918393	0.927179	11.1597
1363	1.36621	0.907346	0.9023	0.912177	11.1597
1364	1.3783	0.888706	0.88317	0.894045	11.1597
1365	1.39039	0.867128	0.861153	0.872925	11.1597
1366	1.40248	0.842784	0.836423	0.848986	11.1597
1367	1.41457	0.815865	0.809175	0.822417	11.1597
1368	1.42666	0.78658	0.779621	0.793425	11.1597
1369	1.43875	0.75516	0.747991	0.762236	11.1597
1370	1.45084	0.721846	0.71453	0.729095	11.1597
1371	1.46293	0.686899	0.679497	0.694257	11.1597
1372	1.47502	0.650588	0.643163	0.657994	11.1597
1373	1.48711	0.613194	0.605807	0.620585	11.1597
1374	1.4992	0.575003	0.567717	0.582319	11.1597
1375	1.5113	0.536311	0.529183	0.543491	11.1597
1376	1.52339	0.497412	0.490502	0.504399	11.1597
1377	1.53548	0.458606	0.451968	0.465344	11.1597
1378	1.54757	0.420188	0.413875	0.426624	11.1597
1379	1.55966	0.382453	0.376513	0.388535	11.1597
1380	1.57175	0.345686	0.340166	0.351369	11.1597
1381	1.58384	0.310167	0.305109	0.315408	11.1597
1382	1.59593	0.276166	0.271606	0.280925	11.1597
1383	1.60802	0.24394	0.239911	0.248183	11.1597
1384	1.62011	0.213731	0.210262	0.217428	11.1597
1385	1.6322	0.185767	0.18288	0.188894	11.1597
1386	1.64429	0.160257	0.157971	0.162794	11.1597
1387	1.65638	0.137392	0.13572	0.139324	11.1597
1388	1.66847	0.117342	0.116291	0.118659	11.1597
1389	1.68056	0.100255	0.0998277	0.100953	11.1597
1390	1.69265	0.0862564	0.0864488	0.0863365	11.1597
1391	1.70474	0.0754466	0.076251	0.0749149	11.1597
1392	1.71683	0.0679029	0.0693059	0.0667705	11.1597
1393	1.72892	0.0636767	0.0656601	0.0619598	11.1597
1394	1.74101	0.0627941	0.0653351	0.0605138	11.1597
1395	1.7531	0.0652558	0.0683268	0.0624374	11.1597
1396	1.76519	0.0710367	0.0746061	0.0677099	11.1597
1397	1.77728	0.0800864	0.0841187	0.0762849	11.1597
1398	1.78937	0.0923296	0.0967856	0.0880908	11.1597
1399	1.80146	0.107667	0.112504	0.103031	11.1597
1400	1.81355	0.125975	0.131149	0.120987	11.1597
1401	1.82564	0.147109	0.152571	0.141813	11.1597
1402	1.83773	0.170901	0.176603	0.165347	11.1597
1403	1.84983	0.197165	0.203055	0.191403	11.1597
1404	1.86192	0.225695	0.231721	0.219776	11.1597
1405	1.87401	0.25627	0.262379	0.250245	11.1597
1406	1.8861	0.288651	0.29479	0.282573	11.1597
1407	1.89819	0.322587	0.328703	0.316509	11.1597
1408	1.91028	0.357817	0.363858	0.351791	11.1597
1409	1.92237	0.394068	0.399983	0.388144	11.1597
1410	1.93446	0.431062	0.436802	0.425289	11.1597
1411	1.94655	0.468513	0.474031	0.462941	11.1597
1412	1.95864	0.506136	0.511386	0.500809	11.1597
1413	1.97073	0.543642	0.548581	0.538603	11.1597
1414	1.98282	0.580744	0.585334	0.576033	11.1597
1415	1.99491	0.61716	0.621365	0.612814	11.1597
1416	2.007	0.652613	0.6564	0.648665	11.1597
1417	2.01909	0.686832	0.690174	0.683312	11.1597
1418	2.03118	0.71956	0.722431	0.716494	11.1597
1419	2.04327	0.750548	0.752929	0.747957	11.1597
1420	2.05536	0.779563	0.781438	0.777464	11.1597
1421	2.06745	0.806386	0.807744	0.804793	11.1597
1422	2.07954	0.830817	0.831652	0.829737	11.1597
1423	2.09163	0.852674	0.852983	0.852111	11.1597
1424	2.10372	0.871793	0.87158	0.871747	11.1597
1425	2.11581	0.888035	0.887306	0.888499	11.1597
1426	2.1279	0.901279	0.900046	0.902246	11.1597
1427	2.13999	0.911431	0.90971	0.912885	11.1597
1428	2.15208	0.918419	0.916229	0.920343	11.1597
1429	2.16417	0.922194	0.91956	0.924567	11.1597
1430	2.17627	0.922735	0.919684	0.92553	11.1597
1431	2.18836	0.920043	0.916605	0.923232	11.1597
1432	2.20045	0.914144	0.910354	0.917695	11.1597
1433	2.21254	0.90509	0.900985	0.908968	11.1597
1434	2.22463	0.892956	0.888574	0.897123	11.1597
1435	2.23672	0.87784	0.873223	0.882257	11.1597
1436	2.24881	0.859864	0.855055	0.864489	11.1597
1437	2.2609	0.83917	0.834213	0.84396	11.1597
1438	2.27299	0.815921	0.810861	0.820833	11.1597
1439	2.28508	0.790301	0.785183	0.795289	11.1597
1440	2.29717	0.762508	0.757379	0.767529	11.1597
1441	2.30926	0.732761	0.727666	0.737769	11.1597
1442	2.32135	0.701289	0.696273	0.70624	11.1597
1443	2.33344	0.668337	0.663443	0.673187	11.1597
1444	2.34553	0.634159	0.62943	0.638867	11.1597
1445	2.35762	0.599019	0.594496	0.603545	11.1597
1446	2.36971	0.563187	0.558909	0.567492	11.1597
1447	2.3818	0.526939	0.522941	0.530987	11.1597
1448	2.39389	0.490553	0.486868	0.49431	11.1597
1449	2.40598	0.454307	0.450965	0.457742	11.1597
1450	2.41807	0.418477	0.415505	0.421563	11.1597
1451	2.43016	0.383337	0.38076	0.38605	11.1597
1452	2.44225	0.349155	0.346991	0.351473	11.1597
1453	2.45434	0.31619	0.314455	0.318096	11.1597
1454	2.46643	0.284691	0.283397	0.286173	11.1597
1455	2.47852	0.254897	0.254053	0.255945	11.1597
1456	2.49061	0.227032	0.226641	0.227641	11.1597
1457	2.5027	0.201307	0.201369	0.201474	11.1597
1458	2.5148	0.177912	0.178424	0.177642	11.1597
1459	2.52689	0.157024	0.157976	0.156321	11.1597
1460	2.53898	0.138796	0.140178	0.137672	11.1597
1461	2.55107	0.123365	0.125159	0.121832	11.1597
1462	2.56316	0.110841	0.113029	0.108918	11.1597
1463	2.57525	0.101316	0.103875	0.099023	11.1597
1464	2.58734	0.0948567	0.0977611	0.0922178	11.1597
1465	2.59943	0.0915069	0.0947276	0.0885491	11.1597
1466	2.61152	0.0912864	0.0947919	0.0880392	11.1597
1467	2.62361	0.094191	0.0979475	0.0906864	11.1597
1468	2.6357	0.100193	0.104164	0.0964647	11.1597
1469	2.64779	0.10924	0.113389	0.105324	11.1597
1470	2.65988	0.121258	0.125546	0.117192	11.1597
1471	2.67197	0.136149	0.140535	0.131971	11.1597
1472	2.68406	0.153794	0.158238	0.149544	11.1597
1473	2.69615	0.174054	0.178514	0.169769	11.1597
1474	2.70824	0.196767	0.201204	0.192489	11.1597
1475	2.72033	0.221756	0.226129	0.217524	11.1597
1476	2.73242	0.248827	0.253095	0.244678	11.1597
1477	2.74451	0.277767	0.281893	0.27374	11.1597
1478	2.7566	0.308352	0.312298	0.304484	11.1597
1479	2.76869	0.340346	0.344077	0.33667	11.1597
1480	2.78078	0.3735	0.376984	0.37005	11.1597
1481	2.79287	0.40756	0.410765	0.404365	11.1597
1482	2.80496	0.442264	0.445162	0.439352	11.1597
1483	2.81705	0.477344	0.479911	0.474742	11.1597
1484	2.82914	0.512532	0.514745	0.510261	11.1597
1485	2.84123	0.547559	0.549399	0.545638	11.1597
1486	2.85333	0.582157	0.58361	0.580602	11.1597
1487	2.86542	0.616062	0.617116	0.614886	11.1597
1488	2.87751	0.649017	0.649663	0.648228	11.1597
1489	2.8896	0.680772	0.681006	0.680375	11.1597
1490	2.90169	0.711085	0.710907	0.711083	11.1597
1491	2.91378	0.739728	0.739141	0.740118	11.1597
1492	2.92587	0.766485	0.765495	0.767262	11.1597
1493	2.93796	0.791154	0.789773	0.79231	11.1597
1494	2.95005	0.813552	0.811793	0.815073	11.1597
1495	2.96214	0.833511	0.831392	0.835382	11.1597
1496	2.97423	0.850883	0.848425	0.853085	11.1597
1497	2.98632	0.86554	0.862766	0.868051	11.1597
1498	2.99841	0.877375	0.874312	0.88017	11.1597
1499	3.0105	0.886303	0.882979	0.889355	11.1597
1500	0	0.00355241	0.00525093	0.00218223	12.4989
1501	0.0171265	0.0113702	0.0141657	0.00889467	12.4989
1502	0.034253	0.022731	0.0265852	0.0191858	12.4989
1503	0.0513795	0.0375384	0.0424053	0.0329672	12.4989
1504	0.068506	0.0556714	0.0614976	0.0501252	12.4989
1505	0.0856325	0.0769848	0.0837104	0.0705216	12.4989
1506	0.102759	0.101311	0.10887	0.0939953	12.4989
1507	0.119886	0.128461	0.136781	0.120363	12.4989
1508	0.137012	0.158226	0.16723	0.149421	12.4989
1509	0.154139	0.190378	0.199986	0.180945	12.4989
1510	0.171265	0.224674	0.2348	0.214697	12.4989
1511	0.188392	0.260855	0.271411	0.25042	12.4989
1512	0.205518	0.298648	0.309546	0.287845	12.4989
1513	0.222645	0.337773	0.348921	0.326692	12.4989
1514	0.239771	0.377937	0.389244	0.36667	12.4989
1515	0.256898	0.418844	0.430217	0.407482	12.4989
1516	0.274024	0.460191	0.471541	0.448825	12.4989
1517	0.291151	0.501675	0.512912	0.490395	12.4989
1518	0.308277	0.542991	0.554028	0.531886	12.4989
1519	0.325404	0.58384	0.594592	0.572992	12.4989
1520	0.34253	0.623922	0.63431	0.613415	12.4989
1521	0.359657	0.66295	0.672896	0.652861	12.4989
1522	0.376783	0.70064	0.710073	0.691042	12.4989
1523	0.39391	0.736722	0.745575	0.727684	12.4989
1524	0.411036	0.77094	0.779152	0.762524	12.4989
1525	0.428163	0.803049	0.810564	0.795312	12.4989
1526	0.445289	0.832822	0.839593	0.825816	12.4989
1527	0.462416	0.860052	0.866036	0.853819	12.4989
1528	0.479542	0.884547	0.88971	0.879125	12.4989
1529	0.496669	0.90614	0.910453	0.901559	12.4989
1530	0.513795	0.924683	0.928126	0.920966	12.4989
1531	0.530922	0.940053	0.942612	0.937214	12.4989
1532	0.548048	0.952148	0.953817	0.950197	12.4989
1533	0.565175	0.960892	0.961674	0.95983	12.4989
1534	0.582301	0.966234	0.966136	0.966054	12.4989
1535	0.599428	0.968148	0.967186	0.968837	12.4989
1536	0.616554	0.966633	0.964828	0.968171	12.4989
1537	0.633681	0.961712	0.959093	0.964072	12.4989
1538	0.650807	0.953433	0.950036	0.956584	12.4989
1539	0.667934	0.941871	0.937736	0.945773	12.4989
1540	0.68506	0.927122	0.922295	0.93173	12.4989
1541	0.702187	0.909306	0.903837	0.914571	12.4989
1542	0.719313	0.888563	0.882508	0.894433	12.4989
1543	0.73644	0.865058	0.858476	0.871473	12.4989
1544	0.753566	0.838972	0.831926	0.845871	12.4989
1545	0.770693	0.810505	0.80306	0.817824	12.4989
1546	0.787819	0.779874	0.772098	0.787547	12.4989
1547	0.804946	0.747312	0.739274	0.755269	12.4989
1548	0.822072	0.713063	0.704833	0.721234	12.4989
1549	0.839199	0.677385	0.669034	0.6857	12.4989
1550	0.856325	0.640543	0.632142	0.648931	12.4989
1551	0.873452	0.602811	0.594431	0.611203	12.4989
1552	0.890578	0.564468	0.556177	0.572794	12.4989
1553	0.907705	0.525798	0.517662	0.53399	12.4989
1554	0.924831	0.487083	0.479168	0.495077	12.4989
1555	0.941958	0.448607	0.440974	0.45634	12.4989
1556	0.959084	0.41065	0.403358	0.418063	12.4989
1557	0.976211	0.373489	0.366592	0.380526	12.4989
1558	0.993337	0.337391	0.33094	0.344	12.4989
1559	1.01046	0.302616	0.296657	0.30875	12.4989
1560	1.02759	0.269415	0.263988	0.275031	12.4989
1561	1.04472	0.238023	0.233165	0.243084	12.4989
1562	1.06184	0.208663	0.204406	0.213136	12.4989
1563	1.07897	0.181543	0.17791	0.185401	12.4989
1564	1.0961	0.156852	0.153864	0.160075	12.4989
1565	1.11322	0.134762	0.132432	0.137333	12.4989
1566	1.13035	0.115425	0.113761	0.117334	12.4989
1567	1.14748	0.0989707	0.0979759	0.100215	12.4989
1568	1.1646	0.0855099	0.0851804	0.0860897	12.4989
1569	1.18173	0.0751296	0.0754562	0.0750523	12.4989
1570	1.19886	0.067894	0.0688624	0.0671723	12.4989
1571	1.21598	0.0638444	0.0654347	0.0624961	12.4989
1572	1.23311	0.0629983	0.0651861	0.0610464	12.4989
1573	1.25023	0.0653501	0.0681058	0.0628222	12.4989
1574	1.26736	0.0708707	0.0741606	0.0677988	12.4989
1575	1.28449	0.0795077	0.083294	0.0759283	12.4989
1576	1.30161	0.0911865	0.0954276	0.0871395	12.4989
1577	1.31874	0.10581	0.110461	0.101339	12.4989
1578	1.33587	0.123261	0.128275	0.118412	12.4989
1579	1.35299	0.143401	0.148727	0.138223	12.4989
1580	1.37012	0.166073	0.171659	0.160617	12.4989
1581	1.38725	0.191101	0.196894	0.18542	12.4989
1582	1.40437	0.218294	0.22424	0.212441	12.4989
1583	1.4215	0.247445	0.253489	0.241474	12.4989
1584	1.43863	0.278333	0.28442	0.272299	12.4989
1585	1.45575	0.310726	0.316802	0.304683	12.4989
1586	1.47288	0.344382	0.350393	0.338384	12.4989
1587	1.49001	0.37905	0.384944	0.373149	12.4989
1588	1.50713	0.414473	0.420199	0.408718	12.4989
1589	1.52426	0.450389	0.455899	0.44483	12.4989
1590	1.54139	0.486533	0.491783	0.481215	12.4989
1591	1.55851	0.522641	0.527587	0.517608	12.4989
1592	1.57564	0.558449	0.563052	0.55374	12.4989
1593	1.59277	0.593695	0.59792	0.589347	12.4989
1594	1.60989	0.628125	0.63194	0.62417	12.4989
1595	1.62702	0.66149	0.664867	0.657957	12.4989
1596	1.64414	0.69355	0.696466	0.690464	12.4989
1597	1.66127	0.724075	0.726511	0.721455	12.4989
1598	1.6784	0.752848	0.75479	0.75071	12.4989
1599	1.69552	0.779665	0.781103	0.778021	12.4989
1600	1.71265	0.804337	0.805267	0.803193	12.4989
1601	1.72978	0.826693	0.827113	0.82605	12.4989
1602	1.7469	0.846576	0.846492	0.846433	12.4989
1603	1.76403	0.863852	0.863272	0.864201	12.4989
1604	1.78116	0.878404	0.877341	0.879233	12.4989
1605	1.79828	0.890134	0.888606	0.891428	12.4989
1606	1.81541	0.898969	0.896997	0.900708	12.4989
1607	1.83254	0.904854	0.902463	0.907015	12.4989
1608	1.84966	0.907758	0.904976	0.910312	12.4989
1609	1.86679	0.90767	0.90453	0.910588	12.4989
1610	1.88392	0.904602	0.901138	0.907851	12.4989
1611	1.90104	0.898587	0.894837	0.902131	12.4989
1612	1.91817	0.889681	0.885685	0.893482	12.4989
1613	1.9353	0.87796	0.873758	0.881978	12.4989
1614	1.95242	0.863519	0.859155	0.867712	12.4989
1615	1.96955	0.846475	0.841991	0.850801	12.4989
1616	1.98667	0.826961	0.822403	0.831377	12.4989
1617	2.0038	0.805131	0.800542	0.809591	12.4989
1618	2.02093	0.78115	0.776577	0.785614	12.4989
1619	2.03805	0.755205	0.750689	0.759627	12.4989
1620	2.05518	0.72749	0.723075	0.731829	12.4989
1621	2.07231	0.698216	0.693944	0.702431	12.4989
1622	2.08943	0.667602	0.663512	0.671654	12.4989
1623	2.10656	0.635877	0.632006	0.639728	12.4989
1624	2.12369	0.603277	0.599661	0.606893	12.4989
1625	2.14081	0.570044	0.566716	0.573391	12.4989
1626	2.15794	0.536423	0.533411	0.539473	12.4989
1627	2.17507	0.502661	0.499993	0.505387	12.4989
1628	2.19219	0.469006	0.466703	0.471384	12.4989
1629	2.20932	0.435703	0.433785	0.437714	12.4989
1630	2.22645	0.402995	0.401477	0.404622	12.4989
1631	2.24357	0.371117	0.370011	0.372349	12.4989
1632	2.2607	0.340301	0.339615	0.34113	12.4989
1633	2.27783	0.310768	0.310504	0.311188	12.4989
1634	2.29495	0.282728	0.282886	0.28274	12.4989
1635	2.31208	0.256381	0.256957	0.255988	12.4989
1636	2.3292	0.231914	0.232899	0.231122	12.4989
1637	2.34633	0.209498	0.210879	0.208319	12.4989
1638	2.36346	0.189289	0.191051	0.187738	12.4989
1639	2.38058	0.171427	0.173551	0.169522	12.4989
1640	2.39771	0.156034	0.158496	0.153796	12.4989
1641	2.41484	0.143212	0.145987	0.140667	12.4989
1642	2.43196	0.133047	0.136105	0.130221	12.4989
1643	2.44909	0.125603	0.128913	0.122526	12.4989
1644	2.46622	0.120923	0.124451	0.117628	12.4989
1645	2.48334	0.119032	0.122743	0.115553	12.4989
1646	2.50047	0.119934	0.12379	0.116305	12.4989
1647	2.5176	0.12361	0.127573	0.11987	12.4989
1648	2.53472	0.130024	0.134054	0.126211	12.4989
1649	2.55185	0.139119	0.143176	0.13527	12.4989
1650	2.56898	0.150818	0.154862	0.146973	12.4989
1651	2.5861	0.165026	0.169018	0.161224	12.4989
1652	2.60323	0.18163	0.185529	0.177909	12.4989
1653	2.62036	0.200499	0.204268	0.196896	12.4989
1654	2.63748	0.221488	0.225088	0.218039	12.4989
1655	2.65461	0.244434	0.24783	0.241174	12.4989
1656	2.67173	0.269163	0.272322	0.266124	12.4989
1657	2.68886	0.295487	0.298377	0.2927	12.4989
1658	2.70599	0.323207	0.3258	0.320701	12.4989
1659	2.72311	0.352117	0.354386	0.349917	12.4989
1660	2.74024	0.382	0.383922	0.380128	12.4989
1661	2.75737	0.412634	0.414189	0.411109	12.4989
1662	2.77449	0.443792	0.444964	0.442631	12.4989
1663	2.79162	0.475244	0.476021	0.47446	12.4989
1664	2.80875	0.506761	0.507133	0.506362	12.4989
1665	2.82587	0.53811	0.538072	0.538102	12.4989
1666	2.843	0.569063	0.568614	0.569448	12.4989
1667	2.86013	0.599397	0.598538	0.600172	12.4989
1668	2.87725	0.62889	0.627629	0.630049	12.4989
1669	2.89438	0.65733	0.655677	0.658865	12.4989
1670	2.91151	0.684515	0.682482	0.686412	12.4989
1671	2.92863	0.710249	0.707855	0.712491	12.4989
1672	2.94576	0.73435	0.731615	0.736918	12.4989
1673	2.96289	0.756648	0.753595	0.759518	12.4989
1674	2.98001	0.776986	0.773644	0.780133	12.4989
1675	2.99714	0.795223	0.791621	0.798619	12.4989
1676	3.01427	0.811234	0.807405	0.814847	12.4989
1677	3.03139	0.824911	0.820888	0.828707	12.4989
1678	3.04852	0.83616	0.831981	0.840105	12.4989
1679	3.06564	0.844911	0.840613	0.848967	12.4989
1680	3.08277	0.851107	0.84673	0.855237	12.4989
1681	3.0999	0.854713	0.850298	0.858878	12.4989
1682	3.11702	0.855712	0.8513	0.859873	12.4989
1683	3.13415	0.854108	0.849739	0.858225	12.4989
1684	3.15128	0.849921	0.845636	0.853955	12.4989
1685	3.1684	0.843191	0.839032	0.847103	12.4989
1686	3.18553	0.833978	0.829983	0.837729	12.4989
1687	3.20266	0.822357	0.818565	0.825912	12.4989
1688	3.21978	0.808423	0.804871	0.811746	12.4989
1689	3.23691	0.792287	0.789009	0.795344	12.4989
1690	3.25404	0.774074	0.771103	0.776835	12.4989
1691	3.27116	0.753925	0.751292	0.756362	12.4989
1692	3.28829	0.731996	0.729726	0.734081	12.4989
1693	3.30542	0.708452	0.706571	0.710164	12.4989
1694	3.32254	0.683472	0.682	0.684791	12.4989
1695	3.33967	0.657244	0.656199	0.658154	12.4989
1696	3.3568	0.629965	0.629359	0.630453	12.4989
1697	3.37392	0.601837	0.601682	0.601894	12.4989
1698	3.39105	0.57307	0.57337	0.572691	12.4989
1699	3.40817	0.543876	0.544634	0.543061	12.4989
1700	3.4253	0.514471	0.515683	0.513221	12.4989
1701	3.44243	0.485069	0.486731	0.483392	12.4989
1702	3.45955	0.455887	0.457987	0.453792	12.4989
1703	3.47668	0.427135	0.429661	0.424638	12.4989
1704	3.49381	0.399024	0.401956	0.396142	12.4989
1705	3.51093	0.371756	0.375073	0.36851	12.4989
1706	3.52806	0.345528	0.349204	0.341943	12.4989
1707	3.54519	0.320526	0.324534	0.316632	12.4989
1708	3.56231	0.29693	0.301237	0.292757	12.4989
1709	3.57944	0.274907	0.279479	0.270488	12.4989
1710	3.59657	0.254611	0.259411	0.249983	12.4989
1711	3.61369	0.236185	0.241174	0.231387	12.4989
1712	3.63082	0.219756	0.224892	0.214828	12.4989
1713	3.64795	0.205438	0.210678	0.200421	12.4989
1714	3.66507	0.193326	0.198626	0.188264	12.4989
1715	3.6822	0.183502	0.188816	0.178438	12.4989
1716	3.69933	0.176028	0.181311	0.171006	12.4989
1717	3.71645	0.17095	0.176157	0.166015	12.4989
1718	3.73358	0.168297	0.173382	0.163492	12.4989
1719	3.7507	0.168078	0.172997	0.163446	12.4989
1720	3.76783	0.170287	0.174995	0.16587	12.4989
1721	3.78496	0.174898	0.179354	0.170736	12.4989
1722	3.80208	0.181868	0.186031	0.178001	12.4989
1723	3.81921	0.191138	0.19497	0.187601	12.4989
1724	3.83634	0.202632	0.206096	0.199459	12.4989
1725	3.85346	0.216256	0.21932	0.213479	12.4989
1726	3.87059	0.231904	0.234537	0.22955	12.4989
1727	3.88772	0.249453	0.25163	0.247547	12.4989
1728	3.90484	0.268769	0.270465	0.267332	12.4989
1729	3.92197	0.289702	0.2909	0.288752	12.4989
1730	3.9391	0.312095	0.312779	0.311644	12.4989
1731	3.95622	0.335778	0.335937	0.335836	12.4989
1732	3.97335	0.360573	0.360201	0.361145	12.4989
1733	3.99048	0.386295	0.385389	0.387381	12.4989
1734	4.0076	0.412752	0.411315	0.414349	12.4989
1735	4.02473	0.439748	0.437786	0.441848	12.4989
1736	4.04186	0.467083	0.464608	0.469675	12.4989
1737	4.05898	0.494558	0.491584	0.497623	12.4989
1738	4.07611	0.521969	0.518517	0.525489	12.4989
1739	4.09323	0.549118	0.545211	0.553066	12.4989
1740	4.11036	0.575806	0.571472	0.580155	12.4989
1741	4.12749	0.60184	0.597111	0.606558	12.4989
1742	4.14461	0.627032	0.621943	0.632084	12.4989
1743	4.16174	0.651202	0.645791	0.65655	12.4989
1744	4.17887	0.674176	0.668484	0.679778	12.4989
1745	4.19599	0.695791	0.689862	0.701604	12.4989
1746	4.21312	0.715894	0.709775	0.721872	12.4989
1747	4.23025	0.734344	0.728082	0.740439	12.4989
1748	4.24737	0.751012	0.744657	0.757175	12.4989
1749	4.2645	0.765782	0.759385	0.771964	12.4989

## Sheet: FigM1b_bottom
	x	y	yerr
0	7.18015	626.805	0.553837
1	9.83902	353.732	0.374528
2	12.2638	226.357	0.496168
3	15.0289	164.354	0.531802
4	19.0563	107.54	0.583779

## Sheet: FigM1b_bottom_simulation
	x	y	ShortLatticeDepth [Er]
0	1.19226	19339.7	3
1	1.19433	19270.4	3.01
2	1.19642	19201.1	3.02
3	1.19851	19132	3.03
4	1.20061	19063.1	3.04
5	1.20271	18994.2	3.05
6	1.20483	18925.5	3.06
7	1.20695	18857	3.07
8	1.20908	18788.6	3.08
9	1.21122	18720.3	3.09
10	1.21337	18652.1	3.1
11	1.21552	18584.1	3.11
12	1.21769	18516.3	3.12
13	1.21986	18448.5	3.13
14	1.22204	18380.9	3.14
15	1.22423	18313.5	3.15
16	1.22643	18246.2	3.16
17	1.22863	18179	3.17
18	1.23085	18111.9	3.18
19	1.23307	18045	3.19
20	1.2353	17978.3	3.2
21	1.23754	17911.6	3.21
22	1.23979	17845.2	3.22
23	1.24205	17778.8	3.23
24	1.24431	17712.6	3.24
25	1.24659	17646.5	3.25
26	1.24887	17580.6	3.26
27	1.25116	17514.8	3.27
28	1.25347	17449.2	3.28
29	1.25578	17383.7	3.29
30	1.25809	17318.3	3.3
31	1.26042	17253.1	3.31
32	1.26276	17188	3.32
33	1.26511	17123.1	3.33
34	1.26746	17058.3	3.34
35	1.26983	16993.6	3.35
36	1.2722	16929.1	3.36
37	1.27458	16864.8	3.37
38	1.27697	16800.5	3.38
39	1.27937	16736.4	3.39
40	1.28179	16672.5	3.4
41	1.28421	16608.7	3.41
42	1.28663	16545	3.42
43	1.28907	16481.5	3.43
44	1.29152	16418.1	3.44
45	1.29398	16354.9	3.45
46	1.29645	16291.8	3.46
47	1.29892	16228.9	3.47
48	1.30141	16166.1	3.48
49	1.30391	16103.4	3.49
50	1.30641	16040.9	3.5
51	1.30893	15978.6	3.51
52	1.31145	15916.4	3.52
53	1.31399	15854.3	3.53
54	1.31654	15792.3	3.54
55	1.31909	15730.6	3.55
56	1.32166	15668.9	3.56
57	1.32423	15607.4	3.57
58	1.32682	15546.1	3.58
59	1.32941	15484.9	3.59
60	1.33202	15423.8	3.6
61	1.33464	15362.9	3.61
62	1.33726	15302.1	3.62
63	1.3399	15241.5	3.63
64	1.34255	15181	3.64
65	1.3452	15120.7	3.65
66	1.34787	15060.5	3.66
67	1.35055	15000.5	3.67
68	1.35324	14940.6	3.68
69	1.35594	14880.8	3.69
70	1.35865	14821.3	3.7
71	1.36137	14761.8	3.71
72	1.3641	14702.5	3.72
73	1.36684	14643.3	3.73
74	1.36959	14584.3	3.74
75	1.37236	14525.5	3.75
76	1.37513	14466.8	3.76
77	1.37792	14408.2	3.77
78	1.38071	14349.8	3.78
79	1.38352	14291.5	3.79
80	1.38634	14233.4	3.8
81	1.38917	14175.4	3.81
82	1.39201	14117.6	3.82
83	1.39486	14059.9	3.83
84	1.39773	14002.4	3.84
85	1.4006	13945	3.85
86	1.40349	13887.7	3.86
87	1.40638	13830.7	3.87
88	1.40929	13773.7	3.88
89	1.41221	13716.9	3.89
90	1.41515	13660.3	3.9
91	1.41809	13603.8	3.91
92	1.42104	13547.5	3.92
93	1.42401	13491.3	3.93
94	1.42699	13435.2	3.94
95	1.42998	13379.3	3.95
96	1.43298	13323.6	3.96
97	1.436	13268	3.97
98	1.43902	13212.5	3.98
99	1.44206	13157.2	3.99
100	1.44511	13102.1	4
101	1.44817	13047.1	4.01
102	1.45125	12992.2	4.02
103	1.45434	12937.5	4.03
104	1.45743	12883	4.04
105	1.46055	12828.6	4.05
106	1.46367	12774.3	4.06
107	1.46681	12720.2	4.07
108	1.46995	12666.2	4.08
109	1.47312	12612.4	4.09
110	1.47629	12558.8	4.1
111	1.47948	12505.3	4.11
112	1.48267	12451.9	4.12
113	1.48589	12398.7	4.13
114	1.48911	12345.6	4.14
115	1.49235	12292.7	4.15
116	1.4956	12240	4.16
117	1.49886	12187.4	4.17
118	1.50214	12134.9	4.18
119	1.50543	12082.6	4.19
120	1.50873	12030.5	4.2
121	1.51205	11978.4	4.21
122	1.51537	11926.6	4.22
123	1.51872	11874.9	4.23
124	1.52207	11823.3	4.24
125	1.52544	11771.9	4.25
126	1.52882	11720.6	4.26
127	1.53222	11669.5	4.27
128	1.53563	11618.6	4.28
129	1.53905	11567.8	4.29
130	1.54249	11517.1	4.3
131	1.54594	11466.6	4.31
132	1.5494	11416.2	4.32
133	1.55288	11366	4.33
134	1.55637	11316	4.34
135	1.55988	11266.1	4.35
136	1.5634	11216.3	4.36
137	1.56693	11166.7	4.37
138	1.57048	11117.2	4.38
139	1.57404	11067.9	4.39
140	1.57762	11018.8	4.4
141	1.58121	10969.8	4.41
142	1.58481	10920.9	4.42
143	1.58843	10872.2	4.43
144	1.59207	10823.6	4.44
145	1.59572	10775.2	4.45
146	1.59938	10726.9	4.46
147	1.60306	10678.8	4.47
148	1.60675	10630.9	4.48
149	1.61046	10583.1	4.49
150	1.61418	10535.4	4.5
151	1.61792	10487.9	4.51
152	1.62167	10440.5	4.52
153	1.62544	10393.3	4.53
154	1.62922	10346.2	4.54
155	1.63302	10299.3	4.55
156	1.63683	10252.5	4.56
157	1.64066	10205.9	4.57
158	1.6445	10159.4	4.58
159	1.64836	10113.1	4.59
160	1.65224	10066.9	4.6
161	1.65613	10020.9	4.61
162	1.66003	9975.03	4.62
163	1.66395	9929.3	4.63
164	1.66789	9883.72	4.64
165	1.67184	9838.28	4.65
166	1.67581	9793	4.66
167	1.6798	9747.86	4.67
168	1.6838	9702.88	4.68
169	1.68782	9658.03	4.69
170	1.69185	9613.34	4.7
171	1.6959	9568.8	4.71
172	1.69996	9524.4	4.72
173	1.70404	9480.15	4.73
174	1.70814	9436.05	4.74
175	1.71226	9392.1	4.75
176	1.71639	9348.29	4.76
177	1.72053	9304.63	4.77
178	1.7247	9261.12	4.78
179	1.72888	9217.75	4.79
180	1.73308	9174.53	4.8
181	1.73729	9131.46	4.81
182	1.74152	9088.54	4.82
183	1.74577	9045.76	4.83
184	1.75004	9003.12	4.84
185	1.75432	8960.64	4.85
186	1.75862	8918.3	4.86
187	1.76294	8876.11	4.87
188	1.76727	8834.06	4.88
189	1.77162	8792.16	4.89
190	1.77599	8750.4	4.9
191	1.78038	8708.79	4.91
192	1.78479	8667.32	4.92
193	1.78921	8626	4.93
194	1.79365	8584.83	4.94
195	1.79811	8543.8	4.95
196	1.80258	8502.91	4.96
197	1.80708	8462.17	4.97
198	1.81159	8421.57	4.98
199	1.81612	8381.12	4.99
200	1.82067	8340.81	5
201	1.82523	8300.65	5.01
202	1.82982	8260.63	5.02
203	1.83442	8220.76	5.03
204	1.83904	8181.02	5.04
205	1.84368	8141.43	5.05
206	1.84834	8101.99	5.06
207	1.85302	8062.69	5.07
208	1.85771	8023.53	5.08
209	1.86243	7984.51	5.09
210	1.86716	7945.64	5.1
211	1.87192	7906.9	5.11
212	1.87669	7868.31	5.12
213	1.88148	7829.87	5.13
214	1.88629	7791.56	5.14
215	1.89112	7753.4	5.15
216	1.89597	7715.38	5.16
217	1.90084	7677.49	5.17
218	1.90573	7639.75	5.18
219	1.91063	7602.16	5.19
220	1.91556	7564.7	5.2
221	1.92051	7527.38	5.21
222	1.92548	7490.2	5.22
223	1.93046	7453.17	5.23
224	1.93547	7416.27	5.24
225	1.9405	7379.51	5.25
226	1.94554	7342.89	5.26
227	1.95061	7306.42	5.27
228	1.9557	7270.08	5.28
229	1.96081	7233.88	5.29
230	1.96593	7197.82	5.3
231	1.97108	7161.89	5.31
232	1.97625	7126.11	5.32
233	1.98144	7090.46	5.33
234	1.98665	7054.95	5.34
235	1.99189	7019.58	5.35
236	1.99714	6984.35	5.36
237	2.00241	6949.25	5.37
238	2.00771	6914.3	5.38
239	2.01302	6879.47	5.39
240	2.01836	6844.79	5.4
241	2.02372	6810.24	5.41
242	2.0291	6775.83	5.42
243	2.0345	6741.55	5.43
244	2.03993	6707.41	5.44
245	2.04537	6673.4	5.45
246	2.05084	6639.53	5.46
247	2.05633	6605.8	5.47
248	2.06184	6572.19	5.48
249	2.06737	6538.73	5.49
250	2.07292	6505.4	5.5
251	2.0785	6472.2	5.51
252	2.0841	6439.13	5.52
253	2.08972	6406.2	5.53
254	2.09536	6373.4	5.54
255	2.10103	6340.74	5.55
256	2.10672	6308.21	5.56
257	2.11243	6275.81	5.57
258	2.11816	6243.54	5.58
259	2.12392	6211.41	5.59
260	2.1297	6179.4	5.6
261	2.1355	6147.53	5.61
262	2.14133	6115.79	5.62
263	2.14718	6084.18	5.63
264	2.15305	6052.7	5.64
265	2.15894	6021.35	5.65
266	2.16486	5990.13	5.66
267	2.1708	5959.04	5.67
268	2.17677	5928.09	5.68
269	2.18276	5897.26	5.69
270	2.18877	5866.56	5.7
271	2.19481	5835.98	5.71
272	2.20087	5805.54	5.72
273	2.20696	5775.23	5.73
274	2.21307	5745.04	5.74
275	2.2192	5714.98	5.75
276	2.22536	5685.05	5.76
277	2.23154	5655.24	5.77
278	2.23775	5625.56	5.78
279	2.24398	5596.01	5.79
280	2.25024	5566.59	5.8
281	2.25652	5537.29	5.81
282	2.26282	5508.12	5.82
283	2.26915	5479.07	5.83
284	2.27551	5450.15	5.84
285	2.28189	5421.35	5.85
286	2.2883	5392.68	5.86
287	2.29473	5364.13	5.87
288	2.30118	5335.7	5.88
289	2.30767	5307.4	5.89
290	2.31417	5279.22	5.9
291	2.32071	5251.17	5.91
292	2.32727	5223.24	5.92
293	2.33385	5195.43	5.93
294	2.34046	5167.74	5.94
295	2.3471	5140.18	5.95
296	2.35376	5112.73	5.96
297	2.36045	5085.41	5.97
298	2.36717	5058.21	5.98
299	2.37391	5031.13	5.99
300	2.38068	5004.17	6
301	2.38747	4977.33	6.01
302	2.39429	4950.61	6.02
303	2.40114	4924.01	6.03
304	2.40802	4897.52	6.04
305	2.41492	4871.16	6.05
306	2.42185	4844.92	6.06
307	2.4288	4818.79	6.07
308	2.43579	4792.78	6.08
309	2.4428	4766.89	6.09
310	2.44984	4741.12	6.1
311	2.4569	4715.46	6.11
312	2.464	4689.92	6.12
313	2.47112	4664.5	6.13
314	2.47827	4639.19	6.14
315	2.48545	4614	6.15
316	2.49265	4588.92	6.16
317	2.49988	4563.96	6.17
318	2.50715	4539.11	6.18
319	2.51444	4514.38	6.19
320	2.52175	4489.76	6.2
321	2.5291	4465.26	6.21
322	2.53648	4440.86	6.22
323	2.54388	4416.59	6.23
324	2.55131	4392.42	6.24
325	2.55877	4368.37	6.25
326	2.56627	4344.43	6.26
327	2.57379	4320.6	6.27
328	2.58133	4296.88	6.28
329	2.58891	4273.27	6.29
330	2.59652	4249.78	6.3
331	2.60416	4226.39	6.31
332	2.61182	4203.11	6.32
333	2.61952	4179.95	6.33
334	2.62725	4156.89	6.34
335	2.635	4133.94	6.35
336	2.64279	4111.11	6.36
337	2.65061	4088.38	6.37
338	2.65845	4065.75	6.38
339	2.66633	4043.24	6.39
340	2.67424	4020.83	6.4
341	2.68218	3998.53	6.41
342	2.69014	3976.34	6.42
343	2.69814	3954.25	6.43
344	2.70617	3932.27	6.44
345	2.71423	3910.4	6.45
346	2.72233	3888.63	6.46
347	2.73045	3866.97	6.47
348	2.7386	3845.41	6.48
349	2.74679	3823.95	6.49
350	2.75501	3802.6	6.5
351	2.76325	3781.35	6.51
352	2.77153	3760.21	6.52
353	2.77985	3739.17	6.53
354	2.78819	3718.23	6.54
355	2.79657	3697.4	6.55
356	2.80497	3676.66	6.56
357	2.81341	3656.03	6.57
358	2.82189	3635.5	6.58
359	2.83039	3615.07	6.59
360	2.83893	3594.74	6.6
361	2.8475	3574.51	6.61
362	2.8561	3554.38	6.62
363	2.86474	3534.35	6.63
364	2.8734	3514.42	6.64
365	2.8821	3494.59	6.65
366	2.89084	3474.86	6.66
367	2.89961	3455.22	6.67
368	2.90841	3435.69	6.68
369	2.91724	3416.25	6.69
370	2.92611	3396.91	6.7
371	2.93501	3377.66	6.71
372	2.94395	3358.51	6.72
373	2.95292	3339.46	6.73
374	2.96192	3320.5	6.74
375	2.97096	3301.64	6.75
376	2.98003	3282.88	6.76
377	2.98913	3264.2	6.77
378	2.99827	3245.63	6.78
379	3.00745	3227.14	6.79
380	3.01666	3208.76	6.8
381	3.0259	3190.46	6.81
382	3.03518	3172.26	6.82
383	3.04449	3154.15	6.83
384	3.05384	3136.13	6.84
385	3.06323	3118.2	6.85
386	3.07265	3100.37	6.86
387	3.0821	3082.63	6.87
388	3.09159	3064.98	6.88
389	3.10112	3047.42	6.89
390	3.11068	3029.95	6.9
391	3.12028	3012.57	6.91
392	3.12991	2995.27	6.92
393	3.13958	2978.07	6.93
394	3.14929	2960.96	6.94
395	3.15903	2943.94	6.95
396	3.16881	2927	6.96
397	3.17862	2910.15	6.97
398	3.18848	2893.39	6.98
399	3.19837	2876.72	6.99
400	3.20829	2860.13	7
401	3.21825	2843.63	7.01
402	3.22825	2827.22	7.02
403	3.23829	2810.89	7.03
404	3.24836	2794.65	7.04
405	3.25848	2778.49	7.05
406	3.26863	2762.42	7.06
407	3.27881	2746.43	7.07
408	3.28904	2730.53	7.08
409	3.2993	2714.71	7.09
410	3.3096	2698.97	7.1
411	3.31994	2683.32	7.11
412	3.33032	2667.74	7.12
413	3.34073	2652.26	7.13
414	3.35119	2636.85	7.14
415	3.36168	2621.53	7.15
416	3.37221	2606.28	7.16
417	3.38278	2591.12	7.17
418	3.39339	2576.04	7.18
419	3.40404	2561.04	7.19
420	3.41472	2546.12	7.2
421	3.42545	2531.28	7.21
422	3.43622	2516.52	7.22
423	3.44702	2501.83	7.23
424	3.45787	2487.23	7.24
425	3.46875	2472.7	7.25
426	3.47968	2458.26	7.26
427	3.49064	2443.89	7.27
428	3.50165	2429.6	7.28
429	3.51269	2415.38	7.29
430	3.52378	2401.24	7.3
431	3.53491	2387.18	7.31
432	3.54607	2373.19	7.32
433	3.55728	2359.28	7.33
434	3.56853	2345.45	7.34
435	3.57982	2331.69	7.35
436	3.59115	2318.01	7.36
437	3.60252	2304.4	7.37
438	3.61393	2290.86	7.38
439	3.62539	2277.4	7.39
440	3.63688	2264.01	7.4
441	3.64842	2250.69	7.41
442	3.66	2237.45	7.42
443	3.67162	2224.28	7.43
444	3.68329	2211.18	7.44
445	3.69499	2198.16	7.45
446	3.70674	2185.2	7.46
447	3.71853	2172.32	7.47
448	3.73036	2159.51	7.48
449	3.74224	2146.76	7.49
450	3.75416	2134.09	7.5
451	3.76612	2121.49	7.51
452	3.77812	2108.96	7.52
453	3.79017	2096.5	7.53
454	3.80226	2084.1	7.54
455	3.8144	2071.78	7.55
456	3.82658	2059.52	7.56
457	3.8388	2047.33	7.57
458	3.85106	2035.21	7.58
459	3.86337	2023.16	7.59
460	3.87573	2011.17	7.6
461	3.88812	1999.25	7.61
462	3.90057	1987.4	7.62
463	3.91305	1975.61	7.63
464	3.92558	1963.89	7.64
465	3.93816	1952.23	7.65
466	3.95078	1940.64	7.66
467	3.96345	1929.12	7.67
468	3.97616	1917.66	7.68
469	3.98891	1906.26	7.69
470	4.00171	1894.93	7.7
471	4.01456	1883.66	7.71
472	4.02745	1872.45	7.72
473	4.04039	1861.31	7.73
474	4.05337	1850.23	7.74
475	4.0664	1839.22	7.75
476	4.07948	1828.26	7.76
477	4.0926	1817.37	7.77
478	4.10577	1806.54	7.78
479	4.11898	1795.77	7.79
480	4.13224	1785.06	7.8
481	4.14555	1774.41	7.81
482	4.15891	1763.83	7.82
483	4.17231	1753.3	7.83
484	4.18576	1742.83	7.84
485	4.19925	1732.42	7.85
486	4.2128	1722.07	7.86
487	4.22639	1711.78	7.87
488	4.24003	1701.55	7.88
489	4.25371	1691.38	7.89
490	4.26745	1681.27	7.9
491	4.28123	1671.21	7.91
492	4.29506	1661.21	7.92
493	4.30894	1651.27	7.93
494	4.32287	1641.39	7.94
495	4.33684	1631.56	7.95
496	4.35087	1621.79	7.96
497	4.36494	1612.07	7.97
498	4.37907	1602.41	7.98
499	4.39324	1592.81	7.99
500	4.40746	1583.26	8
501	4.42173	1573.76	8.01
502	4.43605	1564.33	8.02
503	4.45042	1554.94	8.03
504	4.46484	1545.61	8.04
505	4.47931	1536.33	8.05
506	4.49382	1527.11	8.06
507	4.50839	1517.94	8.07
508	4.52301	1508.83	8.08
509	4.53768	1499.76	8.09
510	4.5524	1490.75	8.1
511	4.56718	1481.79	8.11
512	4.582	1472.89	8.12
513	4.59687	1464.03	8.13
514	4.61179	1455.23	8.14
515	4.62677	1446.48	8.15
516	4.6418	1437.77	8.16
517	4.65688	1429.12	8.17
518	4.67201	1420.52	8.18
519	4.68719	1411.97	8.19
520	4.70242	1403.47	8.2
521	4.71771	1395.02	8.21
522	4.73305	1386.62	8.22
523	4.74844	1378.27	8.23
524	4.76388	1369.97	8.24
525	4.77938	1361.71	8.25
526	4.79493	1353.51	8.26
527	4.81053	1345.35	8.27
528	4.82618	1337.24	8.28
529	4.84189	1329.18	8.29
530	4.85765	1321.16	8.3
531	4.87347	1313.19	8.31
532	4.88933	1305.27	8.32
533	4.90526	1297.4	8.33
534	4.92123	1289.57	8.34
535	4.93726	1281.79	8.35
536	4.95335	1274.05	8.36
537	4.96949	1266.36	8.37
538	4.98568	1258.72	8.38
539	5.00193	1251.12	8.39
540	5.01823	1243.56	8.4
541	5.03459	1236.05	8.41
542	5.051	1228.58	8.42
543	5.06747	1221.16	8.43
544	5.08399	1213.78	8.44
545	5.10057	1206.45	8.45
546	5.1172	1199.16	8.46
547	5.13389	1191.91	8.47
548	5.15064	1184.71	8.48
549	5.16744	1177.55	8.49
550	5.1843	1170.43	8.5
551	5.20122	1163.35	8.51
552	5.21819	1156.31	8.52
553	5.23521	1149.32	8.53
554	5.2523	1142.37	8.54
555	5.26944	1135.46	8.55
556	5.28664	1128.59	8.56
557	5.30389	1121.76	8.57
558	5.32121	1114.98	8.58
559	5.33858	1108.23	8.59
560	5.35601	1101.52	8.6
561	5.37349	1094.86	8.61
562	5.39104	1088.23	8.62
563	5.40864	1081.64	8.63
564	5.4263	1075.1	8.64
565	5.44402	1068.59	8.65
566	5.4618	1062.12	8.66
567	5.47963	1055.69	8.67
568	5.49753	1049.29	8.68
569	5.51548	1042.94	8.69
570	5.5335	1036.62	8.7
571	5.55157	1030.35	8.71
572	5.5697	1024.11	8.72
573	5.5879	1017.9	8.73
574	5.60615	1011.74	8.74
575	5.62446	1005.61	8.75
576	5.64283	999.517	8.76
577	5.66126	993.462	8.77
578	5.67976	987.443	8.78
579	5.69831	981.461	8.79
580	5.71692	975.514	8.8
581	5.7356	969.604	8.81
582	5.75433	963.729	8.82
583	5.77313	957.889	8.83
584	5.79199	952.084	8.84
585	5.81091	946.315	8.85
586	5.82989	940.58	8.86
587	5.84893	934.88	8.87
588	5.86803	929.215	8.88
589	5.8872	923.583	8.89
590	5.90643	917.986	8.9
591	5.92572	912.422	8.91
592	5.94508	906.893	8.92
593	5.96449	901.396	8.93
594	5.98397	895.933	8.94
595	6.00352	890.503	8.95
596	6.02312	885.106	8.96
597	6.04279	879.741	8.97
598	6.06252	874.409	8.98
599	6.08232	869.109	8.99
600	6.10218	863.842	9
601	6.1221	858.606	9.01
602	6.14209	853.402	9.02
603	6.16214	848.23	9.03
604	6.18226	843.089	9.04
605	6.20244	837.979	9.05
606	6.22269	832.9	9.06
607	6.243	827.853	9.07
608	6.26338	822.835	9.08
609	6.28382	817.849	9.09
610	6.30433	812.892	9.1
611	6.3249	807.966	9.11
612	6.34554	803.07	9.12
613	6.36624	798.204	9.13
614	6.38701	793.367	9.14
615	6.40785	788.56	9.15
616	6.42875	783.782	9.16
617	6.44972	779.033	9.17
618	6.47076	774.313	9.18
619	6.49186	769.621	9.19
620	6.51303	764.959	9.2
621	6.53427	760.325	9.21
622	6.55557	755.719	9.22
623	6.57695	751.141	9.23
624	6.59839	746.591	9.24
625	6.61989	742.069	9.25
626	6.64147	737.575	9.26
627	6.66312	733.108	9.27
628	6.68483	728.668	9.28
629	6.70661	724.255	9.29
630	6.72846	719.87	9.3
631	6.75038	715.511	9.31
632	6.77237	711.179	9.32
633	6.79442	706.873	9.33
634	6.81655	702.594	9.34
635	6.83875	698.34	9.35
636	6.86101	694.113	9.36
637	6.88335	689.912	9.37
638	6.90575	685.737	9.38
639	6.92823	681.587	9.39
640	6.95077	677.462	9.4
641	6.97339	673.363	9.41
642	6.99608	669.289	9.42
643	7.01884	665.24	9.43
644	7.04167	661.215	9.44
645	7.06457	657.216	9.45
646	7.08754	653.24	9.46
647	7.11058	649.29	9.47
648	7.1337	645.363	9.48
649	7.15689	641.461	9.49
650	7.18015	637.582	9.5
651	7.20348	633.727	9.51
652	7.22688	629.896	9.52
653	7.25036	626.089	9.53
654	7.27391	622.305	9.54
655	7.29753	618.544	9.55
656	7.32123	614.806	9.56
657	7.345	611.091	9.57
658	7.36884	607.399	9.58
659	7.39276	603.73	9.59
660	7.41675	600.083	9.6
661	7.44082	596.458	9.61
662	7.46496	592.856	9.62
663	7.48917	589.276	9.63
664	7.51346	585.718	9.64
665	7.53782	582.182	9.65
666	7.56226	578.668	9.66
667	7.58677	575.175	9.67
668	7.61136	571.704	9.68
669	7.63602	568.254	9.69
670	7.66076	564.825	9.7
671	7.68558	561.418	9.71
672	7.71047	558.031	9.72
673	7.73544	554.665	9.73
674	7.76048	551.32	9.74
675	7.7856	547.996	9.75
676	7.8108	544.692	9.76
677	7.83607	541.408	9.77
678	7.86142	538.145	9.78
679	7.88685	534.901	9.79
680	7.91236	531.678	9.8
681	7.93794	528.475	9.81
682	7.9636	525.291	9.82
683	7.98934	522.127	9.83
684	8.01516	518.982	9.84
685	8.04106	515.857	9.85
686	8.06703	512.751	9.86
687	8.09309	509.664	9.87
688	8.11922	506.596	9.88
689	8.14543	503.547	9.89
690	8.17172	500.517	9.9
691	8.19809	497.505	9.91
692	8.22455	494.513	9.92
693	8.25108	491.538	9.93
694	8.27769	488.582	9.94
695	8.30438	485.644	9.95
696	8.33115	482.724	9.96
697	8.358	479.822	9.97
698	8.38493	476.939	9.98
699	8.41195	474.072	9.99
700	8.43904	471.224	10
701	8.46622	468.393	10.01
702	8.49348	465.58	10.02
703	8.52082	462.784	10.03
704	8.54824	460.005	10.04
705	8.57575	457.243	10.05
706	8.60333	454.498	10.06
707	8.631	451.771	10.07
708	8.65875	449.06	10.08
709	8.68659	446.366	10.09
710	8.71451	443.688	10.1
711	8.74251	441.027	10.11
712	8.7706	438.382	10.12
713	8.79877	435.754	10.13
714	8.82702	433.142	10.14
715	8.85536	430.546	10.15
716	8.88378	427.966	10.16
717	8.91228	425.402	10.17
718	8.94088	422.854	10.18
719	8.96955	420.321	10.19
720	8.99831	417.804	10.2
721	9.02716	415.303	10.21
722	9.05609	412.817	10.22
723	9.08511	410.346	10.23
724	9.11421	407.891	10.24
725	9.1434	405.451	10.25
726	9.17268	403.026	10.26
727	9.20204	400.615	10.27
728	9.23149	398.22	10.28
729	9.26103	395.839	10.29
730	9.29065	393.474	10.3
731	9.32036	391.122	10.31
732	9.35016	388.785	10.32
733	9.38005	386.463	10.33
734	9.41002	384.155	10.34
735	9.44009	381.861	10.35
736	9.47024	379.582	10.36
737	9.50048	377.316	10.37
738	9.5308	375.064	10.38
739	9.56122	372.827	10.39
740	9.59173	370.603	10.4
741	9.62232	368.392	10.41
742	9.65301	366.196	10.42
743	9.68379	364.013	10.43
744	9.71465	361.843	10.44
745	9.74561	359.687	10.45
746	9.77665	357.544	10.46
747	9.80779	355.414	10.47
748	9.83902	353.297	10.48
749	9.87034	351.194	10.49
750	9.90175	349.103	10.5
751	9.93325	347.026	10.51
752	9.96484	344.961	10.52
753	9.99653	342.908	10.53
754	10.0283	340.869	10.54
755	10.0602	338.842	10.55
756	10.0921	336.827	10.56
757	10.1242	334.825	10.57
758	10.1563	332.836	10.58
759	10.1886	330.858	10.59
760	10.2209	328.893	10.6
761	10.2533	326.94	10.61
762	10.2859	324.998	10.62
763	10.3185	323.069	10.63
764	10.3512	321.152	10.64
765	10.384	319.246	10.65
766	10.4169	317.352	10.66
767	10.4499	315.47	10.67
768	10.483	313.6	10.68
769	10.5162	311.741	10.69
770	10.5495	309.893	10.7
771	10.5828	308.057	10.71
772	10.6163	306.232	10.72
773	10.6499	304.418	10.73
774	10.6835	302.616	10.74
775	10.7173	300.824	10.75
776	10.7512	299.044	10.76
777	10.7851	297.274	10.77
778	10.8192	295.516	10.78
779	10.8533	293.768	10.79
780	10.8876	292.031	10.8
781	10.9219	290.304	10.81
782	10.9564	288.589	10.82
783	10.9909	286.883	10.83
784	11.0255	285.189	10.84
785	11.0603	283.504	10.85
786	11.0951	281.83	10.86
787	11.1301	280.167	10.87
788	11.1651	278.513	10.88
789	11.2002	276.87	10.89
790	11.2355	275.236	10.9
791	11.2708	273.613	10.91
792	11.3063	272	10.92
793	11.3418	270.397	10.93
794	11.3775	268.803	10.94
795	11.4132	267.219	10.95
796	11.449	265.645	10.96
797	11.485	264.081	10.97
798	11.521	262.526	10.98
799	11.5572	260.981	10.99
800	11.5934	259.445	11
801	11.6298	257.919	11.01
802	11.6663	256.402	11.02
803	11.7028	254.895	11.03
804	11.7395	253.396	11.04
805	11.7762	251.907	11.05
806	11.8131	250.427	11.06
807	11.8501	248.956	11.07
808	11.8872	247.494	11.08
809	11.9244	246.041	11.09
810	11.9616	244.597	11.1
811	11.999	243.161	11.11
812	12.0365	241.735	11.12
813	12.0741	240.317	11.13
814	12.1119	238.908	11.14
815	12.1497	237.507	11.15
816	12.1876	236.115	11.16
817	12.2256	234.732	11.17
818	12.2638	233.357	11.18
819	12.302	231.991	11.19
820	12.3404	230.632	11.2
821	12.3788	229.283	11.21
822	12.4174	227.941	11.22
823	12.456	226.608	11.23
824	12.4948	225.282	11.24
825	12.5337	223.965	11.25
826	12.5727	222.656	11.26
827	12.6118	221.355	11.27
828	12.651	220.062	11.28
829	12.6904	218.777	11.29
830	12.7298	217.499	11.3
831	12.7693	216.229	11.31
832	12.809	214.968	11.32
833	12.8488	213.713	11.33
834	12.8886	212.467	11.34
835	12.9286	211.228	11.35
836	12.9687	209.997	11.36
837	13.0089	208.773	11.37
838	13.0492	207.556	11.38
839	13.0897	206.347	11.39
840	13.1302	205.146	11.4
841	13.1709	203.952	11.41
842	13.2116	202.765	11.42
843	13.2525	201.585	11.43
844	13.2935	200.412	11.44
845	13.3346	199.247	11.45
846	13.3758	198.088	11.46
847	13.4172	196.937	11.47
848	13.4586	195.793	11.48
849	13.5002	194.656	11.49
850	13.5419	193.525	11.5
851	13.5837	192.402	11.51
852	13.6256	191.285	11.52
853	13.6676	190.175	11.53
854	13.7097	189.072	11.54
855	13.752	187.975	11.55
856	13.7944	186.886	11.56
857	13.8368	185.802	11.57
858	13.8794	184.726	11.58
859	13.9222	183.656	11.59
860	13.965	182.592	11.6
861	14.008	181.535	11.61
862	14.051	180.485	11.62
863	14.0942	179.44	11.63
864	14.1375	178.402	11.64
865	14.181	177.371	11.65
866	14.2245	176.345	11.66
867	14.2682	175.326	11.67
868	14.312	174.313	11.68
869	14.3559	173.306	11.69
870	14.3999	172.305	11.7
871	14.444	171.311	11.71
872	14.4883	170.322	11.72
873	14.5327	169.339	11.73
874	14.5772	168.363	11.74
875	14.6218	167.392	11.75
876	14.6665	166.427	11.76
877	14.7114	165.468	11.77
878	14.7564	164.514	11.78
879	14.8015	163.567	11.79
880	14.8468	162.625	11.8
881	14.8921	161.689	11.81
882	14.9376	160.758	11.82
883	14.9832	159.834	11.83
884	15.0289	158.914	11.84
885	15.0748	158.001	11.85
886	15.1208	157.093	11.86
887	15.1669	156.19	11.87
888	15.2131	155.293	11.88
889	15.2594	154.401	11.89
890	15.3059	153.514	11.9
891	15.3525	152.633	11.91
892	15.3992	151.757	11.92
893	15.4461	150.887	11.93
894	15.4931	150.022	11.94
895	15.5402	149.162	11.95
896	15.5874	148.307	11.96
897	15.6348	147.457	11.97
898	15.6823	146.613	11.98
899	15.7299	145.773	11.99
900	15.7776	144.939	12
901	15.8255	144.109	12.01
902	15.8735	143.285	12.02
903	15.9216	142.465	12.03
904	15.9699	141.651	12.04
905	16.0183	140.841	12.05
906	16.0668	140.036	12.06
907	16.1154	139.236	12.07
908	16.1642	138.441	12.08
909	16.2131	137.651	12.09
910	16.2622	136.865	12.1
911	16.3113	136.084	12.11
912	16.3606	135.308	12.12
913	16.4101	134.537	12.13
914	16.4596	133.77	12.14
915	16.5093	133.007	12.15
916	16.5592	132.25	12.16
917	16.6091	131.497	12.17
918	16.6592	130.748	12.18
919	16.7095	130.004	12.19
920	16.7598	129.264	12.2
921	16.8103	128.529	12.21
922	16.861	127.798	12.22
923	16.9117	127.071	12.23
924	16.9626	126.349	12.24
925	17.0137	125.631	12.25
926	17.0648	124.918	12.26
927	17.1161	124.208	12.27
928	17.1676	123.503	12.28
929	17.2192	122.802	12.29
930	17.2709	122.106	12.3
931	17.3227	121.413	12.31
932	17.3747	120.725	12.32
933	17.4269	120.041	12.33
934	17.4791	119.361	12.34
935	17.5315	118.685	12.35
936	17.5841	118.013	12.36
937	17.6368	117.345	12.37
938	17.6896	116.68	12.38
939	17.7425	116.02	12.39
940	17.7956	115.364	12.4
941	17.8489	114.712	12.41
942	17.9023	114.064	12.42
943	17.9558	113.419	12.43
944	18.0095	112.779	12.44
945	18.0633	112.142	12.45
946	18.1172	111.509	12.46
947	18.1713	110.879	12.47
948	18.2255	110.254	12.48
949	18.2799	109.632	12.49
950	18.3344	109.014	12.5
951	18.3891	108.399	12.51
952	18.4439	107.789	12.52
953	18.4988	107.182	12.53
954	18.5539	106.578	12.54
955	18.6091	105.978	12.55
956	18.6645	105.382	12.56
957	18.7201	104.789	12.57
958	18.7757	104.199	12.58
959	18.8315	103.614	12.59
960	18.8875	103.031	12.6
961	18.9436	102.452	12.61
962	18.9999	101.877	12.62
963	19.0563	101.305	12.63
964	19.1128	100.736	12.64
965	19.1695	100.171	12.65
966	19.2263	99.6088	12.66
967	19.2833	99.0501	12.67
968	19.3405	98.4948	12.68
969	19.3978	97.9427	12.69
970	19.4552	97.394	12.7
971	19.5128	96.8484	12.71
972	19.5705	96.3061	12.72
973	19.6284	95.767	12.73
974	19.6865	95.2311	12.74
975	19.7446	94.6983	12.75
976	19.803	94.1687	12.76
977	19.8615	93.6423	12.77
978	19.9201	93.1189	12.78
979	19.9789	92.5986	12.79
980	20.0379	92.0814	12.8
981	20.097	91.5672	12.81
982	20.1562	91.0561	12.82
983	20.2156	90.548	12.83
984	20.2752	90.0429	12.84
985	20.3349	89.5407	12.85
986	20.3948	89.0415	12.86
987	20.4548	88.5453	12.87
988	20.515	88.0519	12.88
989	20.5753	87.5615	12.89
990	20.6358	87.074	12.9
991	20.6964	86.5893	12.91
992	20.7572	86.1075	12.92
993	20.8182	85.6285	12.93
994	20.8793	85.1523	12.94
995	20.9406	84.6789	12.95
996	21.002	84.2084	12.96
997	21.0636	83.7405	12.97
998	21.1254	83.2754	12.98
999	21.1873	82.8131	12.99
1000	21.2493	82.3534	13

## Sheet: FigM1b_top
	x	y	yerr_lower	yerr_upper	YLdepth	Ut
0	0	0.0046729	0.00207975	0.0115227	9.5	7.18015
1	0.176	0.194805	0.0296232	0.0376531	9.5	7.18015
2	0.352	0.502732	0.0387832	0.0387225	9.5	7.18015
3	0.528	0.845771	0.0304686	0.0234585	9.5	7.18015
4	0.704	0.972826	0.0188385	0.00838497	9.5	7.18015
5	0.88	0.903743	0.0274348	0.0186489	9.5	7.18015
6	1.056	0.676259	0.0441181	0.0389936	9.5	7.18015
7	1.232	0.333333	0.0334804	0.0369096	9.5	7.18015
8	1.408	0.0666667	0.0162458	0.0279436	9.5	7.18015
9	1.584	0.0104712	0.00410536	0.0145394	9.5	7.18015
10	1.76	0.179641	0.027465	0.0352525	9.5	7.18015
11	1.936	0.544974	0.0384785	0.03751	9.5	7.18015
12	2.112	0.752632	0.035651	0.0302385	9.5	7.18015
13	2.288	1	0.0141409	0	9.5	7.18015
14	2.464	0.858824	0.0325914	0.0240194	9.5	7.18015
15	2.64	0.566879	0.0422654	0.0405386	9.5	7.18015
16	2.816	0.291925	0.0349866	0.0402287	9.5	7.18015
17	2.992	0.0746269	0.018156	0.0309717	9.5	7.18015
18	3.168	0.04	0.0105915	0.0199633	9.5	7.18015
19	3.344	0.175439	0.0268621	0.0345713	9.5	7.18015
20	3.52	0.47644	0.0376571	0.0381592	9.5	7.18015
21	3.696	0.846561	0.03148	0.0240166	9.5	7.18015
22	3.872	0.949686	0.0247665	0.0132983	9.5	7.18015
23	4.048	0.951515	0.0239246	0.0128189	9.5	7.18015
24	4.224	0.60101	0.0375708	0.0354925	9.5	7.18015
25	4.4	0.364103	0.0347604	0.0375987	9.5	7.18015
26	4.576	0.107527	0.0199106	0.0284963	9.5	7.18015
27	4.752	0.0206897	0.00736689	0.0207405	9.5	7.18015
28	4.928	0.167665	0.0265085	0.0345871	9.5	7.18015
29	5.104	0.455172	0.0426237	0.0438745	9.5	7.18015
30	5.28	0.857988	0.0327567	0.0241552	9.5	7.18015
31	5.456	0.978102	0.0218938	0.00779624	9.5	7.18015
32	5.632	0.873333	0.0338918	0.0238137	9.5	7.18015
33	5.808	0.651613	0.0420826	0.0381187	9.5	7.18015
34	5.984	0.398601	0.0413959	0.0442637	9.5	7.18015
35	6.16	0.0896552	0.019736	0.0311853	9.5	7.18015
36	6.336	0.0434783	0.0126496	0.0260159	9.5	7.18015
37	6.512	0.144144	0.0288805	0.0417491	9.5	7.18015
38	6.688	0.521739	0.0414942	0.0409465	9.5	7.18015
39	6.864	0.725926	0.0436258	0.0368681	9.5	7.18015
40	7.04	0.975904	0.0195755	0.0079388	9.5	7.18015
41	7.216	0.9	0.0315864	0.0207884	9.5	7.18015
42	7.392	0.670886	0.0413856	0.0370006	9.5	7.18015
43	7.568	0.347561	0.0371012	0.040873	9.5	7.18015
44	7.744	0.113095	0.0213443	0.0306947	9.5	7.18015
45	7.92	0.0296296	0.00975577	0.0238252	9.5	7.18015
46	8.096	0.153846	0.0244375	0.0321729	9.5	7.18015
47	8.272	0.559211	0.0429308	0.041353	9.5	7.18015
48	8.448	0.770186	0.0382858	0.0314789	9.5	7.18015
49	8.624	0.915663	0.0282372	0.0180735	9.5	7.18015
50	8.8	0.936937	0.0331965	0.0173959	9.5	7.18015
51	8.976	0.797546	0.0368689	0.0294626	9.5	7.18015
52	9.152	0.410448	0.0430606	0.0457586	9.5	7.18015
53	9.328	0.156425	0.0248256	0.0326293	9.5	7.18015
54	9.504	0.0301205	0.00929059	0.02078	9.5	7.18015
55	9.68	0.190476	0.0282151	0.0356955	9.5	7.18015
56	9.856	0.371795	0.0388668	0.0421978	9.5	7.18015
57	10.032	0.722222	0.0422725	0.0360302	9.5	7.18015
58	10.208	0.91875	0.0285353	0.0179212	9.5	7.18015
59	10.384	0.917647	0.027634	0.0176567	9.5	7.18015
60	10.56	0.697368	0.0417057	0.0364461	9.5	7.18015
61	10.736	0.48125	0.0411181	0.0415934	9.5	7.18015
62	10.912	0.2	0.0328112	0.042481	9.5	7.18015
63	11.088	0.0512821	0.0135517	0.02521	9.5	7.18015
64	11.264	0.173653	0.0269931	0.0349262	9.5	7.18015
65	11.44	0.362069	0.036604	0.039825	9.5	7.18015
66	11.616	0.646341	0.0409499	0.037329	9.5	7.18015
67	11.792	0.873016	0.0297338	0.0217007	9.5	7.18015
68	11.968	0.926667	0.0287581	0.0172403	9.5	7.18015
69	12.144	0.785276	0.0374174	0.0303164	9.5	7.18015
70	12.32	0.463087	0.0422321	0.043235	9.5	7.18015
71	12.496	0.187879	0.0282402	0.0359173	9.5	7.18015
72	12.672	0.0752688	0.0161655	0.0254568	9.5	7.18015
73	12.848	0.0857143	0.0194611	0.0314222	9.5	7.18015
74	13.024	0.38125	0.0387233	0.0417332	9.5	7.18015
75	0	0	0	0.0241895	11.18	12.2638
76	0.5	0.139535	0.0312845	0.0479471	11.18	12.2638
77	1	0.5	0.0500893	0.0500893	11.18	12.2638
78	1.5	0.828571	0.0450508	0.0325139	11.18	12.2638
79	2	0.978022	0.0295425	0.00861082	11.18	12.2638
80	2.5	0.887324	0.0509321	0.0294396	11.18	12.2638
81	3	0.60177	0.0498227	0.0462054	11.18	12.2638
82	3.5	0.352273	0.0495727	0.0562527	11.18	12.2638
83	4	0.0574713	0.0176625	0.0378932	11.18	12.2638
84	4.5	0.045045	0.0138666	0.0303188	11.18	12.2638
85	5	0.311688	0.0499543	0.0596281	11.18	12.2638
86	5.5	0.579545	0.0563989	0.052802	11.18	12.2638
87	6	0.857143	0.0466816	0.031043	11.18	12.2638
88	6.5	0.973214	0.0264972	0.00953237	11.18	12.2638
89	7	0.902778	0.048718	0.0266626	11.18	12.2638
90	7.5	0.6	0.0746949	0.0669817	11.18	12.2638
91	8	0.281818	0.0408685	0.0488278	11.18	12.2638
92	8.5	0.036036	0.0118566	0.0286346	11.18	12.2638
93	9	0.0348837	0.0124054	0.0339054	11.18	12.2638
94	9.5	0.25	0.0442906	0.0566739	11.18	12.2638
95	10	0.596154	0.0732314	0.0660804	11.18	12.2638
96	10.5	0.967742	0.0700989	0.0143464	11.18	12.2638
97	11	0.95082	0.0463411	0.0174672	11.18	12.2638
98	11.5	0.851852	0.0637043	0.0384419	11.18	12.2638
99	12	0.5	0.0696509	0.0696509	11.18	12.2638
100	13	0.0363636	0.0142346	0.0469573	11.18	12.2638
101	13.5	0.0652174	0.0231295	0.0593568	11.18	12.2638
102	14	0.407407	0.087708	0.100176	11.18	12.2638
103	14.5	0.627451	0.0741615	0.0645102	11.18	12.2638
104	15	0.821429	0.0647786	0.0424718	11.18	12.2638
105	15.5	0.965517	0.0447615	0.0134999	11.18	12.2638
106	16	0.846154	0.0980896	0.0499167	11.18	12.2638
107	16.5	0.456522	0.0729591	0.0765819	11.18	12.2638
108	17	0.196429	0.0448879	0.0659554	11.18	12.2638
109	17.5	0.0769231	0.0300368	0.0889148	11.18	12.2638
110	18	0.14	0.0381036	0.0658713	11.18	12.2638
111	18.5	0.418182	0.0652995	0.0710741	11.18	12.2638
112	19	0.724138	0.0682078	0.053156	11.18	12.2638
113	19.5	0.962963	0.0788095	0.0164697	11.18	12.2638
114	20	0.949153	0.0477392	0.0180566	11.18	12.2638
115	0	0.00847458	0.00377137	0.0205249	11.8382	15.0289
116	0.5	0.0680272	0.0165728	0.0284657	11.8382	15.0289
117	1	0.217391	0.032787	0.0410614	11.8382	15.0289
118	1.5	0.423313	0.039582	0.0414909	11.8382	15.0289
119	2	0.815385	0.0599592	0.0409333	11.8382	15.0289
120	2.5	0.966667	0.0434078	0.0130508	11.8382	15.0289
121	3	0.990991	0.0217645	0.00400915	11.8382	15.0289
122	3.5	0.873418	0.0491791	0.0304593	11.8382	15.0289
123	4	0.8	0.054304	0.0394441	11.8382	15.0289
124	4.5	0.429907	0.0485221	0.0511483	11.8382	15.0289
125	5	0.218182	0.0361904	0.0464711	11.8382	15.0289
126	5.5	0.128205	0.0308389	0.0497051	11.8382	15.0289
127	6	0.0224719	0.00880406	0.0301646	11.8382	15.0289
128	6.5	0.10101	0.0244397	0.0405516	11.8382	15.0289
129	7	0.270588	0.0448606	0.0555845	11.8382	15.0289
130	7.5	0.490566	0.0699046	0.0705939	11.8382	15.0289
131	8	0.783784	0.046151	0.0358887	11.8382	15.0289
132	8.5	0.942623	0.0304496	0.0158425	11.8382	15.0289
133	9	0.97619	0.0318405	0.00932736	11.8382	15.0289
134	9.5	0.95082	0.0463411	0.0174672	11.8382	15.0289
135	10	0.763158	0.0463873	0.0371132	11.8382	15.0289
136	10.5	0.567568	0.061319	0.0577142	11.8382	15.0289
137	11	0.21519	0.0412259	0.0555037	11.8382	15.0289
138	11.5	0.047619	0.014654	0.0319149	11.8382	15.0289
139	12	0.0116279	0.00517424	0.0277493	11.8382	15.0289
140	12.5	0.0909091	0.0249586	0.0459741	11.8382	15.0289
141	13	0.172414	0.0351626	0.0501386	11.8382	15.0289
142	13.5	0.442857	0.0596551	0.0628688	11.8382	15.0289
143	14	0.731707	0.0565781	0.0453684	11.8382	15.0289
144	14.5	0.895833	0.0416513	0.0251866	11.8382	15.0289
145	15	0.957265	0.0288743	0.0131596	11.8382	15.0289
146	15.5	0.940678	0.0313946	0.0163742	11.8382	15.0289
147	16	0.804878	0.0532865	0.0385367	11.8382	15.0289
148	16.5	0.655556	0.0555248	0.0486407	11.8382	15.0289
149	17	0.338983	0.042772	0.0482602	11.8382	15.0289
150	17.5	0.178571	0.0363565	0.0515529	11.8382	15.0289
151	18	0.0555556	0.0170782	0.0367469	11.8382	15.0289
152	18.5	0.0420168	0.0129396	0.0284228	11.8382	15.0289
153	19	0.162162	0.0308402	0.0430572	11.8382	15.0289
154	19.5	0.348315	0.0491026	0.0558877	11.8382	15.0289
155	20	0.62963	0.0720838	0.0627766	11.8382	15.0289

## Sheet: FigM1b_top_fit
	x_fit	y_fit	yerr_lower	yerr_upper	ShortLatticeDepth [Er]	U/t
0	0	0.0181736	0.00996258	0.00968545	9.5	7.18015
1	0.0781596	0.0815885	0.0443843	0.0438203	9.5	7.18015
2	0.156319	0.18422	0.0999738	0.0991833	9.5	7.18015
3	0.234479	0.316371	0.17148	0.170543	9.5	7.18015
4	0.312639	0.465585	0.252162	0.251173	9.5	7.18015
5	0.390798	0.617822	0.334431	0.333484	9.5	7.18015
6	0.468958	0.758775	0.410556	0.409741	9.5	7.18015
7	0.547117	0.87522	0.473395	0.472788	9.5	7.18015
8	0.625277	0.956252	0.517065	0.516719	9.5	7.18015
9	0.703437	0.994309	0.537493	0.537435	9.5	7.18015
10	0.781596	0.985876	0.532791	0.53302	9.5	7.18015
11	0.859756	0.931812	0.503439	0.503925	9.5	7.18015
12	0.937916	0.83726	0.452227	0.452918	9.5	7.18015
13	1.01608	0.711159	0.383998	0.384822	9.5	7.18015
14	1.09423	0.565399	0.305183	0.306059	9.5	7.18015
15	1.17239	0.413702	0.223202	0.224043	9.5	7.18015
16	1.25055	0.270325	0.145759	0.146485	9.5	7.18015
17	1.32871	0.148728	0.080122	0.0806657	9.5	7.18015
18	1.40687	0.0603002	0.0324384	0.0327524	9.5	7.18015
19	1.48503	0.0133034	0.00716183	0.00722163	9.5	7.18015
20	1.56319	0.0120935	0.00663453	0.00644094	9.5	7.18015
21	1.64135	0.0567196	0.0308707	0.030449	9.5	7.18015
22	1.71951	0.142925	0.0775585	0.0769556	9.5	7.18015
23	1.79767	0.262552	0.142281	0.14156	9.5	7.18015
24	1.87583	0.404316	0.218932	0.218166	9.5	7.18015
25	1.95399	0.554869	0.300296	0.299561	9.5	7.18015
26	2.03215	0.700054	0.378724	0.378091	9.5	7.18015
27	2.11031	0.826242	0.446853	0.44638	9.5	7.18015
28	2.18847	0.921603	0.498299	0.498028	9.5	7.18015
29	2.26663	0.977225	0.528253	0.528205	9.5	7.18015
30	2.34479	0.987937	0.533933	0.534105	9.5	7.18015
31	2.42295	0.952797	0.514839	0.51521	9.5	7.18015
32	2.50111	0.87517	0.472801	0.473328	9.5	7.18015
33	2.57927	0.762409	0.4118	0.412426	9.5	7.18015
34	2.65743	0.625157	0.337592	0.338254	9.5	7.18015
35	2.73559	0.476341	0.257166	0.257798	9.5	7.18015
36	2.81375	0.329958	0.178087	0.178626	9.5	7.18015
37	2.89191	0.199756	0.107779	0.108175	9.5	7.18015
38	2.97007	0.0979425	0.0528332	0.0530522	9.5	7.18015
39	3.04823	0.0340423	0.0183896	0.0184147	9.5	7.18015
40	3.12639	0.0140047	0.00765376	0.00748842	9.5	7.18015
41	3.20454	0.0396502	0.0216002	0.0212667	9.5	7.18015
42	3.2827	0.108505	0.0588837	0.0584204	9.5	7.18015
43	3.36086	0.21404	0.115969	0.115426	9.5	7.18015
44	3.43902	0.346289	0.187466	0.186901	9.5	7.18015
45	3.51718	0.492791	0.266639	0.266108	9.5	7.18015
46	3.59534	0.639763	0.346039	0.345596	9.5	7.18015
47	3.6735	0.773398	0.41821	0.417895	9.5	7.18015
48	3.75166	0.881162	0.476382	0.476224	9.5	7.18015
49	3.82982	0.952966	0.515111	0.515121	9.5	7.18015
50	3.90798	0.982117	0.530788	0.530959	9.5	7.18015
51	3.98614	0.965937	0.521972	0.522282	9.5	7.18015
52	4.0643	0.906009	0.489528	0.48994	9.5	7.18015
53	4.14246	0.808025	0.436535	0.437005	9.5	7.18015
54	4.22062	0.681243	0.368001	0.368478	9.5	7.18015
55	4.29878	0.537615	0.290385	0.29082	9.5	7.18015
56	4.37694	0.390655	0.210991	0.21134	9.5	7.18015
57	4.4551	0.254175	0.137278	0.137508	9.5	7.18015
58	4.53326	0.140981	0.0761619	0.076252	9.5	7.18015
59	4.61142	0.0616731	0.0333651	0.0333108	9.5	7.18015
60	4.68958	0.0236538	0.0128814	0.0126928	9.5	7.18015
61	4.76774	0.0304365	0.0166028	0.016304	9.5	7.18015
62	4.8459	0.0813207	0.0441454	0.0437711	9.5	7.18015
63	4.92406	0.171464	0.092888	0.0924802	9.5	7.18015
64	5.00222	0.292343	0.158222	0.157825	9.5	7.18015
65	5.08038	0.432559	0.233987	0.233644	9.5	7.18015
66	5.15854	0.578912	0.313053	0.312797	9.5	7.18015
67	5.2367	0.717645	0.387986	0.387845	9.5	7.18015
68	5.31485	0.835737	0.451756	0.45174	9.5	7.18015
69	5.39301	0.922122	0.498389	0.498497	9.5	7.18015
70	5.47117	0.968731	0.523528	0.523746	9.5	7.18015
71	5.54933	0.971242	0.524844	0.525145	9.5	7.18015
72	5.62749	0.92948	0.502246	0.502595	9.5	7.18015
73	5.70565	0.847431	0.457891	0.458249	9.5	7.18015
74	5.78381	0.732861	0.395977	0.396304	9.5	7.18015
75	5.86197	0.596577	0.322344	0.322604	9.5	7.18015
76	5.94013	0.451413	0.243925	0.24409	9.5	7.18015
77	6.01829	0.311019	0.168092	0.168146	9.5	7.18015
78	6.09645	0.188576	0.101965	0.101902	9.5	7.18015
79	6.17461	0.0955607	0.0517411	0.0515705	9.5	7.18015
80	6.25277	0.0406705	0.0221145	0.0218566	9.5	7.18015
81	6.33093	0.0290074	0.0158389	0.0155236	9.5	7.18015
82	6.40909	0.0616062	0.0334705	0.0331338	9.5	7.18015
83	6.48725	0.135342	0.0733189	0.0729992	9.5	7.18015
84	6.56541	0.24323	0.13161	0.131343	9.5	7.18015
85	6.64357	0.375086	0.202841	0.202658	9.5	7.18015
86	6.72173	0.518491	0.280305	0.280226	9.5	7.18015
87	6.79989	0.659956	0.356715	0.35675	9.5	7.18015
88	6.87805	0.786195	0.424897	0.425042	9.5	7.18015
89	6.95621	0.885371	0.478457	0.478697	9.5	7.18015
90	7.03437	0.948204	0.512387	0.512695	9.5	7.18015
91	7.11253	0.968844	0.523527	0.523869	9.5	7.18015
92	7.19069	0.945411	0.510863	0.5112	9.5	7.18015
93	7.26885	0.88017	0.475619	0.475913	9.5	7.18015
94	7.34701	0.779307	0.421137	0.421354	9.5	7.18015
95	7.42517	0.652348	0.352563	0.352677	9.5	7.18015
96	7.50332	0.511257	0.276357	0.276354	9.5	7.18015
97	7.58148	0.369308	0.199687	0.199565	9.5	7.18015
98	7.65964	0.239836	0.129757	0.129527	9.5	7.18015
99	7.7378	0.134987	0.0731254	0.07281	9.5	7.18015
100	7.81596	0.0645764	0.0350914	0.0347245	9.5	7.18015
101	7.89412	0.0351688	0.0192016	0.0188225	9.5	7.18015
102	7.97228	0.0494692	0.0269167	0.0265672	9.5	7.18015
103	8.05044	0.106073	0.0574785	0.0571978	9.5	7.18015
104	8.1286	0.199602	0.107984	0.107805	9.5	7.18015
105	8.20676	0.321218	0.17366	0.173605	9.5	7.18015
106	8.28492	0.459458	0.248317	0.248395	9.5	7.18015
107	8.36308	0.601311	0.324929	0.325136	9.5	7.18015
108	8.44124	0.733447	0.396298	0.396615	9.5	7.18015
109	8.5194	0.843465	0.455728	0.456123	9.5	7.18015
110	8.59756	0.921063	0.497653	0.498087	9.5	7.18015
111	8.67572	0.958997	0.518161	0.518588	9.5	7.18015
112	8.75388	0.953758	0.515356	0.51573	9.5	7.18015
113	8.83204	0.905901	0.489534	0.489814	9.5	7.18015
114	8.9102	0.81998	0.443155	0.443307	9.5	7.18015
115	8.98836	0.704122	0.380603	0.380608	9.5	7.18015
116	9.06652	0.569252	0.307776	0.30763	9.5	7.18015
117	9.14468	0.428067	0.231532	0.231244	9.5	7.18015
118	9.22284	0.293839	0.159034	0.158631	9.5	7.18015
119	9.301	0.179167	0.0970881	0.0966089	9.5	7.18015
120	9.37916	0.0947965	0.0514973	0.0509893	9.5	7.18015
121	9.45732	0.0486103	0.0265203	0.0260357	9.5	7.18015
122	9.53548	0.0448931	0.0244739	0.0240637	9.5	7.18015
123	9.61363	0.0839342	0.0455175	0.0452264	9.5	7.18015
124	9.69179	0.162006	0.0876415	0.0875032	9.5	7.18015
125	9.76995	0.271718	0.146859	0.146893	9.5	7.18015
126	9.84811	0.402721	0.217584	0.217791	9.5	7.18015
127	9.92627	0.542677	0.293157	0.29352	9.5	7.18015
128	10.0044	0.678426	0.366472	0.36696	9.5	7.18015
129	10.0826	0.797222	0.430647	0.431212	9.5	7.18015
130	10.1608	0.887929	0.479666	0.480254	9.5	7.18015
131	10.2389	0.942066	0.508947	0.509498	9.5	7.18015
132	10.3171	0.954598	0.515768	0.516225	9.5	7.18015
133	10.3952	0.924407	0.49952	0.499834	9.5	7.18015
134	10.4734	0.85439	0.461763	0.461898	9.5	7.18015
135	10.5516	0.75118	0.406073	0.406011	9.5	7.18015
136	10.6297	0.62452	0.337706	0.337449	9.5	7.18015
137	10.7079	0.486342	0.263104	0.262671	9.5	7.18015
138	10.786	0.349641	0.189281	0.188711	9.5	7.18015
139	10.8642	0.227259	0.12317	0.122518	9.5	7.18015
140	10.9423	0.13067	0.0709708	0.0702984	9.5	7.18015
141	11.0205	0.0689135	0.0375657	0.0369403	9.5	7.18015
142	11.0987	0.0477405	0.0260656	0.0255511	9.5	7.18015
143	11.1768	0.0690829	0.0375195	0.03717	9.5	7.18015
144	11.255	0.130876	0.0708188	0.0706732	9.5	7.18015
145	11.3331	0.227257	0.122805	0.122882	9.5	7.18015
146	11.4113	0.349124	0.188567	0.188866	9.5	7.18015
147	11.4895	0.484992	0.26191	0.262406	9.5	7.18015
148	11.5676	0.622078	0.335934	0.336582	9.5	7.18015
149	11.6458	0.747503	0.403684	0.404424	9.5	7.18015
150	11.7239	0.849499	0.458806	0.459567	9.5	7.18015
151	11.8021	0.91852	0.496141	0.496848	9.5	7.18015
152	11.8803	0.948127	0.512207	0.512789	9.5	7.18015
153	11.9584	0.935594	0.505526	0.505922	9.5	7.18015
154	12.0366	0.88216	0.476757	0.476924	9.5	7.18015
155	12.1147	0.792901	0.428634	0.428551	9.5	7.18015
156	12.1929	0.676252	0.365705	0.365375	9.5	7.18015
157	12.2711	0.543211	0.293903	0.293352	9.5	7.18015
158	12.3492	0.406299	0.219982	0.21926	9.5	7.18015
159	12.4274	0.278382	0.150891	0.150065	9.5	7.18015
160	12.5055	0.171465	0.0931115	0.0922601	9.5	7.18015
161	12.5837	0.0955617	0.0520544	0.0512608	9.5	7.18015
162	12.6619	0.0577588	0.0315525	0.0308955	9.5	7.18015
163	12.74	0.0615537	0.033502	0.0330488	9.5	7.18015
164	12.8182	0.106531	0.0576879	0.0574868	9.5	7.18015
165	12.8963	0.188408	0.101807	0.101882	9.5	7.18015
166	12.9745	0.29944	0.161686	0.162037	9.5	7.18015
167	0.040008	0.0104209	0.00576281	0.00550447	11.18	12.2638
168	0.160032	0.0349485	0.0191242	0.0186594	11.18	12.2638
169	0.280056	0.0729639	0.0397666	0.0391146	11.18	12.2638
170	0.40008	0.123349	0.0670832	0.0662685	11.18	12.2638
171	0.520104	0.184628	0.100274	0.0993252	11.18	12.2638
172	0.640128	0.25501	0.138369	0.137318	11.18	12.2638
173	0.760152	0.33244	0.180256	0.179139	11.18	12.2638
174	0.880176	0.414662	0.224715	0.223567	11.18	12.2638
175	1.0002	0.499282	0.270453	0.26931	11.18	12.2638
176	1.12022	0.583839	0.31614	0.315037	11.18	12.2638
177	1.24025	0.665877	0.360448	0.359418	11.18	12.2638
178	1.36027	0.743014	0.402092	0.401165	11.18	12.2638
179	1.4803	0.813014	0.439865	0.439067	11.18	12.2638
180	1.60032	0.87385	0.472674	0.472026	11.18	12.2638
181	1.72034	0.923764	0.499571	0.49909	11.18	12.2638
182	1.84037	0.961316	0.519781	0.519476	11.18	12.2638
183	1.96039	0.985427	0.532724	0.5326	11.18	12.2638
184	2.08042	0.995411	0.538031	0.538086	11.18	12.2638
185	2.20044	0.99099	0.535555	0.535783	11.18	12.2638
186	2.32046	0.972308	0.525376	0.525766	11.18	12.2638
187	2.44049	0.939922	0.507798	0.508332	11.18	12.2638
188	2.56051	0.894786	0.483339	0.483996	11.18	12.2638
189	2.68054	0.838224	0.452715	0.453471	11.18	12.2638
190	2.80056	0.771892	0.416824	0.417652	11.18	12.2638
191	2.92058	0.697724	0.376712	0.377584	11.18	12.2638
192	3.04061	0.617886	0.333549	0.334435	11.18	12.2638
193	3.16063	0.534701	0.288592	0.289463	11.18	12.2638
194	3.28066	0.45059	0.243148	0.243978	11.18	12.2638
195	3.40068	0.367998	0.198537	0.1993	11.18	12.2638
196	3.5207	0.289323	0.156055	0.156729	11.18	12.2638
197	3.64073	0.216847	0.116933	0.117499	11.18	12.2638
198	3.76075	0.15267	0.0823048	0.0827467	11.18	12.2638
199	3.88078	0.0986477	0.0531707	0.0534789	11.18	12.2638
200	4.0008	0.0563402	0.0303716	0.0305405	11.18	12.2638
201	4.12082	0.026965	0.0145635	0.0145919	11.18	12.2638
202	4.24085	0.0113628	0.00619831	0.00609003	11.18	12.2638
203	4.36087	0.00997343	0.00551159	0.0052747	11.18	12.2638
204	4.4809	0.0228231	0.0125155	0.0121622	11.18	12.2638
205	4.60092	0.0495243	0.0269989	0.0265448	11.18	12.2638
206	4.72094	0.0892877	0.0485335	0.0479973	11.18	12.2638
207	4.84097	0.140945	0.0764867	0.0758892	11.18	12.2638
208	4.96099	0.202983	0.11004	0.109404	11.18	12.2638
209	5.08102	0.27359	0.148214	0.147561	11.18	12.2638
210	5.20104	0.350706	0.189894	0.189248	11.18	12.2638
211	5.32106	0.432082	0.233866	0.23325	11.18	12.2638
212	5.44109	0.515352	0.278852	0.278285	11.18	12.2638
213	5.56111	0.598093	0.323543	0.323043	11.18	12.2638
214	5.68114	0.677903	0.366642	0.366224	11.18	12.2638
215	5.80116	0.752464	0.406897	0.406574	11.18	12.2638
216	5.92118	0.819616	0.443144	0.442924	11.18	12.2638
217	6.04121	0.877416	0.474334	0.47422	11.18	12.2638
218	6.16123	0.924193	0.499564	0.499558	11.18	12.2638
219	6.28126	0.958598	0.51811	0.518207	11.18	12.2638
220	6.40128	0.979645	0.529438	0.529632	11.18	12.2638
221	6.5213	0.986735	0.533227	0.533508	11.18	12.2638
222	6.64133	0.979676	0.529375	0.529729	11.18	12.2638
223	6.76135	0.958687	0.518	0.518412	11.18	12.2638
224	6.88138	0.924392	0.499442	0.499895	11.18	12.2638
225	7.0014	0.8778	0.474247	0.474721	11.18	12.2638
226	7.12142	0.820277	0.443152	0.44363	11.18	12.2638
227	7.24145	0.753505	0.407067	0.40753	11.18	12.2638
228	7.36147	0.679434	0.367046	0.367475	11.18	12.2638
229	7.4815	0.600223	0.324254	0.324635	11.18	12.2638
230	7.60152	0.518178	0.279937	0.280255	11.18	12.2638
231	7.72154	0.435686	0.235384	0.235629	11.18	12.2638
232	7.84157	0.355144	0.19189	0.192053	11.18	12.2638
233	7.96159	0.278891	0.150715	0.150792	11.18	12.2638
234	8.08162	0.209138	0.113055	0.113044	11.18	12.2638
235	8.20164	0.147904	0.0799996	0.079902	11.18	12.2638
236	8.32166	0.0969611	0.0525036	0.0523253	11.18	12.2638
237	8.44169	0.0577789	0.0313604	0.0311099	11.18	12.2638
238	8.56171	0.0314841	0.0171777	0.0168662	11.18	12.2638
239	8.68174	0.018828	0.0103605	0.0100014	11.18	12.2638
240	8.80176	0.0201648	0.0110992	0.0107079	11.18	12.2638
241	8.92178	0.0354419	0.0193649	0.0189578	11.18	12.2638
242	9.04181	0.0642015	0.0349097	0.034504	11.18	12.2638
243	9.16183	0.105595	0.057275	0.0568876	11.18	12.2638
244	9.28186	0.158406	0.0858042	0.0854514	11.18	12.2638
245	9.40188	0.221091	0.119662	0.119359	11.18	12.2638
246	9.5219	0.291817	0.157861	0.15762	11.18	12.2638
247	9.64193	0.368522	0.199286	0.199118	11.18	12.2638
248	9.76195	0.448971	0.24273	0.242644	11.18	12.2638
249	9.88198	0.530823	0.286931	0.286931	11.18	12.2638
250	10.002	0.611699	0.330604	0.33069	11.18	12.2638
251	10.122	0.689249	0.37248	0.372651	11.18	12.2638
252	10.242	0.761224	0.411344	0.411596	11.18	12.2638
253	10.3621	0.825538	0.446073	0.446395	11.18	12.2638
254	10.4821	0.88033	0.47566	0.476041	11.18	12.2638
255	10.6021	0.924017	0.499251	0.499678	11.18	12.2638
256	10.7221	0.955341	0.516168	0.516625	11.18	12.2638
257	10.8422	0.973405	0.525926	0.526395	11.18	12.2638
258	10.9622	0.977695	0.528248	0.528711	11.18	12.2638
259	11.0822	0.968102	0.523075	0.523513	11.18	12.2638
260	11.2022	0.944918	0.510565	0.51096	11.18	12.2638
261	11.3223	0.90883	0.491087	0.491424	11.18	12.2638
262	11.4423	0.860899	0.465216	0.465479	11.18	12.2638
263	11.5623	0.80253	0.433709	0.433885	11.18	12.2638
264	11.6823	0.735428	0.397486	0.397566	11.18	12.2638
265	11.8024	0.661552	0.357605	0.357583	11.18	12.2638
266	11.9224	0.583056	0.315227	0.315101	11.18	12.2638
267	12.0424	0.502224	0.271587	0.271358	11.18	12.2638
268	12.1624	0.421407	0.227952	0.227625	11.18	12.2638
269	12.2825	0.342954	0.185591	0.185173	11.18	12.2638
270	12.4025	0.269141	0.145731	0.145237	11.18	12.2638
271	12.5225	0.202109	0.10953	0.108973	11.18	12.2638
272	12.6425	0.143798	0.078033	0.0774324	11.18	12.2638
273	12.7626	0.0958948	0.0521519	0.0515271	11.18	12.2638
274	12.8826	0.0597799	0.0326321	0.0320047	11.18	12.2638
275	13.0026	0.0364912	0.0200342	0.0194262	11.18	12.2638
276	13.1226	0.0266928	0.0147172	0.0141507	11.18	12.2638
277	13.2426	0.030656	0.0168282	0.0163244	11.18	12.2638
278	13.3627	0.048252	0.0262982	0.0258767	11.18	12.2638
279	13.4827	0.0789561	0.0428449	0.0425231	11.18	12.2638
280	13.6027	0.121863	0.0659805	0.0657726	11.18	12.2638
281	13.7227	0.175715	0.0950264	0.0949433	11.18	12.2638
282	13.8428	0.238935	0.129133	0.129182	11.18	12.2638
283	13.9628	0.309678	0.167304	0.167487	11.18	12.2638
284	14.0828	0.38588	0.208428	0.208743	11.18	12.2638
285	14.2028	0.465323	0.251306	0.251747	11.18	12.2638
286	14.3229	0.545695	0.294692	0.295248	11.18	12.2638
287	14.4429	0.62466	0.337325	0.337981	11.18	12.2638
288	14.5629	0.699925	0.377967	0.378704	11.18	12.2638
289	14.6829	0.769307	0.41544	0.416236	11.18	12.2638
290	14.803	0.830795	0.448659	0.44949	11.18	12.2638
291	14.923	0.882611	0.476663	0.477502	11.18	12.2638
292	15.043	0.923259	0.498643	0.499464	11.18	12.2638
293	15.163	0.951569	0.513969	0.514743	11.18	12.2638
294	15.2831	0.966731	0.522201	0.522901	11.18	12.2638
295	15.4031	0.968318	0.523107	0.52371	11.18	12.2638
296	15.5231	0.956295	0.516669	0.517151	11.18	12.2638
297	15.6431	0.931027	0.50308	0.503423	11.18	12.2638
298	15.7632	0.893261	0.482744	0.482932	11.18	12.2638
299	15.8832	0.844105	0.456256	0.45628	11.18	12.2638
300	16.0032	0.785001	0.424393	0.424247	11.18	12.2638
301	16.1232	0.717674	0.388086	0.387771	11.18	12.2638
302	16.2432	0.644089	0.348393	0.347914	11.18	12.2638
303	16.3633	0.566391	0.306472	0.30584	11.18	12.2638
304	16.4833	0.48684	0.263541	0.262772	11.18	12.2638
305	16.6033	0.40775	0.220849	0.219964	11.18	12.2638
306	16.7233	0.331419	0.179636	0.17866	11.18	12.2638
307	16.8434	0.260062	0.141096	0.140058	11.18	12.2638
308	16.9634	0.195747	0.106348	0.105279	11.18	12.2638
309	17.0834	0.140335	0.0763954	0.0753283	11.18	12.2638
310	17.2034	0.0954279	0.0521044	0.0510729	11.18	12.2638
311	17.3235	0.0623202	0.0341745	0.0332119	11.18	12.2638
312	17.4435	0.0419619	0.0231202	0.0222582	11.18	12.2638
313	17.5635	0.0349321	0.0192555	0.0185236	11.18	12.2638
314	17.6835	0.0414217	0.0226855	0.0221095	11.18	12.2638
315	17.8036	0.0612288	0.0333032	0.0329046	11.18	12.2638
316	17.9236	0.0937648	0.0507929	0.0505882	11.18	12.2638
317	18.0436	0.138072	0.0746396	0.0746396	11.18	12.2638
318	18.1636	0.192851	0.104144	0.104354	11.18	12.2638
319	18.2837	0.256499	0.138445	0.138861	11.18	12.2638
320	18.4037	0.32716	0.176539	0.177155	11.18	12.2638
321	18.5237	0.402773	0.217318	0.218117	11.18	12.2638
322	18.6437	0.481136	0.259593	0.260556	11.18	12.2638
323	18.7638	0.55997	0.302136	0.303236	11.18	12.2638
324	18.8838	0.636983	0.34371	0.344917	11.18	12.2638
325	19.0038	0.70994	0.383109	0.384387	11.18	12.2638
326	19.1238	0.776725	0.419191	0.420502	11.18	12.2638
327	19.2438	0.835403	0.450912	0.452216	11.18	12.2638
328	19.3639	0.884279	0.477353	0.478611	11.18	12.2638
329	19.4839	0.921941	0.497753	0.498925	11.18	12.2638
330	19.6039	0.947306	0.511525	0.512574	11.18	12.2638
331	19.7239	0.95965	0.518276	0.519167	11.18	12.2638
332	19.844	0.958627	0.517817	0.518519	11.18	12.2638
333	19.964	0.944279	0.510169	0.510657	11.18	12.2638
334	0.080016	0.00666794	0.00375239	0.00345921	11.8382	15.0289
335	0.20004	0.0205796	0.0113805	0.0108708	11.8382	15.0289
336	0.320064	0.0418366	0.0229727	0.0222591	11.8382	15.0289
337	0.440088	0.0701085	0.0383487	0.0374472	11.8382	15.0289
338	0.560112	0.104958	0.0572708	0.0561999	11.8382	15.0289
339	0.680136	0.145846	0.0794465	0.0782272	11.8382	15.0289
340	0.80016	0.192142	0.104534	0.10319	11.8382	15.0289
341	0.920184	0.243133	0.132147	0.130702	11.8382	15.0289
342	1.04021	0.298035	0.16186	0.160341	11.8382	15.0289
343	1.16023	0.356002	0.193218	0.19165	11.8382	15.0289
344	1.28026	0.416144	0.225737	0.224148	11.8382	15.0289
345	1.40028	0.477537	0.25892	0.257336	11.8382	15.0289
346	1.5203	0.539239	0.292256	0.290704	11.8382	15.0289
347	1.64033	0.600303	0.325235	0.323739	11.8382	15.0289
348	1.76035	0.659792	0.357351	0.355935	11.8382	15.0289
349	1.88038	0.716797	0.388113	0.386799	11.8382	15.0289
350	2.0004	0.770442	0.41705	0.415857	11.8382	15.0289
351	2.12042	0.819909	0.443719	0.442664	11.8382	15.0289
352	2.24045	0.864439	0.467713	0.46681	11.8382	15.0289
353	2.36047	0.903354	0.488666	0.487927	11.8382	15.0289
354	2.4805	0.936059	0.506258	0.505692	11.8382	15.0289
355	2.60052	0.962057	0.520222	0.519833	11.8382	15.0289
356	2.72054	0.980953	0.530345	0.530137	11.8382	15.0289
357	2.84057	0.99246	0.536476	0.536447	11.8382	15.0289
358	2.96059	0.996408	0.538522	0.538668	11.8382	15.0289
359	3.08062	0.992739	0.536455	0.536769	11.8382	15.0289
360	3.20064	0.981515	0.530308	0.530781	11.8382	15.0289
361	3.32066	0.962911	0.520179	0.520799	11.8382	15.0289
362	3.44069	0.937219	0.506225	0.506977	11.8382	15.0289
363	3.56071	0.904835	0.488662	0.489531	11.8382	15.0289
364	3.68074	0.86626	0.467763	0.468729	11.8382	15.0289
365	3.80076	0.822091	0.443848	0.444893	11.8382	15.0289
366	3.92078	0.773007	0.417287	0.418391	11.8382	15.0289
367	4.04081	0.719764	0.388489	0.389631	11.8382	15.0289
368	4.16083	0.663181	0.357895	0.359055	11.8382	15.0289
369	4.28086	0.604129	0.325978	0.327133	11.8382	15.0289
370	4.40088	0.543513	0.293225	0.294357	11.8382	15.0289
371	4.5209	0.482266	0.260141	0.261229	11.8382	15.0289
372	4.64093	0.421327	0.227231	0.228259	11.8382	15.0289
373	4.76095	0.361629	0.195002	0.195952	11.8382	15.0289
374	4.88098	0.304089	0.163946	0.164804	11.8382	15.0289
375	5.001	0.249588	0.134539	0.135292	11.8382	15.0289
376	5.12102	0.198959	0.10723	0.107868	11.8382	15.0289
377	5.24105	0.152977	0.0824377	0.0829515	11.8382	15.0289
378	5.36107	0.112345	0.0605395	0.0609239	11.8382	15.0289
379	5.4811	0.0776819	0.0418697	0.0421213	11.8382	15.0289
380	5.60112	0.049517	0.0267125	0.0268307	11.8382	15.0289
381	5.72114	0.0282781	0.0152981	0.0152847	11.8382	15.0289
382	5.84117	0.0142869	0.00779936	0.00765832	11.8382	15.0289
383	5.96119	0.00775386	0.00432871	0.00406648	11.8382	15.0289
384	6.08122	0.00877477	0.00493693	0.00456201	11.8382	15.0289
385	6.20124	0.0173296	0.00961225	0.00913501	11.8382	15.0289
386	6.32126	0.0332827	0.0182805	0.017713	11.8382	15.0289
387	6.44129	0.0563851	0.0308064	0.0301621	11.8382	15.0289
388	6.56131	0.0862782	0.0469956	0.0462891	11.8382	15.0289
389	6.68134	0.1225	0.0665976	0.0658445	11.8382	15.0289
390	6.80136	0.16449	0.08931	0.0885261	11.8382	15.0289
391	6.92138	0.211602	0.114783	0.113984	11.8382	15.0289
392	7.04141	0.26311	0.142623	0.141826	11.8382	15.0289
393	7.16143	0.318222	0.172404	0.171624	11.8382	15.0289
394	7.28146	0.376089	0.203667	0.202919	11.8382	15.0289
395	7.40148	0.435823	0.235931	0.23523	11.8382	15.0289
396	7.5215	0.496507	0.268703	0.268061	11.8382	15.0289
397	7.64153	0.557209	0.301479	0.300907	11.8382	15.0289
398	7.76155	0.616998	0.333756	0.333264	11.8382	15.0289
399	7.88158	0.674958	0.36504	0.364637	11.8382	15.0289
400	8.0016	0.7302	0.394853	0.394544	11.8382	15.0289
401	8.12162	0.781879	0.422738	0.422526	11.8382	15.0289
402	8.24165	0.829204	0.448269	0.448157	11.8382	15.0289
403	8.36167	0.871453	0.471055	0.471043	11.8382	15.0289
404	8.4817	0.907979	0.49075	0.490835	11.8382	15.0289
405	8.60172	0.938227	0.507053	0.507231	11.8382	15.0289
406	8.72174	0.961735	0.519716	0.519981	11.8382	15.0289
407	8.84177	0.978147	0.528547	0.528892	11.8382	15.0289
408	8.96179	0.987216	0.533414	0.533828	11.8382	15.0289
409	9.08182	0.988806	0.534244	0.534718	11.8382	15.0289
410	9.20184	0.982899	0.531027	0.531548	11.8382	15.0289
411	9.32186	0.969588	0.523815	0.52437	11.8382	15.0289
412	9.44189	0.949082	0.51272	0.513297	11.8382	15.0289
413	9.56191	0.921699	0.497915	0.4985	11.8382	15.0289
414	9.68194	0.887865	0.47963	0.480209	11.8382	15.0289
415	9.80196	0.848102	0.458146	0.458707	11.8382	15.0289
416	9.92198	0.803022	0.433796	0.434325	11.8382	15.0289
417	10.042	0.753321	0.406953	0.407438	11.8382	15.0289
418	10.162	0.699763	0.378031	0.378462	11.8382	15.0289
419	10.2821	0.643173	0.347475	0.347841	11.8382	15.0289
420	10.4021	0.584419	0.315754	0.316048	11.8382	15.0289
421	10.5221	0.524406	0.283355	0.283569	11.8382	15.0289
422	10.6421	0.464052	0.250775	0.250905	11.8382	15.0289
423	10.7622	0.404286	0.218514	0.218556	11.8382	15.0289
424	10.8822	0.346022	0.187066	0.187019	11.8382	15.0289
425	11.0022	0.290154	0.156912	0.156778	11.8382	15.0289
426	11.1222	0.237537	0.128515	0.128295	11.8382	15.0289
427	11.2422	0.188977	0.102307	0.102007	11.8382	15.0289
428	11.3623	0.145216	0.0786908	0.0783157	11.8382	15.0289
429	11.4823	0.106922	0.0580254	0.0575839	11.8382	15.0289
430	11.6023	0.0746789	0.0406262	0.0401278	11.8382	15.0289
431	11.7223	0.0489787	0.0267579	0.0262134	11.8382	15.0289
432	11.8424	0.0302113	0.016631	0.0160523	11.8382	15.0289
433	11.9624	0.0186605	0.0103984	0.00979835	11.8382	15.0289
434	12.0824	0.0144994	0.00815332	0.00754528	11.8382	15.0289
435	12.2024	0.0177874	0.00992778	0.00932544	11.8382	15.0289
436	12.3225	0.0284697	0.0156921	0.0151092	11.8382	15.0289
437	12.4425	0.0463782	0.0253555	0.0248057	11.8382	15.0289
438	12.5625	0.071234	0.0387675	0.0382638	11.8382	15.0289
439	12.6825	0.102652	0.0557202	0.0552748	11.8382	15.0289
440	12.8026	0.140146	0.0759515	0.0755758	11.8382	15.0289
441	12.9226	0.183137	0.0991494	0.0988534	11.8382	15.0289
442	13.0426	0.230964	0.124956	0.124748	11.8382	15.0289
443	13.1626	0.282889	0.152975	0.152862	11.8382	15.0289
444	13.2827	0.338114	0.182775	0.182762	11.8382	15.0289
445	13.4027	0.39579	0.213899	0.213988	11.8382	15.0289
446	13.5227	0.455031	0.245867	0.246061	11.8382	15.0289
447	13.6427	0.514927	0.27819	0.278487	11.8382	15.0289
448	13.7628	0.574558	0.310372	0.310768	11.8382	15.0289
449	13.8828	0.633012	0.34192	0.34241	11.8382	15.0289
450	14.0028	0.689391	0.37235	0.372927	11.8382	15.0289
451	14.1228	0.742832	0.401197	0.401851	11.8382	15.0289
452	14.2428	0.792518	0.428019	0.42874	11.8382	15.0289
453	14.3629	0.837688	0.452407	0.453182	11.8382	15.0289
454	14.4829	0.877652	0.473988	0.474803	11.8382	15.0289
455	14.6029	0.9118	0.492433	0.493273	11.8382	15.0289
456	14.7229	0.939612	0.507461	0.50831	11.8382	15.0289
457	14.843	0.960665	0.518844	0.519686	11.8382	15.0289
458	14.963	0.97464	0.526409	0.527227	11.8382	15.0289
459	15.083	0.981327	0.530043	0.530821	11.8382	15.0289
460	15.203	0.980627	0.529693	0.530414	11.8382	15.0289
461	15.3231	0.972555	0.525367	0.526015	11.8382	15.0289
462	15.4431	0.95724	0.517132	0.517694	11.8382	15.0289
463	15.5631	0.934921	0.505118	0.50558	11.8382	15.0289
464	15.6831	0.905944	0.489511	0.489862	11.8382	15.0289
465	15.8032	0.870758	0.470553	0.470783	11.8382	15.0289
466	15.9232	0.829905	0.448536	0.448637	11.8382	15.0289
467	16.0432	0.784016	0.4238	0.423766	11.8382	15.0289
468	16.1632	0.733797	0.396725	0.396553	11.8382	15.0289
469	16.2833	0.680022	0.367728	0.367418	11.8382	15.0289
470	16.4033	0.623517	0.337255	0.336808	11.8382	15.0289
471	16.5233	0.56515	0.305773	0.305195	11.8382	15.0289
472	16.6433	0.505818	0.273767	0.273063	11.8382	15.0289
473	16.7634	0.446432	0.241726	0.240906	11.8382	15.0289
474	16.8834	0.387902	0.210142	0.209218	11.8382	15.0289
475	17.0034	0.331125	0.179499	0.178484	11.8382	15.0289
476	17.1234	0.276972	0.150266	0.149177	11.8382	15.0289
477	17.2434	0.226271	0.122891	0.121744	11.8382	15.0289
478	17.3635	0.179798	0.0977915	0.0966065	11.8382	15.0289
479	17.4835	0.138264	0.0753513	0.074148	11.8382	15.0289
480	17.6035	0.102302	0.0559127	0.0547119	11.8382	15.0289
481	17.7235	0.0724612	0.0397719	0.0385948	11.8382	15.0289
482	17.8436	0.0491955	0.0271744	0.0260423	11.8382	15.0289
483	17.9636	0.0328579	0.0183112	0.0172449	11.8382	15.0289
484	18.0836	0.0236949	0.0133157	0.0123355	11.8382	15.0289
485	18.2036	0.021843	0.0122623	0.0113873	11.8382	15.0289
486	18.3237	0.0273262	0.0151646	0.0144127	11.8382	15.0289
487	18.4437	0.0400561	0.0219759	0.021363	11.8382	15.0289
488	18.5637	0.0598333	0.0325893	0.0321293	11.8382	15.0289
489	18.6837	0.0863503	0.0468398	0.0465442	11.8382	15.0289
490	18.8038	0.119196	0.0645068	0.0643845	11.8382	15.0289
491	18.9238	0.157864	0.0853173	0.0853744	11.8382	15.0289
492	19.0438	0.201757	0.10895	0.10919	11.8382	15.0289
493	19.1638	0.250199	0.135042	0.135464	11.8382	15.0289
494	19.2839	0.302444	0.163191	0.163793	11.8382	15.0289
495	19.4039	0.357689	0.192964	0.19374	11.8382	15.0289
496	19.5239	0.415084	0.223904	0.224844	11.8382	15.0289
497	19.6439	0.473749	0.255537	0.256628	11.8382	15.0289
498	19.764	0.532781	0.287375	0.288603	11.8382	15.0289
499	19.884	0.591277	0.318933	0.32028	11.8382	15.0289
