# Supplementary material for: High-fidelity collisional quantum gates with fermionic atoms
Source: Nature. 2026 Apr 8;652(8110):602–8. doi: 10.1038/s41586-026-10356-3 (PMC13083236; doi:10.1038/s41586-026-10356-3)
Supplement: Supplementary file 7 — Source Data Extended Data Fig. 2 [file 41586_2026_10356_MOESM7_ESM.xlsx]

## Sheet: FigM2
	x	y	c
0	-3	-7	0.998258
1	-2	-7	0.998258
2	-1	-7	0.998896
3	0	-7	0.998896
4	1	-7	1.00338
5	2	-7	1.00338
6	-3	-6	0.997827
7	-2	-6	0.997827
8	-1	-6	0.998465
9	0	-6	0.998465
10	1	-6	1.00295
11	2	-6	1.00295
12	-5	-5	1.00078
13	-4	-5	1.00078
14	-3	-5	0.997655
15	-2	-5	0.997655
16	-1	-5	0.998293
17	0	-5	0.998293
18	1	-5	1.00278
19	2	-5	1.00278
20	3	-5	1.01058
21	4	-5	1.01058
22	-5	-4	1.00087
23	-4	-4	1.00087
24	-3	-4	0.997742
25	-2	-4	0.997742
26	-1	-4	0.998379
27	0	-4	0.998379
28	1	-4	1.00286
29	2	-4	1.00286
30	3	-4	1.01066
31	4	-4	1.01066
32	-7	-3	1.00774
33	-6	-3	1.00774
34	-5	-3	1.00122
35	-4	-3	1.00122
36	-3	-3	0.998087
37	-2	-3	0.998087
38	-1	-3	0.998725
39	0	-3	0.998725
40	1	-3	1.00321
41	2	-3	1.00321
42	3	-3	1.01101
43	4	-3	1.01101
44	5	-3	1.0231
45	6	-3	1.0231
46	-7	-2	1.00835
47	-6	-2	1.00835
48	-5	-2	1.00182
49	-4	-2	1.00182
50	-3	-2	0.998692
51	-2	-2	0.998692
52	-1	-2	0.99933
53	0	-2	0.99933
54	1	-2	1.00381
55	2	-2	1.00381
56	3	-2	1.01161
57	4	-2	1.01161
58	5	-2	1.02371
59	6	-2	1.02371
60	-7	-1	1.00921
61	-6	-1	1.00921
62	-5	-1	1.00268
63	-4	-1	1.00268
64	-3	-1	0.999556
65	-2	-1	0.999556
66	-1	-1	1.00019
67	0	-1	1.00019
68	1	-1	1.00468
69	2	-1	1.00468
70	3	-1	1.01248
71	4	-1	1.01248
72	5	-1	1.02457
73	6	-1	1.02457
74	-7	0	1.01033
75	-7	0	1.01051
76	-6	0	1.01033
77	-6	0	1.01051
78	-5	0	1.00399
79	-4	0	1.00399
80	-3	0	1.00086
81	-2	0	1.00086
82	-1	0	1.0015
83	0	0	1.0015
84	1	0	1.00598
85	2	0	1.00598
86	3	0	1.01378
87	4	0	1.01378
88	5	0	1.02588
89	5	0	1.02569
90	6	0	1.02588
91	6	0	1.02569
92	-7	1	1.01193
93	-6	1	1.01193
94	-5	1	1.00541
95	-4	1	1.00541
96	-3	1	1.00228
97	-2	1	1.00228
98	-1	1	1.00292
99	0	1	1.00292
100	1	1	1.0074
101	2	1	1.0074
102	3	1	1.0152
103	4	1	1.0152
104	5	1	1.02729
105	6	1	1.02729
106	-7	2	1.01361
107	-6	2	1.01361
108	-5	2	1.00708
109	-4	2	1.00708
110	-3	2	1.00396
111	-2	2	1.00396
112	-1	2	1.00459
113	0	2	1.00459
114	1	2	1.00908
115	2	2	1.00908
116	3	2	1.01688
117	4	2	1.01688
118	5	2	1.02897
119	6	2	1.02897
120	-7	3	1.01555
121	-6	3	1.01555
122	-5	3	1.00902
123	-4	3	1.00902
124	-3	3	1.00589
125	-2	3	1.00589
126	-1	3	1.00653
127	0	3	1.00653
128	1	3	1.01101
129	2	3	1.01101
130	3	3	1.01882
131	4	3	1.01882
132	5	3	1.03091
133	6	3	1.03091
134	-5	4	1.01122
135	-4	4	1.01122
136	-3	4	1.00809
137	-2	4	1.00809
138	-1	4	1.00873
139	0	4	1.00873
140	1	4	1.01321
141	2	4	1.01321
142	3	4	1.02101
143	4	4	1.02101
144	-5	5	1.01367
145	-4	5	1.01367
146	-3	5	1.01054
147	-2	5	1.01054
148	-1	5	1.01118
149	0	5	1.01118
150	1	5	1.01567
151	2	5	1.01567
152	3	5	1.02347
153	4	5	1.02347
154	-3	6	1.01326
155	-2	6	1.01326
156	-1	6	1.0139
157	0	6	1.0139
158	1	6	1.01838
159	2	6	1.01838
160	-3	7	1.01623
161	-2	7	1.01623
162	-1	7	1.01687
163	0	7	1.01687
164	1	7	1.02135
165	2	7	1.02135
