# Supplementary material for: High-fidelity collisional quantum gates with fermionic atoms
Source: Nature. 2026 Apr 8;652(8110):602–8. doi: 10.1038/s41586-026-10356-3 (PMC13083236; doi:10.1038/s41586-026-10356-3)
Supplement: Supplementary file 8 — Source Data Extended Data Fig. 3 [file 41586_2026_10356_MOESM8_ESM.xlsx]

## Sheet: FigM3a
	x	y	yerr_lower	yerr_upper	filter
0	0	0.8851	0.0053	0.0043	1
1	4	0.8179	0.0062	0.0064	1
2	8	0.8121	0.0064	0.0073	1
3	12	0.8058	0.0061	0.0069	1
4	16	0.8067	0.0069	0.0069	1
5	20	0.7805	0.0058	0.0067	1
6	0	0.9497	0.004	0.0031	2
7	4	0.8873	0.0055	0.0052	2
8	8	0.8757	0.006	0.0053	2
9	12	0.876	0.0054	0.0057	2
10	16	0.8762	0.0056	0.0056	2
11	20	0.8457	0.0055	0.0063	2
12	0	0.9255	0.0047	0.0044	3
13	4	0.8923	0.0052	0.0055	3
14	8	0.8913	0.0054	0.0051	3
15	12	0.8794	0.0054	0.0057	3
16	16	0.8658	0.0061	0.0055	3
17	20	0.8543	0.0061	0.007	3
18	0	0.997	0.0009	0.0009	4
19	4	0.9752	0.0029	0.0025	4
20	8	0.9677	0.0032	0.0031	4
21	12	0.9632	0.003	0.0033	4
22	16	0.9465	0.0039	0.0039	4
23	20	0.9337	0.0047	0.005	4

## Sheet: FigM3a_bootstrap
	x_fit	y_fit	yerr_upper_fit	yerr_lower_fit	filter	fid	fid_err_upper	fid_err_lower
0	0	0.829094	0.00697477	0.00659365	1	99.7522	0.0605651	0.061849
1	0.1	0.828904	0.00693549	0.0065313	1	99.7522	0.0605651	0.061849
2	0.2	0.828698	0.00692094	0.00649952	1	99.7522	0.0605651	0.061849
3	0.3	0.828492	0.00689795	0.006447	1	99.7522	0.0605651	0.061849
4	0.4	0.828289	0.00686093	0.00638787	1	99.7522	0.0605651	0.061849
5	0.5	0.828079	0.00681565	0.0063304	1	99.7522	0.0605651	0.061849
6	0.6	0.827867	0.00676781	0.00628099	1	99.7522	0.0605651	0.061849
7	0.7	0.827653	0.00671822	0.00623338	1	99.7522	0.0605651	0.061849
8	0.8	0.827433	0.00665363	0.00619222	1	99.7522	0.0605651	0.061849
9	0.9	0.827213	0.00657958	0.00617708	1	99.7522	0.0605651	0.061849
10	1	0.826993	0.00647082	0.00619238	1	99.7522	0.0605651	0.061849
11	1.1	0.826777	0.00642394	0.00615434	1	99.7522	0.0605651	0.061849
12	1.2	0.826554	0.00637672	0.00610781	1	99.7522	0.0605651	0.061849
13	1.3	0.826348	0.0063461	0.00605574	1	99.7522	0.0605651	0.061849
14	1.4	0.826143	0.00631675	0.00600277	1	99.7522	0.0605651	0.061849
15	1.5	0.825936	0.00628423	0.00592605	1	99.7522	0.0605651	0.061849
16	1.6	0.825727	0.00623957	0.00590465	1	99.7522	0.0605651	0.061849
17	1.7	0.825503	0.00618034	0.00591064	1	99.7522	0.0605651	0.061849
18	1.8	0.825287	0.00612829	0.00589635	1	99.7522	0.0605651	0.061849
19	1.9	0.825079	0.00608004	0.0058417	1	99.7522	0.0605651	0.061849
20	2	0.824852	0.00601193	0.00583087	1	99.7522	0.0605651	0.061849
21	2.1	0.824643	0.00596583	0.00578626	1	99.7522	0.0605651	0.061849
22	2.2	0.824445	0.00592745	0.00572992	1	99.7522	0.0605651	0.061849
23	2.3	0.824248	0.0058867	0.005705	1	99.7522	0.0605651	0.061849
24	2.4	0.824051	0.00586122	0.00568593	1	99.7522	0.0605651	0.061849
25	2.5	0.823839	0.00581425	0.00567981	1	99.7522	0.0605651	0.061849
26	2.6	0.82361	0.00574161	0.00568267	1	99.7522	0.0605651	0.061849
27	2.7	0.823385	0.00566625	0.00562924	1	99.7522	0.0605651	0.061849
28	2.8	0.823193	0.0056469	0.00555828	1	99.7522	0.0605651	0.061849
29	2.9	0.823018	0.00563422	0.00553443	1	99.7522	0.0605651	0.061849
30	3	0.822838	0.00561433	0.00551353	1	99.7522	0.0605651	0.061849
31	3.1	0.822617	0.0055531	0.00546867	1	99.7522	0.0605651	0.061849
32	3.2	0.822389	0.00547792	0.00544929	1	99.7522	0.0605651	0.061849
33	3.3	0.822171	0.005414	0.00546383	1	99.7522	0.0605651	0.061849
34	3.4	0.821943	0.00533902	0.00548171	1	99.7522	0.0605651	0.061849
35	3.5	0.821748	0.00529407	0.00546722	1	99.7522	0.0605651	0.061849
36	3.6	0.821507	0.00522321	0.00548806	1	99.7522	0.0605651	0.061849
37	3.7	0.821271	0.0051654	0.00552308	1	99.7522	0.0605651	0.061849
38	3.8	0.821052	0.00511897	0.00555067	1	99.7522	0.0605651	0.061849
39	3.9	0.820846	0.00510432	0.00555162	1	99.7522	0.0605651	0.061849
40	4	0.820646	0.00505302	0.00554357	1	99.7522	0.0605651	0.061849
41	4.1	0.820434	0.00499459	0.00552776	1	99.7522	0.0605651	0.061849
42	4.2	0.820202	0.00489276	0.0054967	1	99.7522	0.0605651	0.061849
43	4.3	0.820003	0.00480407	0.00543185	1	99.7522	0.0605651	0.061849
44	4.4	0.819827	0.00479584	0.00535073	1	99.7522	0.0605651	0.061849
45	4.5	0.819638	0.0048031	0.00528408	1	99.7522	0.0605651	0.061849
46	4.6	0.819424	0.00477222	0.00524244	1	99.7522	0.0605651	0.061849
47	4.7	0.819171	0.00465785	0.00523896	1	99.7522	0.0605651	0.061849
48	4.8	0.81899	0.00461431	0.00516472	1	99.7522	0.0605651	0.061849
49	4.9	0.818827	0.00462234	0.00506386	1	99.7522	0.0605651	0.061849
50	5	0.818643	0.00461612	0.00496574	1	99.7522	0.0605651	0.061849
51	5.1	0.818433	0.00458304	0.00489388	1	99.7522	0.0605651	0.061849
52	5.2	0.818244	0.0045415	0.00483119	1	99.7522	0.0605651	0.061849
53	5.3	0.818045	0.00450243	0.00478376	1	99.7522	0.0605651	0.061849
54	5.4	0.817846	0.00448454	0.004738	1	99.7522	0.0605651	0.061849
55	5.5	0.81763	0.00445421	0.00473211	1	99.7522	0.0605651	0.061849
56	5.6	0.817433	0.00443098	0.00470643	1	99.7522	0.0605651	0.061849
57	5.7	0.817243	0.00440457	0.00467228	1	99.7522	0.0605651	0.061849
58	5.8	0.817055	0.00435316	0.00462625	1	99.7522	0.0605651	0.061849
59	5.9	0.816855	0.00430531	0.00458533	1	99.7522	0.0605651	0.061849
60	6	0.816683	0.00429275	0.0045164	1	99.7522	0.0605651	0.061849
61	6.1	0.816514	0.00428677	0.00445934	1	99.7522	0.0605651	0.061849
62	6.2	0.816326	0.00425463	0.00441688	1	99.7522	0.0605651	0.061849
63	6.3	0.81612	0.00421108	0.00437085	1	99.7522	0.0605651	0.061849
64	6.4	0.8159	0.00415001	0.00431441	1	99.7522	0.0605651	0.061849
65	6.5	0.815725	0.00413342	0.00426543	1	99.7522	0.0605651	0.061849
66	6.6	0.81553	0.00410238	0.00423179	1	99.7522	0.0605651	0.061849
67	6.7	0.815349	0.00408028	0.00415162	1	99.7522	0.0605651	0.061849
68	6.8	0.815133	0.00402574	0.00410735	1	99.7522	0.0605651	0.061849
69	6.9	0.81494	0.00403613	0.00404011	1	99.7522	0.0605651	0.061849
70	7	0.814735	0.00399418	0.00398544	1	99.7522	0.0605651	0.061849
71	7.1	0.814512	0.00394219	0.00394667	1	99.7522	0.0605651	0.061849
72	7.2	0.814306	0.00393072	0.00389768	1	99.7522	0.0605651	0.061849
73	7.3	0.814121	0.00393561	0.0038217	1	99.7522	0.0605651	0.061849
74	7.4	0.813901	0.00385209	0.00380512	1	99.7522	0.0605651	0.061849
75	7.5	0.813722	0.00387633	0.00379408	1	99.7522	0.0605651	0.061849
76	7.6	0.813515	0.00384863	0.00380167	1	99.7522	0.0605651	0.061849
77	7.7	0.813289	0.00378405	0.00382498	1	99.7522	0.0605651	0.061849
78	7.8	0.813097	0.00376522	0.00381411	1	99.7522	0.0605651	0.061849
79	7.9	0.812871	0.00372578	0.00381211	1	99.7522	0.0605651	0.061849
80	8	0.812689	0.00374514	0.00377253	1	99.7522	0.0605651	0.061849
81	8.1	0.812492	0.00372105	0.0037686	1	99.7522	0.0605651	0.061849
82	8.2	0.812308	0.00371233	0.00369845	1	99.7522	0.0605651	0.061849
83	8.3	0.812081	0.0036565	0.00366647	1	99.7522	0.0605651	0.061849
84	8.4	0.811894	0.00361425	0.00359451	1	99.7522	0.0605651	0.061849
85	8.5	0.811677	0.00359976	0.00355819	1	99.7522	0.0605651	0.061849
86	8.6	0.811464	0.00356925	0.00351846	1	99.7522	0.0605651	0.061849
87	8.7	0.811284	0.00357135	0.00349159	1	99.7522	0.0605651	0.061849
88	8.8	0.811059	0.00352412	0.00353317	1	99.7522	0.0605651	0.061849
89	8.9	0.810855	0.00349241	0.00349561	1	99.7522	0.0605651	0.061849
90	9	0.810652	0.0034588	0.00350335	1	99.7522	0.0605651	0.061849
91	9.1	0.810453	0.00343726	0.00351257	1	99.7522	0.0605651	0.061849
92	9.2	0.810247	0.00340583	0.00352819	1	99.7522	0.0605651	0.061849
93	9.3	0.810055	0.00337467	0.00352926	1	99.7522	0.0605651	0.061849
94	9.4	0.809851	0.00331186	0.00341731	1	99.7522	0.0605651	0.061849
95	9.5	0.809654	0.00333087	0.0033988	1	99.7522	0.0605651	0.061849
96	9.6	0.809461	0.00328765	0.0033234	1	99.7522	0.0605651	0.061849
97	9.7	0.809297	0.0032819	0.00321075	1	99.7522	0.0605651	0.061849
98	9.8	0.80908	0.00324484	0.00315518	1	99.7522	0.0605651	0.061849
99	9.9	0.808866	0.00321677	0.00315077	1	99.7522	0.0605651	0.061849
100	10	0.808669	0.00320259	0.00311788	1	99.7522	0.0605651	0.061849
101	10.1	0.808463	0.00316921	0.00307763	1	99.7522	0.0605651	0.061849
102	10.2	0.808229	0.00313001	0.00310589	1	99.7522	0.0605651	0.061849
103	10.3	0.807998	0.00308527	0.0031044	1	99.7522	0.0605651	0.061849
104	10.4	0.807786	0.00307622	0.00310219	1	99.7522	0.0605651	0.061849
105	10.5	0.80759	0.00310452	0.00308401	1	99.7522	0.0605651	0.061849
106	10.6	0.807381	0.00307003	0.00307591	1	99.7522	0.0605651	0.061849
107	10.7	0.807214	0.00307426	0.00307573	1	99.7522	0.0605651	0.061849
108	10.8	0.807044	0.00305876	0.00305844	1	99.7522	0.0605651	0.061849
109	10.9	0.806828	0.00302624	0.00303507	1	99.7522	0.0605651	0.061849
110	11	0.80664	0.0030301	0.00298843	1	99.7522	0.0605651	0.061849
111	11.1	0.806458	0.00302197	0.00296976	1	99.7522	0.0605651	0.061849
112	11.2	0.806246	0.00300699	0.00298578	1	99.7522	0.0605651	0.061849
113	11.3	0.80608	0.00301591	0.00294564	1	99.7522	0.0605651	0.061849
114	11.4	0.805859	0.00297655	0.00294784	1	99.7522	0.0605651	0.061849
115	11.5	0.805657	0.00293852	0.00293176	1	99.7522	0.0605651	0.061849
116	11.6	0.805453	0.00288927	0.00290671	1	99.7522	0.0605651	0.061849
117	11.7	0.805232	0.00289403	0.00291898	1	99.7522	0.0605651	0.061849
118	11.8	0.805057	0.00296666	0.00290162	1	99.7522	0.0605651	0.061849
119	11.9	0.804859	0.00301085	0.00292583	1	99.7522	0.0605651	0.061849
120	12	0.804647	0.00298525	0.00291129	1	99.7522	0.0605651	0.061849
121	12.1	0.804458	0.00303959	0.00292927	1	99.7522	0.0605651	0.061849
122	12.2	0.804288	0.00302405	0.00288285	1	99.7522	0.0605651	0.061849
123	12.3	0.804122	0.00299424	0.00287987	1	99.7522	0.0605651	0.061849
124	12.4	0.80393	0.00298341	0.00286391	1	99.7522	0.0605651	0.061849
125	12.5	0.80374	0.00298955	0.00284727	1	99.7522	0.0605651	0.061849
126	12.6	0.803527	0.00298891	0.00281855	1	99.7522	0.0605651	0.061849
127	12.7	0.803362	0.00302192	0.00276645	1	99.7522	0.0605651	0.061849
128	12.8	0.803186	0.00304207	0.00275903	1	99.7522	0.0605651	0.061849
129	12.9	0.802992	0.00306499	0.00277335	1	99.7522	0.0605651	0.061849
130	13	0.802846	0.00310573	0.00273816	1	99.7522	0.0605651	0.061849
131	13.1	0.802655	0.00310652	0.00276427	1	99.7522	0.0605651	0.061849
132	13.2	0.802464	0.00309758	0.00277995	1	99.7522	0.0605651	0.061849
133	13.3	0.802249	0.00307802	0.00277777	1	99.7522	0.0605651	0.061849
134	13.4	0.802042	0.00306198	0.00275346	1	99.7522	0.0605651	0.061849
135	13.5	0.801822	0.00304249	0.00282103	1	99.7522	0.0605651	0.061849
136	13.6	0.801571	0.00301694	0.00292872	1	99.7522	0.0605651	0.061849
137	13.7	0.801354	0.00301938	0.00297813	1	99.7522	0.0605651	0.061849
138	13.8	0.801179	0.00305219	0.00298688	1	99.7522	0.0605651	0.061849
139	13.9	0.80098	0.00308407	0.00299526	1	99.7522	0.0605651	0.061849
140	14	0.800745	0.0030402	0.00304307	1	99.7522	0.0605651	0.061849
141	14.1	0.800533	0.00301876	0.00309827	1	99.7522	0.0605651	0.061849
142	14.2	0.800343	0.00305343	0.00308055	1	99.7522	0.0605651	0.061849
143	14.3	0.800162	0.00305491	0.00309203	1	99.7522	0.0605651	0.061849
144	14.4	0.799985	0.00314009	0.00308716	1	99.7522	0.0605651	0.061849
145	14.5	0.799796	0.00320444	0.00310039	1	99.7522	0.0605651	0.061849
146	14.6	0.799631	0.0032721	0.00308615	1	99.7522	0.0605651	0.061849
147	14.7	0.799418	0.00331595	0.00306781	1	99.7522	0.0605651	0.061849
148	14.8	0.799208	0.00334288	0.00312282	1	99.7522	0.0605651	0.061849
149	14.9	0.798994	0.00332835	0.00312759	1	99.7522	0.0605651	0.061849
150	15	0.798823	0.00338509	0.00308279	1	99.7522	0.0605651	0.061849
151	15.1	0.798637	0.00342975	0.0030723	1	99.7522	0.0605651	0.061849
152	15.2	0.798404	0.00340007	0.00309979	1	99.7522	0.0605651	0.061849
153	15.3	0.798202	0.00342407	0.00315333	1	99.7522	0.0605651	0.061849
154	15.4	0.79798	0.00344261	0.0032096	1	99.7522	0.0605651	0.061849
155	15.5	0.797756	0.00342875	0.00321367	1	99.7522	0.0605651	0.061849
156	15.6	0.797555	0.00348117	0.00323635	1	99.7522	0.0605651	0.061849
157	15.7	0.797363	0.00351387	0.00328784	1	99.7522	0.0605651	0.061849
158	15.8	0.797172	0.00351454	0.00333261	1	99.7522	0.0605651	0.061849
159	15.9	0.796962	0.00348946	0.00336671	1	99.7522	0.0605651	0.061849
160	16	0.796752	0.00346787	0.00342766	1	99.7522	0.0605651	0.061849
161	16.1	0.796562	0.0034931	0.0034677	1	99.7522	0.0605651	0.061849
162	16.2	0.796344	0.00347869	0.00350598	1	99.7522	0.0605651	0.061849
163	16.3	0.796121	0.00346519	0.00353082	1	99.7522	0.0605651	0.061849
164	16.4	0.79594	0.00351825	0.00351447	1	99.7522	0.0605651	0.061849
165	16.5	0.795743	0.00361273	0.00353803	1	99.7522	0.0605651	0.061849
166	16.6	0.795559	0.00362134	0.00353566	1	99.7522	0.0605651	0.061849
167	16.7	0.795345	0.00362017	0.00355925	1	99.7522	0.0605651	0.061849
168	16.8	0.795144	0.00362135	0.00356293	1	99.7522	0.0605651	0.061849
169	16.9	0.794925	0.00359487	0.00364484	1	99.7522	0.0605651	0.061849
170	17	0.794743	0.00361224	0.00362559	1	99.7522	0.0605651	0.061849
171	17.1	0.794527	0.00364022	0.00368914	1	99.7522	0.0605651	0.061849
172	17.2	0.79432	0.00369033	0.00373283	1	99.7522	0.0605651	0.061849
173	17.3	0.794122	0.00374689	0.00376075	1	99.7522	0.0605651	0.061849
174	17.4	0.793916	0.00374302	0.00380947	1	99.7522	0.0605651	0.061849
175	17.5	0.793718	0.00380947	0.00383296	1	99.7522	0.0605651	0.061849
176	17.6	0.793504	0.00387246	0.00387295	1	99.7522	0.0605651	0.061849
177	17.7	0.79328	0.00390722	0.00396389	1	99.7522	0.0605651	0.061849
178	17.8	0.793093	0.00394466	0.00401726	1	99.7522	0.0605651	0.061849
179	17.9	0.792876	0.00397022	0.00405975	1	99.7522	0.0605651	0.061849
180	18	0.792707	0.0040547	0.00408293	1	99.7522	0.0605651	0.061849
181	18.1	0.792542	0.00414247	0.00409366	1	99.7522	0.0605651	0.061849
182	18.2	0.79236	0.00420557	0.00412734	1	99.7522	0.0605651	0.061849
183	18.3	0.792169	0.00426851	0.00419646	1	99.7522	0.0605651	0.061849
184	18.4	0.79195	0.00430219	0.00423999	1	99.7522	0.0605651	0.061849
185	18.5	0.791735	0.00432918	0.00433679	1	99.7522	0.0605651	0.061849
186	18.6	0.791553	0.00436652	0.00436825	1	99.7522	0.0605651	0.061849
187	18.7	0.791376	0.00440979	0.00438643	1	99.7522	0.0605651	0.061849
188	18.8	0.791213	0.00449141	0.00443672	1	99.7522	0.0605651	0.061849
189	18.9	0.791051	0.00457299	0.00442868	1	99.7522	0.0605651	0.061849
190	19	0.790868	0.0046153	0.00442918	1	99.7522	0.0605651	0.061849
191	19.1	0.790681	0.0046666	0.00444067	1	99.7522	0.0605651	0.061849
192	19.2	0.790487	0.00470059	0.00446849	1	99.7522	0.0605651	0.061849
193	19.3	0.790279	0.00470151	0.00454926	1	99.7522	0.0605651	0.061849
194	19.4	0.790065	0.00466006	0.00463837	1	99.7522	0.0605651	0.061849
195	19.5	0.789845	0.00468167	0.00471455	1	99.7522	0.0605651	0.061849
196	19.6	0.789633	0.00467474	0.00473988	1	99.7522	0.0605651	0.061849
197	19.7	0.789457	0.00470767	0.00470427	1	99.7522	0.0605651	0.061849
198	19.8	0.789303	0.00481776	0.00468658	1	99.7522	0.0605651	0.061849
199	19.9	0.789116	0.00490561	0.00473619	1	99.7522	0.0605651	0.061849
200	20	0.78892	0.00495781	0.00479119	1	99.7522	0.0605651	0.061849
201	20.1	0.788734	0.00498275	0.00478606	1	99.7522	0.0605651	0.061849
202	20.2	0.788544	0.00501519	0.00482149	1	99.7522	0.0605651	0.061849
203	20.3	0.788338	0.00501218	0.00487128	1	99.7522	0.0605651	0.061849
204	20.4	0.78812	0.00502968	0.0049262	1	99.7522	0.0605651	0.061849
205	20.5	0.787906	0.0050605	0.00497593	1	99.7522	0.0605651	0.061849
206	20.6	0.787708	0.00510993	0.0049987	1	99.7522	0.0605651	0.061849
207	20.7	0.787509	0.00513962	0.00504738	1	99.7522	0.0605651	0.061849
208	20.8	0.787291	0.00515258	0.00511702	1	99.7522	0.0605651	0.061849
209	20.9	0.7871	0.00519206	0.00517474	1	99.7522	0.0605651	0.061849
210	0	0.897148	0.00658645	0.00582612	2	99.7664	0.0493774	0.0546697
211	0.1	0.896925	0.00654912	0.00581781	2	99.7664	0.0493774	0.0546697
212	0.2	0.896697	0.00648341	0.00577977	2	99.7664	0.0493774	0.0546697
213	0.3	0.896468	0.00641592	0.00573872	2	99.7664	0.0493774	0.0546697
214	0.4	0.896248	0.00635433	0.00568949	2	99.7664	0.0493774	0.0546697
215	0.5	0.896039	0.00630378	0.00562927	2	99.7664	0.0493774	0.0546697
216	0.6	0.895827	0.00624142	0.00556927	2	99.7664	0.0493774	0.0546697
217	0.7	0.895605	0.00616746	0.00551236	2	99.7664	0.0493774	0.0546697
218	0.8	0.895381	0.00609216	0.00547911	2	99.7664	0.0493774	0.0546697
219	0.9	0.895158	0.00603786	0.00543339	2	99.7664	0.0493774	0.0546697
220	1	0.894934	0.0059889	0.00539168	2	99.7664	0.0493774	0.0546697
221	1.1	0.894711	0.00589869	0.00536651	2	99.7664	0.0493774	0.0546697
222	1.2	0.894502	0.00582153	0.00532332	2	99.7664	0.0493774	0.0546697
223	1.3	0.894296	0.00575974	0.00533486	2	99.7664	0.0493774	0.0546697
224	1.4	0.894101	0.00571475	0.00533055	2	99.7664	0.0493774	0.0546697
225	1.5	0.893893	0.00565862	0.00532067	2	99.7664	0.0493774	0.0546697
226	1.6	0.893693	0.00561607	0.00529691	2	99.7664	0.0493774	0.0546697
227	1.7	0.893475	0.00555611	0.00528267	2	99.7664	0.0493774	0.0546697
228	1.8	0.893233	0.0054679	0.00526484	2	99.7664	0.0493774	0.0546697
229	1.9	0.892989	0.00537834	0.00524842	2	99.7664	0.0493774	0.0546697
230	2	0.892746	0.00528882	0.00524193	2	99.7664	0.0493774	0.0546697
231	2.1	0.892521	0.00520972	0.00524661	2	99.7664	0.0493774	0.0546697
232	2.2	0.892335	0.00518774	0.00521216	2	99.7664	0.0493774	0.0546697
233	2.3	0.892162	0.00518383	0.00515196	2	99.7664	0.0493774	0.0546697
234	2.4	0.891958	0.00513441	0.00510572	2	99.7664	0.0493774	0.0546697
235	2.5	0.891755	0.00509184	0.00505469	2	99.7664	0.0493774	0.0546697
236	2.6	0.891558	0.00505539	0.00502154	2	99.7664	0.0493774	0.0546697
237	2.7	0.891335	0.00499336	0.00500142	2	99.7664	0.0493774	0.0546697
238	2.8	0.891142	0.00497458	0.00494929	2	99.7664	0.0493774	0.0546697
239	2.9	0.890983	0.00501872	0.00487552	2	99.7664	0.0493774	0.0546697
240	3	0.890804	0.00501671	0.00481977	2	99.7664	0.0493774	0.0546697
241	3.1	0.890576	0.0049712	0.00482203	2	99.7664	0.0493774	0.0546697
242	3.2	0.890348	0.00494849	0.00480993	2	99.7664	0.0493774	0.0546697
243	3.3	0.890139	0.00494841	0.00476545	2	99.7664	0.0493774	0.0546697
244	3.4	0.889942	0.00495337	0.00471194	2	99.7664	0.0493774	0.0546697
245	3.5	0.889752	0.00495629	0.00465055	2	99.7664	0.0493774	0.0546697
246	3.6	0.889562	0.00495076	0.00461244	2	99.7664	0.0493774	0.0546697
247	3.7	0.88935	0.00491413	0.00458829	2	99.7664	0.0493774	0.0546697
248	3.8	0.889113	0.00481293	0.00457289	2	99.7664	0.0493774	0.0546697
249	3.9	0.888899	0.00474896	0.00452797	2	99.7664	0.0493774	0.0546697
250	4	0.888686	0.00472923	0.00448329	2	99.7664	0.0493774	0.0546697
251	4.1	0.888481	0.0047274	0.00443463	2	99.7664	0.0493774	0.0546697
252	4.2	0.888268	0.00467821	0.00434304	2	99.7664	0.0493774	0.0546697
253	4.3	0.888075	0.00463454	0.00432092	2	99.7664	0.0493774	0.0546697
254	4.4	0.887848	0.00457373	0.0042991	2	99.7664	0.0493774	0.0546697
255	4.5	0.887619	0.00452844	0.00429574	2	99.7664	0.0493774	0.0546697
256	4.6	0.887431	0.00449364	0.00424258	2	99.7664	0.0493774	0.0546697
257	4.7	0.887216	0.0044858	0.00423967	2	99.7664	0.0493774	0.0546697
258	4.8	0.886958	0.00437662	0.00424399	2	99.7664	0.0493774	0.0546697
259	4.9	0.886713	0.00429928	0.0042469	2	99.7664	0.0493774	0.0546697
260	5	0.886471	0.00420767	0.00425947	2	99.7664	0.0493774	0.0546697
261	5.1	0.886289	0.00419346	0.00416301	2	99.7664	0.0493774	0.0546697
262	5.2	0.886068	0.00412843	0.00410387	2	99.7664	0.0493774	0.0546697
263	5.3	0.885854	0.00404153	0.00404562	2	99.7664	0.0493774	0.0546697
264	5.4	0.885654	0.00398423	0.00397884	2	99.7664	0.0493774	0.0546697
265	5.5	0.885445	0.00392393	0.00390323	2	99.7664	0.0493774	0.0546697
266	5.6	0.885248	0.0039355	0.00385738	2	99.7664	0.0493774	0.0546697
267	5.7	0.885068	0.00391938	0.00380184	2	99.7664	0.0493774	0.0546697
268	5.8	0.884881	0.00388127	0.0037379	2	99.7664	0.0493774	0.0546697
269	5.9	0.884698	0.00384391	0.0036779	2	99.7664	0.0493774	0.0546697
270	6	0.884489	0.00380678	0.00366059	2	99.7664	0.0493774	0.0546697
271	6.1	0.884274	0.00375631	0.00365925	2	99.7664	0.0493774	0.0546697
272	6.2	0.884058	0.003672	0.00364901	2	99.7664	0.0493774	0.0546697
273	6.3	0.883823	0.00354815	0.00364839	2	99.7664	0.0493774	0.0546697
274	6.4	0.883609	0.00347225	0.00361885	2	99.7664	0.0493774	0.0546697
275	6.5	0.883382	0.00340933	0.00359682	2	99.7664	0.0493774	0.0546697
276	6.6	0.883185	0.00335846	0.00354923	2	99.7664	0.0493774	0.0546697
277	6.7	0.882985	0.00334284	0.00353134	2	99.7664	0.0493774	0.0546697
278	6.8	0.882777	0.00331663	0.00353877	2	99.7664	0.0493774	0.0546697
279	6.9	0.882568	0.00331219	0.00351495	2	99.7664	0.0493774	0.0546697
280	7	0.88236	0.00331346	0.00347954	2	99.7664	0.0493774	0.0546697
281	7.1	0.882152	0.00327722	0.00341259	2	99.7664	0.0493774	0.0546697
282	7.2	0.881948	0.00321725	0.00336484	2	99.7664	0.0493774	0.0546697
283	7.3	0.88174	0.00316441	0.00338403	2	99.7664	0.0493774	0.0546697
284	7.4	0.881517	0.00313505	0.00338528	2	99.7664	0.0493774	0.0546697
285	7.5	0.881337	0.00312064	0.00332778	2	99.7664	0.0493774	0.0546697
286	7.6	0.881115	0.00306202	0.00328873	2	99.7664	0.0493774	0.0546697
287	7.7	0.880884	0.00298135	0.00327095	2	99.7664	0.0493774	0.0546697
288	7.8	0.880685	0.0029533	0.00325438	2	99.7664	0.0493774	0.0546697
289	7.9	0.88051	0.00295227	0.00322159	2	99.7664	0.0493774	0.0546697
290	8	0.880312	0.0028973	0.00315663	2	99.7664	0.0493774	0.0546697
291	8.1	0.880108	0.00287796	0.00313106	2	99.7664	0.0493774	0.0546697
292	8.2	0.87989	0.00282545	0.00309048	2	99.7664	0.0493774	0.0546697
293	8.3	0.879664	0.0027886	0.00305853	2	99.7664	0.0493774	0.0546697
294	8.4	0.879432	0.00272719	0.00305417	2	99.7664	0.0493774	0.0546697
295	8.5	0.879218	0.0026712	0.00305401	2	99.7664	0.0493774	0.0546697
296	8.6	0.878997	0.00264315	0.00305252	2	99.7664	0.0493774	0.0546697
297	8.7	0.878763	0.00259982	0.00309064	2	99.7664	0.0493774	0.0546697
298	8.8	0.878542	0.00256151	0.00310869	2	99.7664	0.0493774	0.0546697
299	8.9	0.878324	0.00255744	0.0031441	2	99.7664	0.0493774	0.0546697
300	9	0.878106	0.00250256	0.00316572	2	99.7664	0.0493774	0.0546697
301	9.1	0.877913	0.00246377	0.00313726	2	99.7664	0.0493774	0.0546697
302	9.2	0.877743	0.00247276	0.00306071	2	99.7664	0.0493774	0.0546697
303	9.3	0.877534	0.00246358	0.00300925	2	99.7664	0.0493774	0.0546697
304	9.4	0.877338	0.00244359	0.00293463	2	99.7664	0.0493774	0.0546697
305	9.5	0.877146	0.0024557	0.00287128	2	99.7664	0.0493774	0.0546697
306	9.6	0.876938	0.00243339	0.00284041	2	99.7664	0.0493774	0.0546697
307	9.7	0.876769	0.00243739	0.00276347	2	99.7664	0.0493774	0.0546697
308	9.8	0.876584	0.00243971	0.00273289	2	99.7664	0.0493774	0.0546697
309	9.9	0.876364	0.00239672	0.00274899	2	99.7664	0.0493774	0.0546697
310	10	0.876161	0.00237323	0.00273222	2	99.7664	0.0493774	0.0546697
311	10.1	0.875962	0.00236048	0.00264444	2	99.7664	0.0493774	0.0546697
312	10.2	0.875768	0.00234912	0.00260423	2	99.7664	0.0493774	0.0546697
313	10.3	0.875552	0.00232568	0.0026442	2	99.7664	0.0493774	0.0546697
314	10.4	0.875351	0.0023292	0.00261664	2	99.7664	0.0493774	0.0546697
315	10.5	0.875161	0.00235076	0.00260185	2	99.7664	0.0493774	0.0546697
316	10.6	0.874962	0.00236927	0.00255874	2	99.7664	0.0493774	0.0546697
317	10.7	0.874773	0.00237461	0.0025318	2	99.7664	0.0493774	0.0546697
318	10.8	0.874591	0.00239573	0.002488	2	99.7664	0.0493774	0.0546697
319	10.9	0.874377	0.00238969	0.00247592	2	99.7664	0.0493774	0.0546697
320	11	0.874169	0.00238447	0.00244415	2	99.7664	0.0493774	0.0546697
321	11.1	0.873961	0.00240176	0.00244055	2	99.7664	0.0493774	0.0546697
322	11.2	0.873736	0.00238517	0.00244725	2	99.7664	0.0493774	0.0546697
323	11.3	0.873526	0.00239532	0.00244995	2	99.7664	0.0493774	0.0546697
324	11.4	0.873305	0.00237528	0.00247507	2	99.7664	0.0493774	0.0546697
325	11.5	0.873093	0.00236014	0.00248022	2	99.7664	0.0493774	0.0546697
326	11.6	0.872892	0.00237871	0.00246975	2	99.7664	0.0493774	0.0546697
327	11.7	0.872707	0.0024259	0.0024719	2	99.7664	0.0493774	0.0546697
328	11.8	0.872495	0.00240233	0.00248151	2	99.7664	0.0493774	0.0546697
329	11.9	0.87227	0.00235363	0.00249342	2	99.7664	0.0493774	0.0546697
330	12	0.872078	0.00233869	0.00245231	2	99.7664	0.0493774	0.0546697
331	12.1	0.871883	0.00235657	0.00249173	2	99.7664	0.0493774	0.0546697
332	12.2	0.871696	0.00238881	0.00248486	2	99.7664	0.0493774	0.0546697
333	12.3	0.871506	0.0024328	0.00244188	2	99.7664	0.0493774	0.0546697
334	12.4	0.871315	0.0024578	0.00246487	2	99.7664	0.0493774	0.0546697
335	12.5	0.871096	0.00245371	0.00250023	2	99.7664	0.0493774	0.0546697
336	12.6	0.870906	0.00247733	0.00250663	2	99.7664	0.0493774	0.0546697
337	12.7	0.870724	0.00252215	0.00249458	2	99.7664	0.0493774	0.0546697
338	12.8	0.870507	0.0025433	0.00251874	2	99.7664	0.0493774	0.0546697
339	12.9	0.870297	0.00254209	0.00255543	2	99.7664	0.0493774	0.0546697
340	13	0.870097	0.00254152	0.00257788	2	99.7664	0.0493774	0.0546697
341	13.1	0.86992	0.00256545	0.00256977	2	99.7664	0.0493774	0.0546697
342	13.2	0.869703	0.00255519	0.00258826	2	99.7664	0.0493774	0.0546697
343	13.3	0.869483	0.00254499	0.00263318	2	99.7664	0.0493774	0.0546697
344	13.4	0.869268	0.00254796	0.00267661	2	99.7664	0.0493774	0.0546697
345	13.5	0.869076	0.00258591	0.00267131	2	99.7664	0.0493774	0.0546697
346	13.6	0.868903	0.00262396	0.00261709	2	99.7664	0.0493774	0.0546697
347	13.7	0.868689	0.00261866	0.00261767	2	99.7664	0.0493774	0.0546697
348	13.8	0.868472	0.00261393	0.00259535	2	99.7664	0.0493774	0.0546697
349	13.9	0.86829	0.00265495	0.00259294	2	99.7664	0.0493774	0.0546697
350	14	0.868098	0.00267015	0.00258775	2	99.7664	0.0493774	0.0546697
351	14.1	0.867865	0.00268199	0.00264975	2	99.7664	0.0493774	0.0546697
352	14.2	0.867687	0.00273759	0.00265651	2	99.7664	0.0493774	0.0546697
353	14.3	0.867449	0.00268232	0.00273976	2	99.7664	0.0493774	0.0546697
354	14.4	0.867255	0.00268833	0.00278688	2	99.7664	0.0493774	0.0546697
355	14.5	0.867078	0.00270544	0.00278704	2	99.7664	0.0493774	0.0546697
356	14.6	0.866888	0.0027428	0.00280791	2	99.7664	0.0493774	0.0546697
357	14.7	0.866667	0.00272542	0.00284317	2	99.7664	0.0493774	0.0546697
358	14.8	0.866458	0.00270367	0.00283899	2	99.7664	0.0493774	0.0546697
359	14.9	0.866256	0.00272647	0.00289137	2	99.7664	0.0493774	0.0546697
360	15	0.866058	0.00276619	0.00292124	2	99.7664	0.0493774	0.0546697
361	15.1	0.865888	0.00281921	0.00287083	2	99.7664	0.0493774	0.0546697
362	15.2	0.865718	0.00286822	0.00284496	2	99.7664	0.0493774	0.0546697
363	15.3	0.865507	0.00290305	0.00288572	2	99.7664	0.0493774	0.0546697
364	15.4	0.865296	0.00293752	0.00288328	2	99.7664	0.0493774	0.0546697
365	15.5	0.865102	0.0030055	0.00288117	2	99.7664	0.0493774	0.0546697
366	15.6	0.864891	0.00305511	0.00290243	2	99.7664	0.0493774	0.0546697
367	15.7	0.864688	0.00304771	0.0029369	2	99.7664	0.0493774	0.0546697
368	15.8	0.864456	0.00305798	0.00300525	2	99.7664	0.0493774	0.0546697
369	15.9	0.864245	0.00310984	0.00306636	2	99.7664	0.0493774	0.0546697
370	16	0.864058	0.00318699	0.00309454	2	99.7664	0.0493774	0.0546697
371	16.1	0.863881	0.00325554	0.00305575	2	99.7664	0.0493774	0.0546697
372	16.2	0.863701	0.00330565	0.00308971	2	99.7664	0.0493774	0.0546697
373	16.3	0.863503	0.00333456	0.00309961	2	99.7664	0.0493774	0.0546697
374	16.4	0.863303	0.00332982	0.00311255	2	99.7664	0.0493774	0.0546697
375	16.5	0.863112	0.00335377	0.00311591	2	99.7664	0.0493774	0.0546697
376	16.6	0.862908	0.00336416	0.00313731	2	99.7664	0.0493774	0.0546697
377	16.7	0.862688	0.00335883	0.00316711	2	99.7664	0.0493774	0.0546697
378	16.8	0.862456	0.00334475	0.00321327	2	99.7664	0.0493774	0.0546697
379	16.9	0.862239	0.00333067	0.00323974	2	99.7664	0.0493774	0.0546697
380	17	0.86205	0.00337529	0.00323294	2	99.7664	0.0493774	0.0546697
381	17.1	0.861875	0.00342616	0.00324512	2	99.7664	0.0493774	0.0546697
382	17.2	0.861685	0.00348524	0.00326115	2	99.7664	0.0493774	0.0546697
383	17.3	0.861466	0.003544	0.00330089	2	99.7664	0.0493774	0.0546697
384	17.4	0.861262	0.00360485	0.00332132	2	99.7664	0.0493774	0.0546697
385	17.5	0.86106	0.00362919	0.003322	2	99.7664	0.0493774	0.0546697
386	17.6	0.860852	0.00365328	0.00334646	2	99.7664	0.0493774	0.0546697
387	17.7	0.860654	0.00366447	0.00338397	2	99.7664	0.0493774	0.0546697
388	17.8	0.860456	0.00368676	0.00341454	2	99.7664	0.0493774	0.0546697
389	17.9	0.860259	0.00371977	0.00343754	2	99.7664	0.0493774	0.0546697
390	18	0.860031	0.00374049	0.00350887	2	99.7664	0.0493774	0.0546697
391	18.1	0.859813	0.00376709	0.00359883	2	99.7664	0.0493774	0.0546697
392	18.2	0.859613	0.00378006	0.00364034	2	99.7664	0.0493774	0.0546697
393	18.3	0.85943	0.00380813	0.00364925	2	99.7664	0.0493774	0.0546697
394	18.4	0.859227	0.00384036	0.00369984	2	99.7664	0.0493774	0.0546697
395	18.5	0.858998	0.0038321	0.0037753	2	99.7664	0.0493774	0.0546697
396	18.6	0.858787	0.00380536	0.00383268	2	99.7664	0.0493774	0.0546697
397	18.7	0.858574	0.00385583	0.0038925	2	99.7664	0.0493774	0.0546697
398	18.8	0.858374	0.00390411	0.00393922	2	99.7664	0.0493774	0.0546697
399	18.9	0.858173	0.00395801	0.00397595	2	99.7664	0.0493774	0.0546697
400	19	0.857986	0.00403315	0.00401522	2	99.7664	0.0493774	0.0546697
401	19.1	0.857802	0.00407812	0.00403665	2	99.7664	0.0493774	0.0546697
402	19.2	0.857638	0.00412543	0.00405012	2	99.7664	0.0493774	0.0546697
403	19.3	0.857457	0.00415689	0.00405028	2	99.7664	0.0493774	0.0546697
404	19.4	0.857254	0.00416543	0.00408001	2	99.7664	0.0493774	0.0546697
405	19.5	0.85705	0.00418754	0.00410251	2	99.7664	0.0493774	0.0546697
406	19.6	0.856831	0.00421092	0.00416251	2	99.7664	0.0493774	0.0546697
407	19.7	0.85663	0.00425129	0.00421713	2	99.7664	0.0493774	0.0546697
408	19.8	0.856429	0.00429143	0.00426633	2	99.7664	0.0493774	0.0546697
409	19.9	0.856234	0.00433673	0.00430871	2	99.7664	0.0493774	0.0546697
410	20	0.856053	0.00443019	0.00434366	2	99.7664	0.0493774	0.0546697
411	20.1	0.855845	0.00447404	0.00440556	2	99.7664	0.0493774	0.0546697
412	20.2	0.855649	0.00450913	0.00445511	2	99.7664	0.0493774	0.0546697
413	20.3	0.855444	0.00452769	0.00451271	2	99.7664	0.0493774	0.0546697
414	20.4	0.855252	0.004578	0.00455872	2	99.7664	0.0493774	0.0546697
415	20.5	0.855053	0.00461942	0.00460269	2	99.7664	0.0493774	0.0546697
416	20.6	0.854851	0.00465435	0.004638	2	99.7664	0.0493774	0.0546697
417	20.7	0.854657	0.0046921	0.00466598	2	99.7664	0.0493774	0.0546697
418	20.8	0.854462	0.00474401	0.00469178	2	99.7664	0.0493774	0.0546697
419	20.9	0.854282	0.00481058	0.0047029	2	99.7664	0.0493774	0.0546697
420	0	0.907357	0.0062317	0.00597239	3	99.713	0.0512215	0.0556997
421	0.1	0.907099	0.00618053	0.00593567	3	99.713	0.0512215	0.0556997
422	0.2	0.906843	0.00610956	0.00587035	3	99.713	0.0512215	0.0556997
423	0.3	0.906599	0.00606814	0.0057782	3	99.713	0.0512215	0.0556997
424	0.4	0.906358	0.00606719	0.00570687	3	99.713	0.0512215	0.0556997
425	0.5	0.90611	0.00603276	0.00565738	3	99.713	0.0512215	0.0556997
426	0.6	0.905832	0.00599992	0.00561176	3	99.713	0.0512215	0.0556997
427	0.7	0.905545	0.0059517	0.00558877	3	99.713	0.0512215	0.0556997
428	0.8	0.905253	0.00588036	0.00562348	3	99.713	0.0512215	0.0556997
429	0.9	0.904986	0.00580103	0.00559475	3	99.713	0.0512215	0.0556997
430	1	0.904724	0.00573819	0.00552518	3	99.713	0.0512215	0.0556997
431	1.1	0.904463	0.00570185	0.00545861	3	99.713	0.0512215	0.0556997
432	1.2	0.904203	0.00566443	0.00540459	3	99.713	0.0512215	0.0556997
433	1.3	0.903943	0.0056302	0.00536557	3	99.713	0.0512215	0.0556997
434	1.4	0.903701	0.00558934	0.00531635	3	99.713	0.0512215	0.0556997
435	1.5	0.90346	0.00555023	0.00526338	3	99.713	0.0512215	0.0556997
436	1.6	0.903219	0.00551113	0.005205	3	99.713	0.0512215	0.0556997
437	1.7	0.902978	0.00552311	0.00517853	3	99.713	0.0512215	0.0556997
438	1.8	0.902738	0.00554477	0.00516174	3	99.713	0.0512215	0.0556997
439	1.9	0.902483	0.00555024	0.00512062	3	99.713	0.0512215	0.0556997
440	2	0.902199	0.00546541	0.00510315	3	99.713	0.0512215	0.0556997
441	2.1	0.90191	0.00536098	0.00513212	3	99.713	0.0512215	0.0556997
442	2.2	0.901624	0.00525919	0.00515953	3	99.713	0.0512215	0.0556997
443	2.3	0.90137	0.00524413	0.00511911	3	99.713	0.0512215	0.0556997
444	2.4	0.901106	0.00517148	0.00507754	3	99.713	0.0512215	0.0556997
445	2.5	0.900838	0.00509591	0.00503127	3	99.713	0.0512215	0.0556997
446	2.6	0.900586	0.0050352	0.00497022	3	99.713	0.0512215	0.0556997
447	2.7	0.900332	0.00499756	0.00490994	3	99.713	0.0512215	0.0556997
448	2.8	0.900092	0.00499134	0.00483659	3	99.713	0.0512215	0.0556997
449	2.9	0.899839	0.00494731	0.00477677	3	99.713	0.0512215	0.0556997
450	3	0.89959	0.00493975	0.00471234	3	99.713	0.0512215	0.0556997
451	3.1	0.899345	0.00493909	0.00464679	3	99.713	0.0512215	0.0556997
452	3.2	0.899107	0.00494546	0.0046083	3	99.713	0.0512215	0.0556997
453	3.3	0.898849	0.00493038	0.00460274	3	99.713	0.0512215	0.0556997
454	3.4	0.898607	0.00486567	0.00455476	3	99.713	0.0512215	0.0556997
455	3.5	0.898344	0.00483698	0.00448714	3	99.713	0.0512215	0.0556997
456	3.6	0.898086	0.00480828	0.0044223	3	99.713	0.0512215	0.0556997
457	3.7	0.897838	0.00478583	0.00437328	3	99.713	0.0512215	0.0556997
458	3.8	0.897575	0.00474933	0.00433853	3	99.713	0.0512215	0.0556997
459	3.9	0.897325	0.00472704	0.00428853	3	99.713	0.0512215	0.0556997
460	4	0.897082	0.00466328	0.00422005	3	99.713	0.0512215	0.0556997
461	4.1	0.896826	0.00459144	0.00419658	3	99.713	0.0512215	0.0556997
462	4.2	0.896564	0.00456942	0.00415562	3	99.713	0.0512215	0.0556997
463	4.3	0.89631	0.00452249	0.00410966	3	99.713	0.0512215	0.0556997
464	4.4	0.89606	0.0044892	0.00407123	3	99.713	0.0512215	0.0556997
465	4.5	0.895805	0.00447191	0.00403426	3	99.713	0.0512215	0.0556997
466	4.6	0.895518	0.00444324	0.00403068	3	99.713	0.0512215	0.0556997
467	4.7	0.895262	0.00441284	0.00399659	3	99.713	0.0512215	0.0556997
468	4.8	0.895009	0.00440026	0.0039608	3	99.713	0.0512215	0.0556997
469	4.9	0.894743	0.00434625	0.00393982	3	99.713	0.0512215	0.0556997
470	5	0.894496	0.00431273	0.0039152	3	99.713	0.0512215	0.0556997
471	5.1	0.894236	0.00425117	0.00389351	3	99.713	0.0512215	0.0556997
472	5.2	0.893968	0.00420917	0.00385284	3	99.713	0.0512215	0.0556997
473	5.3	0.893729	0.00420467	0.00382041	3	99.713	0.0512215	0.0556997
474	5.4	0.893467	0.00417222	0.00377067	3	99.713	0.0512215	0.0556997
475	5.5	0.893207	0.0041469	0.00374894	3	99.713	0.0512215	0.0556997
476	5.6	0.89295	0.00412387	0.00372392	3	99.713	0.0512215	0.0556997
477	5.7	0.892665	0.00407341	0.00369757	3	99.713	0.0512215	0.0556997
478	5.8	0.892385	0.00401551	0.00367252	3	99.713	0.0512215	0.0556997
479	5.9	0.892131	0.00397268	0.00364496	3	99.713	0.0512215	0.0556997
480	6	0.891865	0.00393625	0.00360857	3	99.713	0.0512215	0.0556997
481	6.1	0.891592	0.00393749	0.00356743	3	99.713	0.0512215	0.0556997
482	6.2	0.891327	0.00387112	0.00354207	3	99.713	0.0512215	0.0556997
483	6.3	0.891102	0.00385099	0.00347915	3	99.713	0.0512215	0.0556997
484	6.4	0.890865	0.00384007	0.0034235	3	99.713	0.0512215	0.0556997
485	6.5	0.89061	0.00383285	0.00338787	3	99.713	0.0512215	0.0556997
486	6.6	0.890347	0.00382118	0.00335875	3	99.713	0.0512215	0.0556997
487	6.7	0.890092	0.0037997	0.00331822	3	99.713	0.0512215	0.0556997
488	6.8	0.889827	0.00375575	0.00328039	3	99.713	0.0512215	0.0556997
489	6.9	0.889568	0.00370913	0.00322724	3	99.713	0.0512215	0.0556997
490	7	0.889312	0.00366447	0.00320891	3	99.713	0.0512215	0.0556997
491	7.1	0.889058	0.00362729	0.00316009	3	99.713	0.0512215	0.0556997
492	7.2	0.888808	0.00363829	0.00314403	3	99.713	0.0512215	0.0556997
493	7.3	0.888553	0.00362276	0.00312191	3	99.713	0.0512215	0.0556997
494	7.4	0.888306	0.00357018	0.0030649	3	99.713	0.0512215	0.0556997
495	7.5	0.888039	0.00352642	0.00302293	3	99.713	0.0512215	0.0556997
496	7.6	0.887791	0.00352042	0.00299833	3	99.713	0.0512215	0.0556997
497	7.7	0.88753	0.00350229	0.00297987	3	99.713	0.0512215	0.0556997
498	7.8	0.887309	0.00346404	0.00293656	3	99.713	0.0512215	0.0556997
499	7.9	0.88709	0.00345727	0.00288731	3	99.713	0.0512215	0.0556997
500	8	0.886842	0.00344558	0.0028524	3	99.713	0.0512215	0.0556997
501	8.1	0.886562	0.00338342	0.00284584	3	99.713	0.0512215	0.0556997
502	8.2	0.886302	0.00336541	0.00279678	3	99.713	0.0512215	0.0556997
503	8.3	0.886049	0.00336861	0.00277936	3	99.713	0.0512215	0.0556997
504	8.4	0.885802	0.00333734	0.00271074	3	99.713	0.0512215	0.0556997
505	8.5	0.885562	0.00330707	0.00265698	3	99.713	0.0512215	0.0556997
506	8.6	0.885307	0.00326497	0.0026175	3	99.713	0.0512215	0.0556997
507	8.7	0.885044	0.00321845	0.00261282	3	99.713	0.0512215	0.0556997
508	8.8	0.88476	0.00316015	0.00269259	3	99.713	0.0512215	0.0556997
509	8.9	0.884493	0.00309082	0.00269844	3	99.713	0.0512215	0.0556997
510	9	0.884244	0.00309484	0.00265351	3	99.713	0.0512215	0.0556997
511	9.1	0.883995	0.00306571	0.00261713	3	99.713	0.0512215	0.0556997
512	9.2	0.883762	0.0030741	0.0025646	3	99.713	0.0512215	0.0556997
513	9.3	0.883507	0.00305406	0.00255488	3	99.713	0.0512215	0.0556997
514	9.4	0.883244	0.00302664	0.00255034	3	99.713	0.0512215	0.0556997
515	9.5	0.882991	0.0029943	0.00252005	3	99.713	0.0512215	0.0556997
516	9.6	0.882732	0.00295791	0.00257023	3	99.713	0.0512215	0.0556997
517	9.7	0.882482	0.00293597	0.00254913	3	99.713	0.0512215	0.0556997
518	9.8	0.88221	0.00289904	0.00256009	3	99.713	0.0512215	0.0556997
519	9.9	0.881957	0.00287723	0.00256178	3	99.713	0.0512215	0.0556997
520	10	0.881708	0.00289462	0.00253573	3	99.713	0.0512215	0.0556997
521	10.1	0.881437	0.00282301	0.00256181	3	99.713	0.0512215	0.0556997
522	10.2	0.881154	0.00274976	0.00260474	3	99.713	0.0512215	0.0556997
523	10.3	0.880899	0.00273882	0.0026005	3	99.713	0.0512215	0.0556997
524	10.4	0.880636	0.00269206	0.00262026	3	99.713	0.0512215	0.0556997
525	10.5	0.880398	0.00273047	0.00262553	3	99.713	0.0512215	0.0556997
526	10.6	0.880115	0.00267896	0.0026551	3	99.713	0.0512215	0.0556997
527	10.7	0.879864	0.00265278	0.00261825	3	99.713	0.0512215	0.0556997
528	10.8	0.879576	0.00260478	0.00264716	3	99.713	0.0512215	0.0556997
529	10.9	0.87929	0.00256383	0.00273154	3	99.713	0.0512215	0.0556997
530	11	0.879003	0.00255562	0.00278449	3	99.713	0.0512215	0.0556997
531	11.1	0.878718	0.00254157	0.00277226	3	99.713	0.0512215	0.0556997
532	11.2	0.878474	0.00255728	0.00270722	3	99.713	0.0512215	0.0556997
533	11.3	0.878232	0.00260263	0.00271825	3	99.713	0.0512215	0.0556997
534	11.4	0.877978	0.00260864	0.00275819	3	99.713	0.0512215	0.0556997
535	11.5	0.877723	0.00260105	0.00279102	3	99.713	0.0512215	0.0556997
536	11.6	0.877479	0.00259701	0.00276946	3	99.713	0.0512215	0.0556997
537	11.7	0.877244	0.00260488	0.00275707	3	99.713	0.0512215	0.0556997
538	11.8	0.877011	0.00262682	0.00278171	3	99.713	0.0512215	0.0556997
539	11.9	0.876767	0.00262274	0.00275055	3	99.713	0.0512215	0.0556997
540	12	0.876533	0.00262628	0.00273921	3	99.713	0.0512215	0.0556997
541	12.1	0.876256	0.00259298	0.00279415	3	99.713	0.0512215	0.0556997
542	12.2	0.875962	0.00259112	0.00289519	3	99.713	0.0512215	0.0556997
543	12.3	0.875739	0.00260238	0.00284702	3	99.713	0.0512215	0.0556997
544	12.4	0.875476	0.00259458	0.00291065	3	99.713	0.0512215	0.0556997
545	12.5	0.87522	0.00259189	0.0028996	3	99.713	0.0512215	0.0556997
546	12.6	0.874958	0.00258348	0.00292237	3	99.713	0.0512215	0.0556997
547	12.7	0.874681	0.00256553	0.00297526	3	99.713	0.0512215	0.0556997
548	12.8	0.874399	0.00254855	0.00302759	3	99.713	0.0512215	0.0556997
549	12.9	0.874157	0.00257482	0.0030494	3	99.713	0.0512215	0.0556997
550	13	0.873885	0.00258962	0.00309858	3	99.713	0.0512215	0.0556997
551	13.1	0.873661	0.00267256	0.0030871	3	99.713	0.0512215	0.0556997
552	13.2	0.873444	0.00275501	0.00304534	3	99.713	0.0512215	0.0556997
553	13.3	0.8732	0.00278355	0.00306226	3	99.713	0.0512215	0.0556997
554	13.4	0.872944	0.00275144	0.00307821	3	99.713	0.0512215	0.0556997
555	13.5	0.872681	0.00276941	0.00309258	3	99.713	0.0512215	0.0556997
556	13.6	0.872451	0.00281292	0.00307171	3	99.713	0.0512215	0.0556997
557	13.7	0.872198	0.00280838	0.00306654	3	99.713	0.0512215	0.0556997
558	13.8	0.871959	0.00282627	0.00307371	3	99.713	0.0512215	0.0556997
559	13.9	0.871691	0.00285143	0.0031074	3	99.713	0.0512215	0.0556997
560	14	0.871463	0.00287446	0.00312301	3	99.713	0.0512215	0.0556997
561	14.1	0.871215	0.00290603	0.00312709	3	99.713	0.0512215	0.0556997
562	14.2	0.870954	0.00290354	0.00317683	3	99.713	0.0512215	0.0556997
563	14.3	0.870688	0.00289873	0.00319876	3	99.713	0.0512215	0.0556997
564	14.4	0.870439	0.00291416	0.00322121	3	99.713	0.0512215	0.0556997
565	14.5	0.870182	0.00291485	0.00325916	3	99.713	0.0512215	0.0556997
566	14.6	0.869948	0.00297152	0.00327596	3	99.713	0.0512215	0.0556997
567	14.7	0.869675	0.00294415	0.003334	3	99.713	0.0512215	0.0556997
568	14.8	0.869415	0.00292735	0.00336377	3	99.713	0.0512215	0.0556997
569	14.9	0.869189	0.00295331	0.00336095	3	99.713	0.0512215	0.0556997
570	15	0.868939	0.00296756	0.00339811	3	99.713	0.0512215	0.0556997
571	15.1	0.868694	0.00299811	0.00343447	3	99.713	0.0512215	0.0556997
572	15.2	0.868457	0.00303574	0.00343375	3	99.713	0.0512215	0.0556997
573	15.3	0.868235	0.00310871	0.00341115	3	99.713	0.0512215	0.0556997
574	15.4	0.868002	0.00315016	0.00337779	3	99.713	0.0512215	0.0556997
575	15.5	0.867763	0.00320978	0.00338151	3	99.713	0.0512215	0.0556997
576	15.6	0.867517	0.00327051	0.00338628	3	99.713	0.0512215	0.0556997
577	15.7	0.867253	0.0032612	0.00339367	3	99.713	0.0512215	0.0556997
578	15.8	0.866994	0.00328299	0.0034409	3	99.713	0.0512215	0.0556997
579	15.9	0.866725	0.00331536	0.0035326	3	99.713	0.0512215	0.0556997
580	16	0.86651	0.0033688	0.00348668	3	99.713	0.0512215	0.0556997
581	16.1	0.866268	0.0033864	0.0035145	3	99.713	0.0512215	0.0556997
582	16.2	0.866032	0.00341066	0.00355593	3	99.713	0.0512215	0.0556997
583	16.3	0.865785	0.00343754	0.00359917	3	99.713	0.0512215	0.0556997
584	16.4	0.865514	0.00345946	0.0036513	3	99.713	0.0512215	0.0556997
585	16.5	0.86524	0.00347223	0.0037058	3	99.713	0.0512215	0.0556997
586	16.6	0.86499	0.00351608	0.00373492	3	99.713	0.0512215	0.0556997
587	16.7	0.864726	0.00353488	0.00377904	3	99.713	0.0512215	0.0556997
588	16.8	0.864472	0.00356413	0.00382018	3	99.713	0.0512215	0.0556997
589	16.9	0.864239	0.00359509	0.00382614	3	99.713	0.0512215	0.0556997
590	17	0.863991	0.00360298	0.00385679	3	99.713	0.0512215	0.0556997
591	17.1	0.863742	0.00361709	0.00391057	3	99.713	0.0512215	0.0556997
592	17.2	0.863492	0.00365068	0.00400468	3	99.713	0.0512215	0.0556997
593	17.3	0.86324	0.00369059	0.00410404	3	99.713	0.0512215	0.0556997
594	17.4	0.863003	0.00377835	0.00418343	3	99.713	0.0512215	0.0556997
595	17.5	0.862744	0.00380781	0.00422656	3	99.713	0.0512215	0.0556997
596	17.6	0.862497	0.00383175	0.00426174	3	99.713	0.0512215	0.0556997
597	17.7	0.862252	0.00386351	0.00430774	3	99.713	0.0512215	0.0556997
598	17.8	0.862016	0.00390228	0.00438418	3	99.713	0.0512215	0.0556997
599	17.9	0.861773	0.00393207	0.00444034	3	99.713	0.0512215	0.0556997
600	18	0.861517	0.00394761	0.00448053	3	99.713	0.0512215	0.0556997
601	18.1	0.861266	0.00396414	0.00450921	3	99.713	0.0512215	0.0556997
602	18.2	0.861017	0.0039781	0.00452511	3	99.713	0.0512215	0.0556997
603	18.3	0.860771	0.00399271	0.00451984	3	99.713	0.0512215	0.0556997
604	18.4	0.860521	0.00401137	0.00453464	3	99.713	0.0512215	0.0556997
605	18.5	0.860262	0.00401989	0.00455166	3	99.713	0.0512215	0.0556997
606	18.6	0.859996	0.00402017	0.00458993	3	99.713	0.0512215	0.0556997
607	18.7	0.859734	0.00402535	0.00462059	3	99.713	0.0512215	0.0556997
608	18.8	0.859481	0.00403471	0.004669	3	99.713	0.0512215	0.0556997
609	18.9	0.859219	0.00404774	0.00472888	3	99.713	0.0512215	0.0556997
610	19	0.85898	0.00409803	0.00476555	3	99.713	0.0512215	0.0556997
611	19.1	0.858728	0.00413067	0.00481556	3	99.713	0.0512215	0.0556997
612	19.2	0.858474	0.00414816	0.00486774	3	99.713	0.0512215	0.0556997
613	19.3	0.858217	0.00415725	0.004923	3	99.713	0.0512215	0.0556997
614	19.4	0.857967	0.00417206	0.00497063	3	99.713	0.0512215	0.0556997
615	19.5	0.857722	0.00418681	0.00501389	3	99.713	0.0512215	0.0556997
616	19.6	0.857489	0.00423027	0.00502807	3	99.713	0.0512215	0.0556997
617	19.7	0.857256	0.00428047	0.00505524	3	99.713	0.0512215	0.0556997
618	19.8	0.857023	0.00433901	0.0051035	3	99.713	0.0512215	0.0556997
619	19.9	0.856811	0.004441	0.00510787	3	99.713	0.0512215	0.0556997
620	20	0.856563	0.00450764	0.00513726	3	99.713	0.0512215	0.0556997
621	20.1	0.8563	0.00450385	0.00518579	3	99.713	0.0512215	0.0556997
622	20.2	0.856014	0.00445198	0.0052556	3	99.713	0.0512215	0.0556997
623	20.3	0.855743	0.00445123	0.00532965	3	99.713	0.0512215	0.0556997
624	20.4	0.855475	0.00445263	0.0054006	3	99.713	0.0512215	0.0556997
625	20.5	0.855226	0.00445964	0.00546045	3	99.713	0.0512215	0.0556997
626	20.6	0.854977	0.00446665	0.0055043	3	99.713	0.0512215	0.0556997
627	20.7	0.854717	0.00446721	0.0055289	3	99.713	0.0512215	0.0556997
628	20.8	0.854467	0.00449646	0.0055903	3	99.713	0.0512215	0.0556997
629	20.9	0.854227	0.00453263	0.00564602	3	99.713	0.0512215	0.0556997
630	0	0.988849	0.00363042	0.00291784	4	99.7308	0.0300487	0.0287546
631	0.1	0.98858	0.00360652	0.00292638	4	99.7308	0.0300487	0.0287546
632	0.2	0.988309	0.00357256	0.0029371	4	99.7308	0.0300487	0.0287546
633	0.3	0.988039	0.00353178	0.00292692	4	99.7308	0.0300487	0.0287546
634	0.4	0.987789	0.00351051	0.00289158	4	99.7308	0.0300487	0.0287546
635	0.5	0.987524	0.00348251	0.00286865	4	99.7308	0.0300487	0.0287546
636	0.6	0.987255	0.00346441	0.00284498	4	99.7308	0.0300487	0.0287546
637	0.7	0.986986	0.00344631	0.0028312	4	99.7308	0.0300487	0.0287546
638	0.8	0.986731	0.00343988	0.0027997	4	99.7308	0.0300487	0.0287546
639	0.9	0.986469	0.00342703	0.00277377	4	99.7308	0.0300487	0.0287546
640	1	0.986199	0.00340458	0.00275297	4	99.7308	0.0300487	0.0287546
641	1.1	0.985918	0.0033728	0.00274108	4	99.7308	0.0300487	0.0287546
642	1.2	0.985642	0.0033393	0.00271569	4	99.7308	0.0300487	0.0287546
643	1.3	0.985371	0.00330591	0.00267403	4	99.7308	0.0300487	0.0287546
644	1.4	0.98512	0.00329229	0.00261264	4	99.7308	0.0300487	0.0287546
645	1.5	0.984867	0.00328563	0.00256561	4	99.7308	0.0300487	0.0287546
646	1.6	0.984615	0.00328158	0.00253389	4	99.7308	0.0300487	0.0287546
647	1.7	0.984339	0.00324667	0.00252749	4	99.7308	0.0300487	0.0287546
648	1.8	0.984052	0.00319433	0.00252809	4	99.7308	0.0300487	0.0287546
649	1.9	0.983784	0.00315608	0.00249551	4	99.7308	0.0300487	0.0287546
650	2	0.98351	0.00310703	0.00246272	4	99.7308	0.0300487	0.0287546
651	2.1	0.983242	0.00306079	0.00247269	4	99.7308	0.0300487	0.0287546
652	2.2	0.982992	0.0030442	0.00242819	4	99.7308	0.0300487	0.0287546
653	2.3	0.982726	0.00301162	0.00240524	4	99.7308	0.0300487	0.0287546
654	2.4	0.982452	0.00297816	0.00240457	4	99.7308	0.0300487	0.0287546
655	2.5	0.982192	0.00296772	0.00236386	4	99.7308	0.0300487	0.0287546
656	2.6	0.981926	0.00293376	0.0023126	4	99.7308	0.0300487	0.0287546
657	2.7	0.981666	0.00290536	0.00225542	4	99.7308	0.0300487	0.0287546
658	2.8	0.981398	0.00289353	0.00221932	4	99.7308	0.0300487	0.0287546
659	2.9	0.981123	0.00286347	0.00221527	4	99.7308	0.0300487	0.0287546
660	3	0.980857	0.00282196	0.00220243	4	99.7308	0.0300487	0.0287546
661	3.1	0.980573	0.00278199	0.00220939	4	99.7308	0.0300487	0.0287546
662	3.2	0.980307	0.00275202	0.00220153	4	99.7308	0.0300487	0.0287546
663	3.3	0.980032	0.00270263	0.00219697	4	99.7308	0.0300487	0.0287546
664	3.4	0.979758	0.00267086	0.00219636	4	99.7308	0.0300487	0.0287546
665	3.5	0.979496	0.0026634	0.00217544	4	99.7308	0.0300487	0.0287546
666	3.6	0.979241	0.00266315	0.00213677	4	99.7308	0.0300487	0.0287546
667	3.7	0.978989	0.00266553	0.00211898	4	99.7308	0.0300487	0.0287546
668	3.8	0.978728	0.00265836	0.00209865	4	99.7308	0.0300487	0.0287546
669	3.9	0.978467	0.00261899	0.00208572	4	99.7308	0.0300487	0.0287546
670	4	0.978202	0.00256639	0.00207092	4	99.7308	0.0300487	0.0287546
671	4.1	0.977948	0.00252382	0.00202976	4	99.7308	0.0300487	0.0287546
672	4.2	0.977683	0.00247097	0.00200136	4	99.7308	0.0300487	0.0287546
673	4.3	0.977408	0.00243215	0.00199364	4	99.7308	0.0300487	0.0287546
674	4.4	0.977123	0.0023944	0.001993	4	99.7308	0.0300487	0.0287546
675	4.5	0.976851	0.00237164	0.00197011	4	99.7308	0.0300487	0.0287546
676	4.6	0.976594	0.00235126	0.00196761	4	99.7308	0.0300487	0.0287546
677	4.7	0.976331	0.00235117	0.00197532	4	99.7308	0.0300487	0.0287546
678	4.8	0.976054	0.00230634	0.00196367	4	99.7308	0.0300487	0.0287546
679	4.9	0.975779	0.00225838	0.00196129	4	99.7308	0.0300487	0.0287546
680	5	0.975503	0.00221257	0.00196532	4	99.7308	0.0300487	0.0287546
681	5.1	0.975236	0.00218427	0.00193772	4	99.7308	0.0300487	0.0287546
682	5.2	0.974978	0.00216263	0.00192896	4	99.7308	0.0300487	0.0287546
683	5.3	0.974714	0.00212122	0.00193282	4	99.7308	0.0300487	0.0287546
684	5.4	0.974469	0.00210973	0.00191963	4	99.7308	0.0300487	0.0287546
685	5.5	0.974202	0.00209627	0.00191303	4	99.7308	0.0300487	0.0287546
686	5.6	0.973929	0.0020698	0.00192494	4	99.7308	0.0300487	0.0287546
687	5.7	0.973669	0.00204001	0.00191661	4	99.7308	0.0300487	0.0287546
688	5.8	0.97341	0.00202995	0.00188509	4	99.7308	0.0300487	0.0287546
689	5.9	0.973146	0.00203406	0.00189252	4	99.7308	0.0300487	0.0287546
690	6	0.972884	0.00202365	0.00184976	4	99.7308	0.0300487	0.0287546
691	6.1	0.972627	0.00200669	0.00182607	4	99.7308	0.0300487	0.0287546
692	6.2	0.972368	0.00200351	0.00179849	4	99.7308	0.0300487	0.0287546
693	6.3	0.972118	0.00201004	0.00177588	4	99.7308	0.0300487	0.0287546
694	6.4	0.971861	0.00199857	0.00173212	4	99.7308	0.0300487	0.0287546
695	6.5	0.9716	0.00199268	0.00171567	4	99.7308	0.0300487	0.0287546
696	6.6	0.971337	0.00195667	0.0016827	4	99.7308	0.0300487	0.0287546
697	6.7	0.971063	0.00193973	0.00167929	4	99.7308	0.0300487	0.0287546
698	6.8	0.970784	0.0018908	0.00167911	4	99.7308	0.0300487	0.0287546
699	6.9	0.970504	0.00183811	0.00168861	4	99.7308	0.0300487	0.0287546
700	7	0.970247	0.00181806	0.00164775	4	99.7308	0.0300487	0.0287546
701	7.1	0.969997	0.0018202	0.00162898	4	99.7308	0.0300487	0.0287546
702	7.2	0.969733	0.001813	0.00160834	4	99.7308	0.0300487	0.0287546
703	7.3	0.969465	0.0017964	0.00162393	4	99.7308	0.0300487	0.0287546
704	7.4	0.9692	0.00177606	0.00161274	4	99.7308	0.0300487	0.0287546
705	7.5	0.968941	0.00176547	0.00159498	4	99.7308	0.0300487	0.0287546
706	7.6	0.968671	0.00176552	0.00158589	4	99.7308	0.0300487	0.0287546
707	7.7	0.968414	0.00174878	0.00158502	4	99.7308	0.0300487	0.0287546
708	7.8	0.968147	0.00172115	0.00158269	4	99.7308	0.0300487	0.0287546
709	7.9	0.96789	0.0017242	0.00155362	4	99.7308	0.0300487	0.0287546
710	8	0.96762	0.00170928	0.0015329	4	99.7308	0.0300487	0.0287546
711	8.1	0.967366	0.0016954	0.00150731	4	99.7308	0.0300487	0.0287546
712	8.2	0.967117	0.00168129	0.0015026	4	99.7308	0.0300487	0.0287546
713	8.3	0.966841	0.00166266	0.00152378	4	99.7308	0.0300487	0.0287546
714	8.4	0.966574	0.00166831	0.00153663	4	99.7308	0.0300487	0.0287546
715	8.5	0.966309	0.00165816	0.00151842	4	99.7308	0.0300487	0.0287546
716	8.6	0.966038	0.00163795	0.00151235	4	99.7308	0.0300487	0.0287546
717	8.7	0.96578	0.0016348	0.00147863	4	99.7308	0.0300487	0.0287546
718	8.8	0.96554	0.0016477	0.00146331	4	99.7308	0.0300487	0.0287546
719	8.9	0.96528	0.001648	0.00142475	4	99.7308	0.0300487	0.0287546
720	9	0.965015	0.00161232	0.00143559	4	99.7308	0.0300487	0.0287546
721	9.1	0.964742	0.00158601	0.0014471	4	99.7308	0.0300487	0.0287546
722	9.2	0.964488	0.00159732	0.00143226	4	99.7308	0.0300487	0.0287546
723	9.3	0.964227	0.00159042	0.00143944	4	99.7308	0.0300487	0.0287546
724	9.4	0.963968	0.00159192	0.00143655	4	99.7308	0.0300487	0.0287546
725	9.5	0.963695	0.00157313	0.00146381	4	99.7308	0.0300487	0.0287546
726	9.6	0.963432	0.00158497	0.00147449	4	99.7308	0.0300487	0.0287546
727	9.7	0.963167	0.00158142	0.00148995	4	99.7308	0.0300487	0.0287546
728	9.8	0.962898	0.00158401	0.00149968	4	99.7308	0.0300487	0.0287546
729	9.9	0.962647	0.00160684	0.00150526	4	99.7308	0.0300487	0.0287546
730	10	0.962366	0.00157804	0.0015104	4	99.7308	0.0300487	0.0287546
731	10.1	0.962113	0.00158243	0.00150612	4	99.7308	0.0300487	0.0287546
732	10.2	0.961839	0.00155386	0.00154396	4	99.7308	0.0300487	0.0287546
733	10.3	0.961566	0.00155002	0.00157729	4	99.7308	0.0300487	0.0287546
734	10.4	0.961306	0.00152202	0.00157546	4	99.7308	0.0300487	0.0287546
735	10.5	0.961031	0.00153211	0.00159033	4	99.7308	0.0300487	0.0287546
736	10.6	0.960752	0.00152062	0.00161589	4	99.7308	0.0300487	0.0287546
737	10.7	0.960484	0.00149216	0.00164272	4	99.7308	0.0300487	0.0287546
738	10.8	0.960203	0.00142939	0.00166559	4	99.7308	0.0300487	0.0287546
739	10.9	0.959949	0.00144883	0.00167694	4	99.7308	0.0300487	0.0287546
740	11	0.959689	0.00144927	0.00166715	4	99.7308	0.0300487	0.0287546
741	11.1	0.959413	0.00141738	0.00167411	4	99.7308	0.0300487	0.0287546
742	11.2	0.959138	0.00141439	0.0016951	4	99.7308	0.0300487	0.0287546
743	11.3	0.958851	0.00138986	0.00171644	4	99.7308	0.0300487	0.0287546
744	11.4	0.958577	0.00138022	0.0017599	4	99.7308	0.0300487	0.0287546
745	11.5	0.958331	0.00139735	0.00176206	4	99.7308	0.0300487	0.0287546
746	11.6	0.958072	0.00140033	0.00174676	4	99.7308	0.0300487	0.0287546
747	11.7	0.957817	0.00140613	0.001716	4	99.7308	0.0300487	0.0287546
748	11.8	0.957545	0.00140116	0.00175653	4	99.7308	0.0300487	0.0287546
749	11.9	0.957288	0.00140578	0.00175732	4	99.7308	0.0300487	0.0287546
750	12	0.957024	0.00139896	0.00176507	4	99.7308	0.0300487	0.0287546
751	12.1	0.956776	0.00142052	0.00177765	4	99.7308	0.0300487	0.0287546
752	12.2	0.956519	0.00143266	0.00179886	4	99.7308	0.0300487	0.0287546
753	12.3	0.956256	0.00143707	0.0017911	4	99.7308	0.0300487	0.0287546
754	12.4	0.955985	0.00142281	0.00183069	4	99.7308	0.0300487	0.0287546
755	12.5	0.95571	0.00142774	0.0018615	4	99.7308	0.0300487	0.0287546
756	12.6	0.955438	0.00140945	0.00191685	4	99.7308	0.0300487	0.0287546
757	12.7	0.955172	0.00141022	0.00193184	4	99.7308	0.0300487	0.0287546
758	12.8	0.954931	0.00144376	0.00190624	4	99.7308	0.0300487	0.0287546
759	12.9	0.954651	0.00144166	0.00196877	4	99.7308	0.0300487	0.0287546
760	13	0.954379	0.00143884	0.00201359	4	99.7308	0.0300487	0.0287546
761	13.1	0.954119	0.0014466	0.00202364	4	99.7308	0.0300487	0.0287546
762	13.2	0.95389	0.00148591	0.00201982	4	99.7308	0.0300487	0.0287546
763	13.3	0.953613	0.00148383	0.00207122	4	99.7308	0.0300487	0.0287546
764	13.4	0.953346	0.00150108	0.00210052	4	99.7308	0.0300487	0.0287546
765	13.5	0.953087	0.00150757	0.00211118	4	99.7308	0.0300487	0.0287546
766	13.6	0.952814	0.00147636	0.0021194	4	99.7308	0.0300487	0.0287546
767	13.7	0.952536	0.00145742	0.00216771	4	99.7308	0.0300487	0.0287546
768	13.8	0.95229	0.00149047	0.00216898	4	99.7308	0.0300487	0.0287546
769	13.9	0.952033	0.00150932	0.00217727	4	99.7308	0.0300487	0.0287546
770	14	0.951768	0.00153776	0.00219744	4	99.7308	0.0300487	0.0287546
771	14.1	0.951508	0.00157335	0.00221024	4	99.7308	0.0300487	0.0287546
772	14.2	0.951248	0.00159865	0.00222362	4	99.7308	0.0300487	0.0287546
773	14.3	0.950988	0.00160253	0.00223668	4	99.7308	0.0300487	0.0287546
774	14.4	0.950735	0.00163736	0.00224136	4	99.7308	0.0300487	0.0287546
775	14.5	0.950468	0.00166733	0.00226069	4	99.7308	0.0300487	0.0287546
776	14.6	0.950216	0.00171042	0.00225904	4	99.7308	0.0300487	0.0287546
777	14.7	0.949963	0.00173725	0.00226765	4	99.7308	0.0300487	0.0287546
778	14.8	0.949712	0.00176609	0.00227349	4	99.7308	0.0300487	0.0287546
779	14.9	0.949455	0.00178452	0.00227803	4	99.7308	0.0300487	0.0287546
780	15	0.949201	0.00180563	0.0022784	4	99.7308	0.0300487	0.0287546
781	15.1	0.948948	0.00183532	0.00228965	4	99.7308	0.0300487	0.0287546
782	15.2	0.94871	0.00185669	0.00228162	4	99.7308	0.0300487	0.0287546
783	15.3	0.948474	0.00189394	0.00228333	4	99.7308	0.0300487	0.0287546
784	15.4	0.948219	0.00188891	0.0023126	4	99.7308	0.0300487	0.0287546
785	15.5	0.94798	0.00191692	0.0023173	4	99.7308	0.0300487	0.0287546
786	15.6	0.947727	0.00194318	0.00233634	4	99.7308	0.0300487	0.0287546
787	15.7	0.947481	0.00198728	0.00234576	4	99.7308	0.0300487	0.0287546
788	15.8	0.947209	0.00198074	0.0023789	4	99.7308	0.0300487	0.0287546
789	15.9	0.94693	0.00197748	0.00242168	4	99.7308	0.0300487	0.0287546
790	16	0.94666	0.00196481	0.00245308	4	99.7308	0.0300487	0.0287546
791	16.1	0.946392	0.00197829	0.00250131	4	99.7308	0.0300487	0.0287546
792	16.2	0.946127	0.00199904	0.00254012	4	99.7308	0.0300487	0.0287546
793	16.3	0.945865	0.00202381	0.00256089	4	99.7308	0.0300487	0.0287546
794	16.4	0.945606	0.00205072	0.00256023	4	99.7308	0.0300487	0.0287546
795	16.5	0.945348	0.00207996	0.00256828	4	99.7308	0.0300487	0.0287546
796	16.6	0.945088	0.00210659	0.00257863	4	99.7308	0.0300487	0.0287546
797	16.7	0.944832	0.00213208	0.00257293	4	99.7308	0.0300487	0.0287546
798	16.8	0.944578	0.00216842	0.00260672	4	99.7308	0.0300487	0.0287546
799	16.9	0.944331	0.00221139	0.00264068	4	99.7308	0.0300487	0.0287546
800	17	0.944096	0.00225246	0.00264543	4	99.7308	0.0300487	0.0287546
801	17.1	0.943843	0.00227827	0.00267805	4	99.7308	0.0300487	0.0287546
802	17.2	0.943574	0.00228653	0.00271252	4	99.7308	0.0300487	0.0287546
803	17.3	0.943318	0.00230819	0.00273198	4	99.7308	0.0300487	0.0287546
804	17.4	0.943075	0.00234331	0.00273797	4	99.7308	0.0300487	0.0287546
805	17.5	0.942836	0.00239074	0.00274094	4	99.7308	0.0300487	0.0287546
806	17.6	0.942591	0.00243365	0.00274961	4	99.7308	0.0300487	0.0287546
807	17.7	0.942354	0.00248153	0.0027525	4	99.7308	0.0300487	0.0287546
808	17.8	0.942094	0.00252197	0.00277471	4	99.7308	0.0300487	0.0287546
809	17.9	0.941843	0.00256005	0.00278486	4	99.7308	0.0300487	0.0287546
810	18	0.941606	0.00258906	0.00277598	4	99.7308	0.0300487	0.0287546
811	18.1	0.941366	0.00262986	0.0027717	4	99.7308	0.0300487	0.0287546
812	18.2	0.941126	0.00267413	0.00276712	4	99.7308	0.0300487	0.0287546
813	18.3	0.940878	0.00270992	0.00277266	4	99.7308	0.0300487	0.0287546
814	18.4	0.940619	0.00273489	0.0027938	4	99.7308	0.0300487	0.0287546
815	18.5	0.940359	0.00275678	0.00282554	4	99.7308	0.0300487	0.0287546
816	18.6	0.940116	0.00280058	0.00284725	4	99.7308	0.0300487	0.0287546
817	18.7	0.939868	0.00284052	0.00288544	4	99.7308	0.0300487	0.0287546
818	18.8	0.939617	0.00287477	0.00292408	4	99.7308	0.0300487	0.0287546
819	18.9	0.939366	0.00289371	0.00294537	4	99.7308	0.0300487	0.0287546
820	19	0.939128	0.00293041	0.00294396	4	99.7308	0.0300487	0.0287546
821	19.1	0.938883	0.00296584	0.00296769	4	99.7308	0.0300487	0.0287546
822	19.2	0.938623	0.00297155	0.00301358	4	99.7308	0.0300487	0.0287546
823	19.3	0.938362	0.00298821	0.00306049	4	99.7308	0.0300487	0.0287546
824	19.4	0.938102	0.00300198	0.00310595	4	99.7308	0.0300487	0.0287546
825	19.5	0.937845	0.00301385	0.00314845	4	99.7308	0.0300487	0.0287546
826	19.6	0.937576	0.00302908	0.00320345	4	99.7308	0.0300487	0.0287546
827	19.7	0.937315	0.00305236	0.00325036	4	99.7308	0.0300487	0.0287546
828	19.8	0.937065	0.00308357	0.00328625	4	99.7308	0.0300487	0.0287546
829	19.9	0.936812	0.00309354	0.00332557	4	99.7308	0.0300487	0.0287546
830	20	0.936556	0.00310926	0.00336794	4	99.7308	0.0300487	0.0287546
831	20.1	0.9363	0.0031449	0.00341028	4	99.7308	0.0300487	0.0287546
832	20.2	0.936032	0.00316341	0.00346402	4	99.7308	0.0300487	0.0287546
833	20.3	0.93577	0.00317462	0.0035103	4	99.7308	0.0300487	0.0287546
834	20.4	0.935516	0.00319281	0.00354774	4	99.7308	0.0300487	0.0287546
835	20.5	0.935269	0.00322719	0.00357562	4	99.7308	0.0300487	0.0287546
836	20.6	0.935017	0.00325141	0.0036124	4	99.7308	0.0300487	0.0287546
837	20.7	0.934763	0.0032828	0.00365331	4	99.7308	0.0300487	0.0287546
838	20.8	0.93451	0.0033152	0.00369127	4	99.7308	0.0300487	0.0287546
839	20.9	0.934254	0.00334169	0.00372349	4	99.7308	0.0300487	0.0287546

## Sheet: FigM3b
	x	y	yerr
0	40	99.7777	0.0804856
1	64	99.7576	0.0643791
2	80	99.6735	0.057137
3	80	99.6735	0.057137
4	92	99.6048	0.0535144
5	104	99.5985	0.05011
6	128	99.3342	0.046436

## Sheet: FigM3c
	x	y	yerr
0	30	99.045	0.06837
1	34	99.477	0.0568
2	38	99.5036	0.0555378
3	43	99.7576	0.064379
