# Supplementary material for: High-fidelity collisional quantum gates with fermionic atoms
Source: Nature. 2026 Apr 8;652(8110):602–8. doi: 10.1038/s41586-026-10356-3 (PMC13083236; doi:10.1038/s41586-026-10356-3)
Supplement: Supplementary file 9 — Source Data Extended Data Fig. 4 [file 41586_2026_10356_MOESM9_ESM.xlsx]

## Sheet: FigM4
	x	y	yerr_lower	yerr_upper	state_to_keep
0	0	0.884534	0.00527294	0.00507158	up_down
1	2	0.813953	0.0065644	0.00639046	up_down
2	4	0.817649	0.00635322	0.00618577	up_down
3	6	0.794842	0.00688071	0.00671366	up_down
4	0	0.00264831	0.000711524	0.000971972	down_up
5	2	0.0212945	0.00227382	0.00253904	down_up
6	4	0.0207945	0.00219381	0.00244643	down_up
7	6	0.034384	0.00293778	0.00320159	down_up
8	0	0.0135064	0.00174475	0.00199952	0_updown
9	2	0.0386663	0.00308365	0.00333924	0_updown
10	4	0.0311917	0.00270138	0.00294851	0_updown
11	6	0.0424069	0.00326457	0.00352383	0_updown
12	0	0.0550847	0.00357704	0.00381002	updown_0
13	2	0.0409078	0.00317203	0.00342638	updown_0
14	4	0.0466542	0.00330653	0.00354552	updown_0
15	6	0.0487106	0.00349751	0.0037532	updown_0
16	0	0.0206568	0.00217942	0.00243043	up_up
17	2	0.0414682	0.00319369	0.00344774	up_up
18	4	0.0450547	0.00324977	0.0034896	up_up
19	6	0.0415473	0.00323132	0.00349106	up_up
20	0	0.0235699	0.00233321	0.0025827	down_down
21	2	0.0437097	0.00327875	0.00353155	down_down
22	4	0.0386564	0.00301048	0.00325368	down_down
23	6	0.0381089	0.00309427	0.00335597	down_down
