# Supplementary material for: High-fidelity collisional quantum gates with fermionic atoms
Source: Nature. 2026 Apr 8;652(8110):602–8. doi: 10.1038/s41586-026-10356-3 (PMC13083236; doi:10.1038/s41586-026-10356-3)
Supplement: Supplementary file 10 — Source Data Extended Data Fig. 5 [file 41586_2026_10356_MOESM10_ESM.xlsx]

## Sheet: FigM5
	x	y	yerr_lower	yerr_upper	x_fit	y_fit
0	0	0.973756	0.00522264	0.0043754	0	0.971786
1	100	0.96201	0.00499268	0.00443309	1.001	0.971691
2	200	0.952008	0.00710095	0.00622617	2.002	0.971597
3	400	0.933645	0.0079745	0.00717365	3.003	0.971502
4	600	0.921124	0.00845348	0.007699	4.004	0.971407
5	800	0.906578	0.00932259	0.00855671	5.00501	0.971312
6	980	0.870213	0.0112909	0.0105128	6.00601	0.971218
7					7.00701	0.971123
8					8.00801	0.971028
9					9.00901	0.970933
10					10.01	0.970839
11					11.011	0.970744
12					12.012	0.970649
13					13.013	0.970555
14					14.014	0.97046
15					15.015	0.970365
16					16.016	0.970271
17					17.017	0.970176
18					18.018	0.970081
19					19.019	0.969987
20					20.02	0.969892
21					21.021	0.969797
22					22.022	0.969703
23					23.023	0.969608
24					24.024	0.969514
25					25.025	0.969419
26					26.026	0.969324
27					27.027	0.96923
28					28.028	0.969135
29					29.029	0.969041
30					30.03	0.968946
31					31.031	0.968852
32					32.032	0.968757
33					33.033	0.968663
34					34.034	0.968568
35					35.035	0.968474
36					36.036	0.968379
37					37.037	0.968285
38					38.038	0.96819
39					39.039	0.968096
40					40.04	0.968001
41					41.041	0.967907
42					42.042	0.967813
43					43.043	0.967718
44					44.044	0.967624
45					45.045	0.967529
46					46.046	0.967435
47					47.047	0.967341
48					48.048	0.967246
49					49.049	0.967152
50					50.0501	0.967057
51					51.0511	0.966963
52					52.0521	0.966869
53					53.0531	0.966774
54					54.0541	0.96668
55					55.0551	0.966586
56					56.0561	0.966492
57					57.0571	0.966397
58					58.0581	0.966303
59					59.0591	0.966209
60					60.0601	0.966114
61					61.0611	0.96602
62					62.0621	0.965926
63					63.0631	0.965832
64					64.0641	0.965738
65					65.0651	0.965643
66					66.0661	0.965549
67					67.0671	0.965455
68					68.0681	0.965361
69					69.0691	0.965267
70					70.0701	0.965172
71					71.0711	0.965078
72					72.0721	0.964984
73					73.0731	0.96489
74					74.0741	0.964796
75					75.0751	0.964702
76					76.0761	0.964608
77					77.0771	0.964513
78					78.0781	0.964419
79					79.0791	0.964325
80					80.0801	0.964231
81					81.0811	0.964137
82					82.0821	0.964043
83					83.0831	0.963949
84					84.0841	0.963855
85					85.0851	0.963761
86					86.0861	0.963667
87					87.0871	0.963573
88					88.0881	0.963479
89					89.0891	0.963385
90					90.0901	0.963291
91					91.0911	0.963197
92					92.0921	0.963103
93					93.0931	0.963009
94					94.0941	0.962915
95					95.0951	0.962821
96					96.0961	0.962727
97					97.0971	0.962633
98					98.0981	0.962539
99					99.0991	0.962446
100					100.1	0.962352
101					101.101	0.962258
102					102.102	0.962164
103					103.103	0.96207
104					104.104	0.961976
105					105.105	0.961882
106					106.106	0.961789
107					107.107	0.961695
108					108.108	0.961601
109					109.109	0.961507
110					110.11	0.961413
111					111.111	0.961319
112					112.112	0.961226
113					113.113	0.961132
114					114.114	0.961038
115					115.115	0.960944
116					116.116	0.960851
117					117.117	0.960757
118					118.118	0.960663
119					119.119	0.960569
120					120.12	0.960476
121					121.121	0.960382
122					122.122	0.960288
123					123.123	0.960195
124					124.124	0.960101
125					125.125	0.960007
126					126.126	0.959914
127					127.127	0.95982
128					128.128	0.959726
129					129.129	0.959633
130					130.13	0.959539
131					131.131	0.959446
132					132.132	0.959352
133					133.133	0.959258
134					134.134	0.959165
135					135.135	0.959071
136					136.136	0.958978
137					137.137	0.958884
138					138.138	0.958791
139					139.139	0.958697
140					140.14	0.958604
141					141.141	0.95851
142					142.142	0.958417
143					143.143	0.958323
144					144.144	0.95823
145					145.145	0.958136
146					146.146	0.958043
147					147.147	0.957949
148					148.148	0.957856
149					149.149	0.957762
150					150.15	0.957669
151					151.151	0.957575
152					152.152	0.957482
153					153.153	0.957389
154					154.154	0.957295
155					155.155	0.957202
156					156.156	0.957108
157					157.157	0.957015
158					158.158	0.956922
159					159.159	0.956828
160					160.16	0.956735
161					161.161	0.956642
162					162.162	0.956548
163					163.163	0.956455
164					164.164	0.956362
165					165.165	0.956268
166					166.166	0.956175
167					167.167	0.956082
168					168.168	0.955989
169					169.169	0.955895
170					170.17	0.955802
171					171.171	0.955709
172					172.172	0.955616
173					173.173	0.955522
174					174.174	0.955429
175					175.175	0.955336
176					176.176	0.955243
177					177.177	0.95515
178					178.178	0.955056
179					179.179	0.954963
180					180.18	0.95487
181					181.181	0.954777
182					182.182	0.954684
183					183.183	0.954591
184					184.184	0.954497
185					185.185	0.954404
186					186.186	0.954311
187					187.187	0.954218
188					188.188	0.954125
189					189.189	0.954032
190					190.19	0.953939
191					191.191	0.953846
192					192.192	0.953753
193					193.193	0.95366
194					194.194	0.953567
195					195.195	0.953474
196					196.196	0.953381
197					197.197	0.953288
198					198.198	0.953195
199					199.199	0.953102
200					200.2	0.953009
201					201.201	0.952916
202					202.202	0.952823
203					203.203	0.95273
204					204.204	0.952637
205					205.205	0.952544
206					206.206	0.952451
207					207.207	0.952358
208					208.208	0.952265
209					209.209	0.952172
210					210.21	0.952079
211					211.211	0.951987
212					212.212	0.951894
213					213.213	0.951801
214					214.214	0.951708
215					215.215	0.951615
216					216.216	0.951522
217					217.217	0.951429
218					218.218	0.951337
219					219.219	0.951244
220					220.22	0.951151
221					221.221	0.951058
222					222.222	0.950965
223					223.223	0.950873
224					224.224	0.95078
225					225.225	0.950687
226					226.226	0.950594
227					227.227	0.950502
228					228.228	0.950409
229					229.229	0.950316
230					230.23	0.950224
231					231.231	0.950131
232					232.232	0.950038
233					233.233	0.949945
234					234.234	0.949853
235					235.235	0.94976
236					236.236	0.949667
237					237.237	0.949575
238					238.238	0.949482
239					239.239	0.94939
240					240.24	0.949297
241					241.241	0.949204
242					242.242	0.949112
243					243.243	0.949019
244					244.244	0.948927
245					245.245	0.948834
246					246.246	0.948741
247					247.247	0.948649
248					248.248	0.948556
249					249.249	0.948464
250					250.25	0.948371
251					251.251	0.948279
252					252.252	0.948186
253					253.253	0.948094
254					254.254	0.948001
255					255.255	0.947909
256					256.256	0.947816
257					257.257	0.947724
258					258.258	0.947631
259					259.259	0.947539
260					260.26	0.947447
261					261.261	0.947354
262					262.262	0.947262
263					263.263	0.947169
264					264.264	0.947077
265					265.265	0.946984
266					266.266	0.946892
267					267.267	0.9468
268					268.268	0.946707
269					269.269	0.946615
270					270.27	0.946523
271					271.271	0.94643
272					272.272	0.946338
273					273.273	0.946246
274					274.274	0.946153
275					275.275	0.946061
276					276.276	0.945969
277					277.277	0.945876
278					278.278	0.945784
279					279.279	0.945692
280					280.28	0.9456
281					281.281	0.945507
282					282.282	0.945415
283					283.283	0.945323
284					284.284	0.945231
285					285.285	0.945139
286					286.286	0.945046
287					287.287	0.944954
288					288.288	0.944862
289					289.289	0.94477
290					290.29	0.944678
291					291.291	0.944585
292					292.292	0.944493
293					293.293	0.944401
294					294.294	0.944309
295					295.295	0.944217
296					296.296	0.944125
297					297.297	0.944033
298					298.298	0.943941
299					299.299	0.943848
300					300.3	0.943756
301					301.301	0.943664
302					302.302	0.943572
303					303.303	0.94348
304					304.304	0.943388
305					305.305	0.943296
306					306.306	0.943204
307					307.307	0.943112
308					308.308	0.94302
309					309.309	0.942928
310					310.31	0.942836
311					311.311	0.942744
312					312.312	0.942652
313					313.313	0.94256
314					314.314	0.942468
315					315.315	0.942376
316					316.316	0.942284
317					317.317	0.942192
318					318.318	0.942101
319					319.319	0.942009
320					320.32	0.941917
321					321.321	0.941825
322					322.322	0.941733
323					323.323	0.941641
324					324.324	0.941549
325					325.325	0.941457
326					326.326	0.941366
327					327.327	0.941274
328					328.328	0.941182
329					329.329	0.94109
330					330.33	0.940998
331					331.331	0.940906
332					332.332	0.940815
333					333.333	0.940723
334					334.334	0.940631
335					335.335	0.940539
336					336.336	0.940448
337					337.337	0.940356
338					338.338	0.940264
339					339.339	0.940172
340					340.34	0.940081
341					341.341	0.939989
342					342.342	0.939897
343					343.343	0.939806
344					344.344	0.939714
345					345.345	0.939622
346					346.346	0.939531
347					347.347	0.939439
348					348.348	0.939347
349					349.349	0.939256
350					350.35	0.939164
351					351.351	0.939072
352					352.352	0.938981
353					353.353	0.938889
354					354.354	0.938798
355					355.355	0.938706
356					356.356	0.938614
357					357.357	0.938523
358					358.358	0.938431
359					359.359	0.93834
360					360.36	0.938248
361					361.361	0.938157
362					362.362	0.938065
363					363.363	0.937974
364					364.364	0.937882
365					365.365	0.937791
366					366.366	0.937699
367					367.367	0.937608
368					368.368	0.937516
369					369.369	0.937425
370					370.37	0.937333
371					371.371	0.937242
372					372.372	0.93715
373					373.373	0.937059
374					374.374	0.936968
375					375.375	0.936876
376					376.376	0.936785
377					377.377	0.936693
378					378.378	0.936602
379					379.379	0.936511
380					380.38	0.936419
381					381.381	0.936328
382					382.382	0.936237
383					383.383	0.936145
384					384.384	0.936054
385					385.385	0.935963
386					386.386	0.935871
387					387.387	0.93578
388					388.388	0.935689
389					389.389	0.935597
390					390.39	0.935506
391					391.391	0.935415
392					392.392	0.935324
393					393.393	0.935232
394					394.394	0.935141
395					395.395	0.93505
396					396.396	0.934959
397					397.397	0.934868
398					398.398	0.934776
399					399.399	0.934685
400					400.4	0.934594
401					401.401	0.934503
402					402.402	0.934412
403					403.403	0.93432
404					404.404	0.934229
405					405.405	0.934138
406					406.406	0.934047
407					407.407	0.933956
408					408.408	0.933865
409					409.409	0.933774
410					410.41	0.933683
411					411.411	0.933592
412					412.412	0.9335
413					413.413	0.933409
414					414.414	0.933318
415					415.415	0.933227
416					416.416	0.933136
417					417.417	0.933045
418					418.418	0.932954
419					419.419	0.932863
420					420.42	0.932772
421					421.421	0.932681
422					422.422	0.93259
423					423.423	0.932499
424					424.424	0.932408
425					425.425	0.932317
426					426.426	0.932226
427					427.427	0.932135
428					428.428	0.932044
429					429.429	0.931954
430					430.43	0.931863
431					431.431	0.931772
432					432.432	0.931681
433					433.433	0.93159
434					434.434	0.931499
435					435.435	0.931408
436					436.436	0.931317
437					437.437	0.931226
438					438.438	0.931136
439					439.439	0.931045
440					440.44	0.930954
441					441.441	0.930863
442					442.442	0.930772
443					443.443	0.930682
444					444.444	0.930591
445					445.445	0.9305
446					446.446	0.930409
447					447.447	0.930318
448					448.448	0.930228
449					449.449	0.930137
450					450.45	0.930046
451					451.451	0.929955
452					452.452	0.929865
453					453.453	0.929774
454					454.454	0.929683
455					455.455	0.929593
456					456.456	0.929502
457					457.457	0.929411
458					458.458	0.929321
459					459.459	0.92923
460					460.46	0.929139
461					461.461	0.929049
462					462.462	0.928958
463					463.463	0.928867
464					464.464	0.928777
465					465.465	0.928686
466					466.466	0.928596
467					467.467	0.928505
468					468.468	0.928414
469					469.469	0.928324
470					470.47	0.928233
471					471.471	0.928143
472					472.472	0.928052
473					473.473	0.927962
474					474.474	0.927871
475					475.475	0.927781
476					476.476	0.92769
477					477.477	0.9276
478					478.478	0.927509
479					479.479	0.927419
480					480.48	0.927328
481					481.481	0.927238
482					482.482	0.927147
483					483.483	0.927057
484					484.484	0.926966
485					485.485	0.926876
486					486.486	0.926785
487					487.487	0.926695
488					488.488	0.926605
489					489.489	0.926514
490					490.49	0.926424
491					491.491	0.926333
492					492.492	0.926243
493					493.493	0.926153
494					494.494	0.926062
495					495.495	0.925972
496					496.496	0.925882
497					497.497	0.925791
498					498.498	0.925701
499					499.499	0.925611
500					500.501	0.92552
501					501.502	0.92543
502					502.503	0.92534
503					503.504	0.92525
504					504.505	0.925159
505					505.506	0.925069
506					506.507	0.924979
507					507.508	0.924889
508					508.509	0.924798
509					509.51	0.924708
510					510.511	0.924618
511					511.512	0.924528
512					512.513	0.924438
513					513.514	0.924347
514					514.515	0.924257
515					515.516	0.924167
516					516.517	0.924077
517					517.518	0.923987
518					518.519	0.923897
519					519.52	0.923806
520					520.521	0.923716
521					521.522	0.923626
522					522.523	0.923536
523					523.524	0.923446
524					524.525	0.923356
525					525.526	0.923266
526					526.527	0.923176
527					527.528	0.923086
528					528.529	0.922996
529					529.53	0.922906
530					530.531	0.922816
531					531.532	0.922726
532					532.533	0.922636
533					533.534	0.922546
534					534.535	0.922456
535					535.536	0.922366
536					536.537	0.922276
537					537.538	0.922186
538					538.539	0.922096
539					539.54	0.922006
540					540.541	0.921916
541					541.542	0.921826
542					542.543	0.921736
543					543.544	0.921646
544					544.545	0.921556
545					545.546	0.921466
546					546.547	0.921376
547					547.548	0.921286
548					548.549	0.921197
549					549.55	0.921107
550					550.551	0.921017
551					551.552	0.920927
552					552.553	0.920837
553					553.554	0.920747
554					554.555	0.920657
555					555.556	0.920568
556					556.557	0.920478
557					557.558	0.920388
558					558.559	0.920298
559					559.56	0.920208
560					560.561	0.920119
561					561.562	0.920029
562					562.563	0.919939
563					563.564	0.919849
564					564.565	0.91976
565					565.566	0.91967
566					566.567	0.91958
567					567.568	0.919491
568					568.569	0.919401
569					569.57	0.919311
570					570.571	0.919221
571					571.572	0.919132
572					572.573	0.919042
573					573.574	0.918952
574					574.575	0.918863
575					575.576	0.918773
576					576.577	0.918684
577					577.578	0.918594
578					578.579	0.918504
579					579.58	0.918415
580					580.581	0.918325
581					581.582	0.918236
582					582.583	0.918146
583					583.584	0.918056
584					584.585	0.917967
585					585.586	0.917877
586					586.587	0.917788
587					587.588	0.917698
588					588.589	0.917609
589					589.59	0.917519
590					590.591	0.91743
591					591.592	0.91734
592					592.593	0.917251
593					593.594	0.917161
594					594.595	0.917072
595					595.596	0.916982
596					596.597	0.916893
597					597.598	0.916803
598					598.599	0.916714
599					599.6	0.916624
600					600.601	0.916535
601					601.602	0.916446
602					602.603	0.916356
603					603.604	0.916267
604					604.605	0.916177
605					605.606	0.916088
606					606.607	0.915999
607					607.608	0.915909
608					608.609	0.91582
609					609.61	0.915731
610					610.611	0.915641
611					611.612	0.915552
612					612.613	0.915463
613					613.614	0.915373
614					614.615	0.915284
615					615.616	0.915195
616					616.617	0.915106
617					617.618	0.915016
618					618.619	0.914927
619					619.62	0.914838
620					620.621	0.914748
621					621.622	0.914659
622					622.623	0.91457
623					623.624	0.914481
624					624.625	0.914392
625					625.626	0.914302
626					626.627	0.914213
627					627.628	0.914124
628					628.629	0.914035
629					629.63	0.913946
630					630.631	0.913856
631					631.632	0.913767
632					632.633	0.913678
633					633.634	0.913589
634					634.635	0.9135
635					635.636	0.913411
636					636.637	0.913322
637					637.638	0.913233
638					638.639	0.913144
639					639.64	0.913054
640					640.641	0.912965
641					641.642	0.912876
642					642.643	0.912787
643					643.644	0.912698
644					644.645	0.912609
645					645.646	0.91252
646					646.647	0.912431
647					647.648	0.912342
648					648.649	0.912253
649					649.65	0.912164
650					650.651	0.912075
651					651.652	0.911986
652					652.653	0.911897
653					653.654	0.911808
654					654.655	0.911719
655					655.656	0.91163
656					656.657	0.911541
657					657.658	0.911452
658					658.659	0.911364
659					659.66	0.911275
660					660.661	0.911186
661					661.662	0.911097
662					662.663	0.911008
663					663.664	0.910919
664					664.665	0.91083
665					665.666	0.910741
666					666.667	0.910653
667					667.668	0.910564
668					668.669	0.910475
669					669.67	0.910386
670					670.671	0.910297
671					671.672	0.910208
672					672.673	0.91012
673					673.674	0.910031
674					674.675	0.909942
675					675.676	0.909853
676					676.677	0.909765
677					677.678	0.909676
678					678.679	0.909587
679					679.68	0.909498
680					680.681	0.90941
681					681.682	0.909321
682					682.683	0.909232
683					683.684	0.909143
684					684.685	0.909055
685					685.686	0.908966
686					686.687	0.908877
687					687.688	0.908789
688					688.689	0.9087
689					689.69	0.908611
690					690.691	0.908523
691					691.692	0.908434
692					692.693	0.908346
693					693.694	0.908257
694					694.695	0.908168
695					695.696	0.90808
696					696.697	0.907991
697					697.698	0.907903
698					698.699	0.907814
699					699.7	0.907725
700					700.701	0.907637
701					701.702	0.907548
702					702.703	0.90746
703					703.704	0.907371
704					704.705	0.907283
705					705.706	0.907194
706					706.707	0.907106
707					707.708	0.907017
708					708.709	0.906929
709					709.71	0.90684
710					710.711	0.906752
711					711.712	0.906663
712					712.713	0.906575
713					713.714	0.906486
714					714.715	0.906398
715					715.716	0.90631
716					716.717	0.906221
717					717.718	0.906133
718					718.719	0.906044
719					719.72	0.905956
720					720.721	0.905868
721					721.722	0.905779
722					722.723	0.905691
723					723.724	0.905603
724					724.725	0.905514
725					725.726	0.905426
726					726.727	0.905338
727					727.728	0.905249
728					728.729	0.905161
729					729.73	0.905073
730					730.731	0.904984
731					731.732	0.904896
732					732.733	0.904808
733					733.734	0.904719
734					734.735	0.904631
735					735.736	0.904543
736					736.737	0.904455
737					737.738	0.904366
738					738.739	0.904278
739					739.74	0.90419
740					740.741	0.904102
741					741.742	0.904014
742					742.743	0.903925
743					743.744	0.903837
744					744.745	0.903749
745					745.746	0.903661
746					746.747	0.903573
747					747.748	0.903485
748					748.749	0.903396
749					749.75	0.903308
750					750.751	0.90322
751					751.752	0.903132
752					752.753	0.903044
753					753.754	0.902956
754					754.755	0.902868
755					755.756	0.90278
756					756.757	0.902692
757					757.758	0.902604
758					758.759	0.902516
759					759.76	0.902428
760					760.761	0.902339
761					761.762	0.902251
762					762.763	0.902163
763					763.764	0.902075
764					764.765	0.901987
765					765.766	0.901899
766					766.767	0.901811
767					767.768	0.901723
768					768.769	0.901636
769					769.77	0.901548
770					770.771	0.90146
771					771.772	0.901372
772					772.773	0.901284
773					773.774	0.901196
774					774.775	0.901108
775					775.776	0.90102
776					776.777	0.900932
777					777.778	0.900844
778					778.779	0.900756
779					779.78	0.900668
780					780.781	0.900581
781					781.782	0.900493
782					782.783	0.900405
783					783.784	0.900317
784					784.785	0.900229
785					785.786	0.900141
786					786.787	0.900054
787					787.788	0.899966
788					788.789	0.899878
789					789.79	0.89979
790					790.791	0.899702
791					791.792	0.899615
792					792.793	0.899527
793					793.794	0.899439
794					794.795	0.899351
795					795.796	0.899264
796					796.797	0.899176
797					797.798	0.899088
798					798.799	0.899
799					799.8	0.898913
800					800.801	0.898825
801					801.802	0.898737
802					802.803	0.89865
803					803.804	0.898562
804					804.805	0.898474
805					805.806	0.898387
806					806.807	0.898299
807					807.808	0.898211
808					808.809	0.898124
809					809.81	0.898036
810					810.811	0.897949
811					811.812	0.897861
812					812.813	0.897773
813					813.814	0.897686
814					814.815	0.897598
815					815.816	0.897511
816					816.817	0.897423
817					817.818	0.897336
818					818.819	0.897248
819					819.82	0.897161
820					820.821	0.897073
821					821.822	0.896986
822					822.823	0.896898
823					823.824	0.896811
824					824.825	0.896723
825					825.826	0.896636
826					826.827	0.896548
827					827.828	0.896461
828					828.829	0.896373
829					829.83	0.896286
830					830.831	0.896198
831					831.832	0.896111
832					832.833	0.896023
833					833.834	0.895936
834					834.835	0.895849
835					835.836	0.895761
836					836.837	0.895674
837					837.838	0.895586
838					838.839	0.895499
839					839.84	0.895412
840					840.841	0.895324
841					841.842	0.895237
842					842.843	0.89515
843					843.844	0.895062
844					844.845	0.894975
845					845.846	0.894888
846					846.847	0.8948
847					847.848	0.894713
848					848.849	0.894626
849					849.85	0.894539
850					850.851	0.894451
851					851.852	0.894364
852					852.853	0.894277
853					853.854	0.89419
854					854.855	0.894102
855					855.856	0.894015
856					856.857	0.893928
857					857.858	0.893841
858					858.859	0.893754
859					859.86	0.893666
860					860.861	0.893579
861					861.862	0.893492
862					862.863	0.893405
863					863.864	0.893318
864					864.865	0.89323
865					865.866	0.893143
866					866.867	0.893056
867					867.868	0.892969
868					868.869	0.892882
869					869.87	0.892795
870					870.871	0.892708
871					871.872	0.892621
872					872.873	0.892534
873					873.874	0.892447
874					874.875	0.892359
875					875.876	0.892272
876					876.877	0.892185
877					877.878	0.892098
878					878.879	0.892011
879					879.88	0.891924
880					880.881	0.891837
881					881.882	0.89175
882					882.883	0.891663
883					883.884	0.891576
884					884.885	0.891489
885					885.886	0.891402
886					886.887	0.891315
887					887.888	0.891228
888					888.889	0.891142
889					889.89	0.891055
890					890.891	0.890968
891					891.892	0.890881
892					892.893	0.890794
893					893.894	0.890707
894					894.895	0.89062
895					895.896	0.890533
896					896.897	0.890446
897					897.898	0.890359
898					898.899	0.890273
899					899.9	0.890186
900					900.901	0.890099
901					901.902	0.890012
902					902.903	0.889925
903					903.904	0.889838
904					904.905	0.889752
905					905.906	0.889665
906					906.907	0.889578
907					907.908	0.889491
908					908.909	0.889404
909					909.91	0.889318
910					910.911	0.889231
911					911.912	0.889144
912					912.913	0.889057
913					913.914	0.888971
914					914.915	0.888884
915					915.916	0.888797
916					916.917	0.888711
917					917.918	0.888624
918					918.919	0.888537
919					919.92	0.88845
920					920.921	0.888364
921					921.922	0.888277
922					922.923	0.88819
923					923.924	0.888104
924					924.925	0.888017
925					925.926	0.887931
926					926.927	0.887844
927					927.928	0.887757
928					928.929	0.887671
929					929.93	0.887584
930					930.931	0.887498
931					931.932	0.887411
932					932.933	0.887324
933					933.934	0.887238
934					934.935	0.887151
935					935.936	0.887065
936					936.937	0.886978
937					937.938	0.886892
938					938.939	0.886805
939					939.94	0.886719
940					940.941	0.886632
941					941.942	0.886546
942					942.943	0.886459
943					943.944	0.886373
944					944.945	0.886286
945					945.946	0.8862
946					946.947	0.886113
947					947.948	0.886027
948					948.949	0.88594
949					949.95	0.885854
950					950.951	0.885768
951					951.952	0.885681
952					952.953	0.885595
953					953.954	0.885508
954					954.955	0.885422
955					955.956	0.885336
956					956.957	0.885249
957					957.958	0.885163
958					958.959	0.885077
959					959.96	0.88499
960					960.961	0.884904
961					961.962	0.884818
962					962.963	0.884731
963					963.964	0.884645
964					964.965	0.884559
965					965.966	0.884472
966					966.967	0.884386
967					967.968	0.8843
968					968.969	0.884213
969					969.97	0.884127
970					970.971	0.884041
971					971.972	0.883955
972					972.973	0.883868
973					973.974	0.883782
974					974.975	0.883696
975					975.976	0.88361
976					976.977	0.883524
977					977.978	0.883437
978					978.979	0.883351
979					979.98	0.883265
980					980.981	0.883179
981					981.982	0.883093
982					982.983	0.883007
983					983.984	0.88292
984					984.985	0.882834
985					985.986	0.882748
986					986.987	0.882662
987					987.988	0.882576
988					988.989	0.88249
989					989.99	0.882404
990					990.991	0.882318
991					991.992	0.882232
992					992.993	0.882146
993					993.994	0.882059
994					994.995	0.881973
995					995.996	0.881887
996					996.997	0.881801
997					997.998	0.881715
998					998.999	0.881629
999					1000	0.881543
