# Supplementary material for: High-fidelity collisional quantum gates with fermionic atoms
Source: Nature. 2026 Apr 8;652(8110):602–8. doi: 10.1038/s41586-026-10356-3 (PMC13083236; doi:10.1038/s41586-026-10356-3)
Supplement: Supplementary file 11 — Source Data Extended Data Fig. 8 [file 41586_2026_10356_MOESM11_ESM.xlsx]

## Sheet: FigM8
	V_long	V_short	J_eff	t_osc	U/t
0	20	3.9	1926.17	4743.47	4.11315
1	20	3.94	1884.63	4687.97	4.17091
2	20	3.98	1843.76	4633	4.22966
3	20	4.02	1803.56	4578.56	4.28942
4	20	4.06	1764.02	4524.66	4.3502
5	20	4.1	1725.14	4471.29	4.41201
6	20	4.14	1686.93	4418.44	4.47487
7	20	4.18	1649.36	4366.13	4.5388
8	20	4.22	1612.45	4314.35	4.6038
9	20	4.26	1576.19	4263.09	4.66989
10	20	4.3	1540.58	4212.35	4.73708
11	20	4.34	1505.6	4162.14	4.80539
12	20	4.38	1471.27	4112.45	4.87484
13	20	4.42	1437.56	4063.28	4.94543
14	20	4.46	1404.48	4014.62	5.01719
15	20	4.5	1372.03	3966.49	5.09012
16	20	4.54	1340.19	3918.86	5.16424
17	20	4.58	1308.97	3871.75	5.23957
18	20	4.62	1278.35	3825.14	5.31612
19	20	4.66	1248.33	3779.04	5.3939
20	20	4.7	1218.9	3733.44	5.47294
21	20	4.74	1190.07	3688.35	5.55324
22	20	4.78	1161.81	3643.75	5.63482
23	20	4.82	1134.14	3599.65	5.71769
24	20	4.86	1107.03	3556.04	5.80188
25	20	4.9	1080.48	3512.92	5.88739
26	20	4.94	1054.49	3470.29	5.97424
27	20	4.98	1029.04	3428.14	6.06245
28	20	5.02	1004.14	3386.47	6.15202
29	20	5.06	979.765	3345.28	6.24299
30	20	5.1	955.919	3304.57	6.33536
31	20	5.14	932.593	3264.32	6.42915
32	20	5.18	909.777	3224.54	6.52437
33	20	5.22	887.464	3185.23	6.62104
34	20	5.26	865.647	3146.38	6.71918
35	20	5.3	844.318	3107.98	6.8188
36	20	5.34	823.469	3070.04	6.91991
37	20	5.38	803.092	3032.55	7.02254
38	20	5.42	783.179	2995.5	7.1267
39	20	5.46	763.723	2958.9	7.23241
40	20	5.5	744.715	2922.74	7.33968
41	20	5.54	726.148	2887.01	7.44853
42	20	5.58	708.014	2851.71	7.55897
43	20	5.62	690.305	2816.84	7.67103
44	20	5.66	673.013	2782.4	7.78472
45	20	5.7	656.131	2748.37	7.90005
46	20	5.74	639.65	2714.77	8.01705
47	20	5.78	623.563	2681.57	8.13572
48	20	5.82	607.862	2648.78	8.2561
49	20	5.86	592.54	2616.4	8.37819
50	20	5.9	577.588	2584.41	8.502
51	20	5.94	563	2552.83	8.62757
52	20	5.98	548.768	2521.63	8.75491
53	20	6.02	534.885	2490.83	8.88403
54	20	6.06	521.343	2460.41	9.01495
55	20	6.1	508.135	2430.37	9.1477
56	20	6.14	495.253	2400.71	9.28228
57	20	6.18	482.692	2371.42	9.41871
58	20	6.22	470.443	2342.5	9.55703
59	20	6.26	458.5	2313.94	9.69723
60	20	6.3	446.856	2285.75	9.83935
61	20	6.34	435.505	2257.91	9.9834
62	20	6.38	424.439	2230.42	10.1294
63	20	6.42	413.653	2203.29	10.2774
64	20	6.46	403.139	2176.5	10.4273
65	20	6.5	392.892	2150.05	10.5793
66	20	6.54	382.905	2123.94	10.7332
67	20	6.58	373.173	2098.16	10.8893
68	20	6.62	363.688	2072.71	11.0474
69	20	6.66	354.446	2047.59	11.2075
70	20	6.7	345.441	2022.79	11.3698
71	20	6.74	336.666	1998.31	11.5342
72	20	6.78	328.117	1974.15	11.7008
73	20	6.82	319.788	1950.29	11.8695
74	20	6.86	311.673	1926.75	12.0404
75	20	6.9	303.767	1903.5	12.2135
76	20.2	3.9	1959.02	4791.09	4.07354
77	20.2	3.94	1917.01	4735.19	4.1305
78	20.2	3.98	1875.67	4679.82	4.18843
79	20.2	4.02	1834.99	4624.98	4.24736
80	20.2	4.06	1794.98	4570.68	4.3073
81	20.2	4.1	1755.63	4516.91	4.36826
82	20.2	4.14	1716.94	4463.66	4.43025
83	20.2	4.18	1678.91	4410.95	4.4933
84	20.2	4.22	1641.53	4358.76	4.5574
85	20.2	4.26	1604.8	4307.1	4.62259
86	20.2	4.3	1568.72	4255.96	4.68886
87	20.2	4.34	1533.28	4205.35	4.75624
88	20.2	4.38	1498.48	4155.26	4.82474
89	20.2	4.42	1464.31	4105.69	4.89437
90	20.2	4.46	1430.77	4056.64	4.96516
91	20.2	4.5	1397.86	4008.1	5.0371
92	20.2	4.54	1365.57	3960.08	5.11022
93	20.2	4.58	1333.89	3912.57	5.18453
94	20.2	4.62	1302.83	3865.56	5.26005
95	20.2	4.66	1272.36	3819.07	5.33679
96	20.2	4.7	1242.5	3773.08	5.41477
97	20.2	4.74	1213.22	3727.59	5.494
98	20.2	4.78	1184.54	3682.6	5.57449
99	20.2	4.82	1156.43	3638.11	5.65626
100	20.2	4.86	1128.89	3594.12	5.73933
101	20.2	4.9	1101.92	3550.61	5.82372
102	20.2	4.94	1075.51	3507.59	5.90942
103	20.2	4.98	1049.65	3465.06	5.99647
104	20.2	5.02	1024.34	3423.01	6.08488
105	20.2	5.06	999.561	3381.44	6.17465
106	20.2	5.1	975.316	3340.35	6.26582
107	20.2	5.14	951.594	3299.73	6.35839
108	20.2	5.18	928.388	3259.58	6.45237
109	20.2	5.22	905.691	3219.89	6.54779
110	20.2	5.26	883.494	3180.67	6.64467
111	20.2	5.3	861.79	3141.9	6.743
112	20.2	5.34	840.571	3103.6	6.84282
113	20.2	5.38	819.829	3065.74	6.94414
114	20.2	5.42	799.558	3028.34	7.04698
115	20.2	5.46	779.748	2991.37	7.15134
116	20.2	5.5	760.392	2954.85	7.25725
117	20.2	5.54	741.482	2918.77	7.36472
118	20.2	5.58	723.011	2883.12	7.47378
119	20.2	5.62	704.97	2847.91	7.58443
120	20.2	5.66	687.352	2813.11	7.69669
121	20.2	5.7	670.148	2778.74	7.81058
122	20.2	5.74	653.352	2744.79	7.92612
123	20.2	5.78	636.955	2711.26	8.04332
124	20.2	5.82	620.95	2678.13	8.16221
125	20.2	5.86	605.329	2645.42	8.28279
126	20.2	5.9	590.084	2613.1	8.40508
127	20.2	5.94	575.208	2581.19	8.52911
128	20.2	5.98	560.693	2549.67	8.65489
129	20.2	6.02	546.532	2518.54	8.78243
130	20.2	6.06	532.718	2487.8	8.91176
131	20.2	6.1	519.243	2457.44	9.0429
132	20.2	6.14	506.1	2427.47	9.17585
133	20.2	6.18	493.283	2397.87	9.31064
134	20.2	6.22	480.783	2368.64	9.44729
135	20.2	6.26	468.594	2339.77	9.58581
136	20.2	6.3	456.709	2311.28	9.72623
137	20.2	6.34	445.122	2283.14	9.86856
138	20.2	6.38	433.826	2255.36	10.0128
139	20.2	6.42	422.813	2227.93	10.159
140	20.2	6.46	412.079	2200.85	10.3072
141	20.2	6.5	401.615	2174.11	10.4574
142	20.2	6.54	391.417	2147.71	10.6095
143	20.2	6.58	381.477	2121.65	10.7637
144	20.2	6.62	371.791	2095.92	10.92
145	20.2	6.66	362.351	2070.53	11.0783
146	20.2	6.7	353.152	2045.45	11.2387
147	20.2	6.74	344.188	2020.7	11.4012
148	20.2	6.78	335.454	1996.27	11.5658
149	20.2	6.82	326.944	1972.15	11.7326
150	20.2	6.86	318.652	1948.33	11.9015
151	20.2	6.9	310.574	1924.83	12.0726
152	20.4	3.9	1992.11	4838.85	4.03465
153	20.4	3.94	1949.63	4782.55	4.09081
154	20.4	3.98	1907.81	4726.78	4.14795
155	20.4	4.02	1866.67	4671.55	4.20606
156	20.4	4.06	1826.19	4616.84	4.26517
157	20.4	4.1	1786.37	4562.67	4.32529
158	20.4	4.14	1747.21	4509.03	4.38643
159	20.4	4.18	1708.7	4455.92	4.44861
160	20.4	4.22	1670.86	4403.33	4.51184
161	20.4	4.26	1633.66	4351.27	4.57613
162	20.4	4.3	1597.11	4299.74	4.6415
163	20.4	4.34	1561.21	4248.72	4.70796
164	20.4	4.38	1525.95	4198.24	4.77553
165	20.4	4.42	1491.32	4148.27	4.84421
166	20.4	4.46	1457.32	4098.82	4.91404
167	20.4	4.5	1423.96	4049.88	4.98501
168	20.4	4.54	1391.21	4001.46	5.05714
169	20.4	4.58	1359.08	3953.56	5.13046
170	20.4	4.62	1327.57	3906.16	5.20496
171	20.4	4.66	1296.66	3859.27	5.28067
172	20.4	4.7	1266.35	3812.89	5.35761
173	20.4	4.74	1236.64	3767.01	5.43578
174	20.4	4.78	1207.52	3721.64	5.5152
175	20.4	4.82	1178.98	3676.76	5.59589
176	20.4	4.86	1151.01	3632.37	5.67786
177	20.4	4.9	1123.62	3588.48	5.76113
178	20.4	4.94	1096.79	3545.08	5.84571
179	20.4	4.98	1070.51	3502.17	5.93161
180	20.4	5.02	1044.79	3459.74	6.01886
181	20.4	5.06	1019.61	3417.79	6.10747
182	20.4	5.1	994.962	3376.32	6.19744
183	20.4	5.14	970.844	3335.32	6.28881
184	20.4	5.18	947.246	3294.79	6.38158
185	20.4	5.22	924.161	3254.74	6.47577
186	20.4	5.26	901.582	3215.15	6.57139
187	20.4	5.3	879.501	3176.01	6.66847
188	20.4	5.34	857.911	3137.34	6.76701
189	20.4	5.38	836.802	3099.12	6.86704
190	20.4	5.42	816.169	3061.36	6.96856
191	20.4	5.46	796.003	3024.04	7.0716
192	20.4	5.5	776.297	2987.16	7.17617
193	20.4	5.54	757.041	2950.72	7.28228
194	20.4	5.58	738.23	2914.72	7.38996
195	20.4	5.62	719.854	2879.16	7.49923
196	20.4	5.66	701.907	2844.02	7.61008
197	20.4	5.7	684.38	2809.3	7.72255
198	20.4	5.74	667.265	2775.01	7.83666
199	20.4	5.78	650.555	2741.14	7.9524
200	20.4	5.82	634.243	2707.68	8.06982
201	20.4	5.86	618.319	2674.62	8.18891
202	20.4	5.9	602.778	2641.98	8.3097
203	20.4	5.94	587.611	2609.74	8.43221
204	20.4	5.98	572.81	2577.89	8.55644
205	20.4	6.02	558.369	2546.44	8.68243
206	20.4	6.06	544.28	2515.38	8.81019
207	20.4	6.1	530.535	2484.7	8.93973
208	20.4	6.14	517.128	2454.41	9.07108
209	20.4	6.18	504.051	2424.5	9.20425
210	20.4	6.22	491.297	2394.96	9.33925
211	20.4	6.26	478.86	2365.79	9.47611
212	20.4	6.3	466.731	2336.99	9.61485
213	20.4	6.34	454.905	2308.55	9.75549
214	20.4	6.38	443.375	2280.47	9.89803
215	20.4	6.42	432.133	2252.74	10.0425
216	20.4	6.46	421.174	2225.37	10.1889
217	20.4	6.5	410.492	2198.34	10.3373
218	20.4	6.54	400.079	2171.66	10.4877
219	20.4	6.58	389.929	2145.32	10.6401
220	20.4	6.62	380.037	2119.31	10.7945
221	20.4	6.66	370.396	2093.63	10.951
222	20.4	6.7	361.001	2068.28	11.1095
223	20.4	6.74	351.845	2043.26	11.2701
224	20.4	6.78	342.924	2018.55	11.4328
225	20.4	6.82	334.23	1994.16	11.5977
226	20.4	6.86	325.759	1970.09	11.7647
227	20.4	6.9	317.506	1946.32	11.9338
228	20.6	3.9	2025.42	4886.73	3.99645
229	20.6	3.94	1982.48	4830.04	4.05184
230	20.6	3.98	1940.2	4773.88	4.10819
231	20.6	4.02	1898.58	4718.25	4.1655
232	20.6	4.06	1857.63	4663.15	4.2238
233	20.6	4.1	1817.35	4608.58	4.28309
234	20.6	4.14	1777.72	4554.54	4.34339
235	20.6	4.18	1738.75	4501.03	4.40472
236	20.6	4.22	1700.44	4448.05	4.46708
237	20.6	4.26	1662.77	4395.59	4.53049
238	20.6	4.3	1625.76	4343.66	4.59497
239	20.6	4.34	1589.4	4292.26	4.66053
240	20.6	4.38	1553.67	4241.37	4.72718
241	20.6	4.42	1518.58	4191.01	4.79493
242	20.6	4.46	1484.13	4141.16	4.86381
243	20.6	4.5	1450.31	4091.83	4.93383
244	20.6	4.54	1417.11	4043.02	5.00499
245	20.6	4.58	1384.53	3994.72	5.07732
246	20.6	4.62	1352.57	3946.93	5.15083
247	20.6	4.66	1321.22	3899.65	5.22553
248	20.6	4.7	1290.47	3852.88	5.30143
249	20.6	4.74	1260.31	3806.61	5.37856
250	20.6	4.78	1230.76	3760.85	5.45693
251	20.6	4.82	1201.78	3715.58	5.53655
252	20.6	4.86	1173.39	3670.81	5.61744
253	20.6	4.9	1145.57	3626.54	5.69961
254	20.6	4.94	1118.32	3582.75	5.78308
255	20.6	4.98	1091.63	3539.46	5.86786
256	20.6	5.02	1065.5	3496.65	5.95396
257	20.6	5.06	1039.91	3454.32	6.04141
258	20.6	5.1	1014.86	3412.47	6.13022
259	20.6	5.14	990.342	3371.1	6.2204
260	20.6	5.18	966.35	3330.2	6.31197
261	20.6	5.22	942.877	3289.77	6.40494
262	20.6	5.26	919.913	3249.81	6.49934
263	20.6	5.3	897.453	3210.31	6.59517
264	20.6	5.34	875.488	3171.28	6.69245
265	20.6	5.38	854.011	3132.69	6.7912
266	20.6	5.42	833.014	3094.57	6.89143
267	20.6	5.46	812.49	3056.89	6.99316
268	20.6	5.5	792.429	3019.65	7.09641
269	20.6	5.54	772.826	2982.86	7.20118
270	20.6	5.58	753.672	2946.51	7.30751
271	20.6	5.62	734.959	2910.59	7.4154
272	20.6	5.66	716.68	2875.11	7.52487
273	20.6	5.7	698.826	2840.05	7.63594
274	20.6	5.74	681.39	2805.42	7.74862
275	20.6	5.78	664.365	2771.2	7.86293
276	20.6	5.82	647.742	2737.4	7.97889
277	20.6	5.86	631.513	2704.02	8.09652
278	20.6	5.9	615.672	2671.04	8.21582
279	20.6	5.94	600.211	2638.47	8.33683
280	20.6	5.98	585.122	2606.3	8.45955
281	20.6	6.02	570.397	2574.52	8.584
282	20.6	6.06	556.03	2543.14	8.71021
283	20.6	6.1	542.013	2512.15	8.83818
284	20.6	6.14	528.338	2481.54	8.96794
285	20.6	6.18	514.999	2451.31	9.0995
286	20.6	6.22	501.987	2421.46	9.23288
287	20.6	6.26	489.298	2391.99	9.3681
288	20.6	6.3	476.922	2362.88	9.50519
289	20.6	6.34	464.854	2334.14	9.64414
290	20.6	6.38	453.087	2305.76	9.78499
291	20.6	6.42	441.614	2277.74	9.92776
292	20.6	6.46	430.428	2250.07	10.0725
293	20.6	6.5	419.523	2222.75	10.2191
294	20.6	6.54	408.892	2195.78	10.3677
295	20.6	6.58	398.53	2169.15	10.5183
296	20.6	6.62	388.429	2142.86	10.6709
297	20.6	6.66	378.585	2116.9	10.8256
298	20.6	6.7	368.99	2091.28	10.9822
299	20.6	6.74	359.64	2065.98	11.141
300	20.6	6.78	350.528	2041	11.3018
301	20.6	6.82	341.648	2016.35	11.4648
302	20.6	6.86	332.995	1992.01	11.6298
303	20.6	6.9	324.564	1967.98	11.797
304	20.8	3.9	2058.96	4934.74	3.95894
305	20.8	3.94	2015.56	4877.66	4.01357
306	20.8	3.98	1972.81	4821.1	4.06914
307	20.8	4.02	1930.73	4765.08	4.12566
308	20.8	4.06	1889.32	4709.59	4.18316
309	20.8	4.1	1848.57	4654.63	4.24164
310	20.8	4.14	1808.48	4600.2	4.30111
311	20.8	4.18	1769.04	4546.29	4.3616
312	20.8	4.22	1730.26	4492.92	4.42311
313	20.8	4.26	1692.14	4440.07	4.48566
314	20.8	4.3	1654.66	4387.74	4.54926
315	20.8	4.34	1617.84	4335.94	4.61393
316	20.8	4.38	1581.65	4284.66	4.67968
317	20.8	4.42	1546.11	4233.91	4.74652
318	20.8	4.46	1511.2	4183.67	4.81447
319	20.8	4.5	1476.92	4133.95	4.88354
320	20.8	4.54	1443.27	4084.74	4.95374
321	20.8	4.58	1410.24	4036.05	5.0251
322	20.8	4.62	1377.83	3987.87	5.09762
323	20.8	4.66	1346.03	3940.2	5.17133
324	20.8	4.7	1314.84	3893.04	5.24622
325	20.8	4.74	1284.25	3846.39	5.32233
326	20.8	4.78	1254.25	3800.23	5.39966
327	20.8	4.82	1224.85	3754.58	5.47823
328	20.8	4.86	1196.03	3709.43	5.55805
329	20.8	4.9	1167.79	3664.77	5.63914
330	20.8	4.94	1140.11	3620.6	5.72151
331	20.8	4.98	1113.01	3576.93	5.80518
332	20.8	5.02	1086.46	3533.74	5.89016
333	20.8	5.06	1060.46	3491.03	5.97647
334	20.8	5.1	1035	3448.81	6.06412
335	20.8	5.14	1010.09	3407.06	6.15313
336	20.8	5.18	985.701	3365.79	6.24352
337	20.8	5.22	961.836	3324.99	6.3353
338	20.8	5.26	938.487	3284.66	6.42848
339	20.8	5.3	915.646	3244.8	6.52308
340	20.8	5.34	893.304	3205.4	6.61911
341	20.8	5.38	871.456	3166.45	6.7166
342	20.8	5.42	850.093	3127.96	6.81556
343	20.8	5.46	829.207	3089.92	6.916
344	20.8	5.5	808.791	3052.34	7.01794
345	20.8	5.54	788.837	3015.19	7.1214
346	20.8	5.58	769.338	2978.49	7.22639
347	20.8	5.62	750.285	2942.22	7.33293
348	20.8	5.66	731.671	2906.39	7.44103
349	20.8	5.7	713.488	2870.98	7.55071
350	20.8	5.74	695.728	2836.01	7.662
351	20.8	5.78	678.384	2801.45	7.77489
352	20.8	5.82	661.447	2767.32	7.88942
353	20.8	5.86	644.911	2733.6	8.00559
354	20.8	5.9	628.768	2700.29	8.12343
355	20.8	5.94	613.01	2667.39	8.24295
356	20.8	5.98	597.629	2634.89	8.36418
357	20.8	6.02	582.618	2602.79	8.48711
358	20.8	6.06	567.969	2571.08	8.61178
359	20.8	6.1	553.676	2539.77	8.7382
360	20.8	6.14	539.731	2508.85	8.8664
361	20.8	6.18	526.126	2478.31	8.99637
362	20.8	6.22	512.855	2448.14	9.12815
363	20.8	6.26	499.91	2418.36	9.26176
364	20.8	6.3	487.284	2388.95	9.3972
365	20.8	6.34	474.972	2359.9	9.5345
366	20.8	6.38	462.964	2331.23	9.67368
367	20.8	6.42	451.256	2302.91	9.81475
368	20.8	6.46	439.84	2274.94	9.95774
369	20.8	6.5	428.71	2247.33	10.1027
370	20.8	6.54	417.859	2220.07	10.2495
371	20.8	6.58	407.28	2193.16	10.3984
372	20.8	6.62	396.969	2166.58	10.5492
373	20.8	6.66	386.918	2140.35	10.702
374	20.8	6.7	377.121	2114.44	10.8569
375	20.8	6.74	367.573	2088.87	11.0138
376	20.8	6.78	358.268	2063.62	11.1728
377	20.8	6.82	349.199	2038.7	11.3338
378	20.8	6.86	340.362	2014.09	11.497
379	20.8	6.9	331.75	1989.8	11.6623
380	21	3.9	2092.73	4982.87	3.9221
381	21	3.94	2048.86	4925.4	3.97598
382	21	3.98	2005.66	4868.46	4.03078
383	21	4.02	1963.12	4812.05	4.08653
384	21	4.06	1921.24	4756.17	4.14324
385	21	4.1	1880.03	4700.82	4.20092
386	21	4.14	1839.47	4645.99	4.25958
387	21	4.18	1799.58	4591.7	4.31925
388	21	4.22	1760.34	4537.93	4.37992
389	21	4.26	1721.75	4484.69	4.44162
390	21	4.3	1683.82	4431.97	4.50436
391	21	4.34	1646.53	4379.78	4.56815
392	21	4.38	1609.88	4328.11	4.633
393	21	4.42	1573.88	4276.96	4.69894
394	21	4.46	1538.52	4226.33	4.76598
395	21	4.5	1503.78	4176.22	4.83412
396	21	4.54	1469.68	4126.63	4.90338
397	21	4.58	1436.2	4077.55	4.97379
398	21	4.62	1403.34	4028.98	5.04534
399	21	4.66	1371.1	3980.92	5.11806
400	21	4.7	1339.47	3933.37	5.19196
401	21	4.74	1308.44	3886.33	5.26706
402	21	4.78	1278.01	3839.79	5.34336
403	21	4.82	1248.17	3793.76	5.42089
404	21	4.86	1218.92	3748.22	5.49966
405	21	4.9	1190.25	3703.18	5.57969
406	21	4.94	1162.16	3658.63	5.66098
407	21	4.98	1134.63	3614.58	5.74355
408	21	5.02	1107.67	3571.01	5.82743
409	21	5.06	1081.26	3527.93	5.91261
410	21	5.1	1055.4	3485.33	5.99913
411	21	5.14	1030.08	3443.21	6.08699
412	21	5.18	1005.3	3401.57	6.17621
413	21	5.22	981.04	3360.4	6.2668
414	21	5.26	957.303	3319.7	6.35878
415	21	5.3	934.078	3279.47	6.45217
416	21	5.34	911.359	3239.7	6.54699
417	21	5.38	889.137	3200.39	6.64323
418	21	5.42	867.406	3161.54	6.74093
419	21	5.46	846.157	3123.15	6.8401
420	21	5.5	825.383	3085.2	6.94076
421	21	5.54	805.076	3047.7	7.04291
422	21	5.58	785.228	3010.65	7.14658
423	21	5.62	765.833	2974.03	7.25178
424	21	5.66	746.881	2937.85	7.35854
425	21	5.7	728.366	2902.1	7.46685
426	21	5.74	710.28	2866.79	7.57675
427	21	5.78	692.614	2831.89	7.68825
428	21	5.82	675.362	2797.42	7.80136
429	21	5.86	658.515	2763.36	7.91611
430	21	5.9	642.066	2729.72	8.0325
431	21	5.94	626.008	2696.49	8.15056
432	21	5.98	610.332	2663.66	8.2703
433	21	6.02	595.032	2631.24	8.39174
434	21	6.06	580.099	2599.21	8.51489
435	21	6.1	565.527	2567.58	8.63978
436	21	6.14	551.308	2536.34	8.76643
437	21	6.18	537.435	2505.48	8.89484
438	21	6.22	523.901	2475.01	9.02504
439	21	6.26	510.698	2444.92	9.15704
440	21	6.3	497.819	2415.2	9.29087
441	21	6.34	485.258	2385.85	9.42653
442	21	6.38	473.008	2356.87	9.56406
443	21	6.42	461.062	2328.25	9.70346
444	21	6.46	449.413	2299.99	9.84476
445	21	6.5	438.054	2272.09	9.98797
446	21	6.54	426.98	2244.54	10.1331
447	21	6.58	416.183	2217.34	10.2802
448	21	6.62	405.657	2190.48	10.4293
449	21	6.66	395.397	2163.96	10.5803
450	21	6.7	385.395	2137.78	10.7334
451	21	6.74	375.647	2111.93	10.8885
452	21	6.78	366.145	2086.41	11.0456
453	21	6.82	356.885	2061.21	11.2048
454	21	6.86	347.861	2036.34	11.3661
455	21	6.9	339.066	2011.78	11.5295
456	21.2	3.9	2126.72	5031.12	3.88592
457	21.2	3.94	2082.39	4973.27	3.93905
458	21.2	3.98	2038.73	4915.94	3.99311
459	21.2	4.02	1995.73	4859.14	4.0481
460	21.2	4.06	1953.4	4802.88	4.10403
461	21.2	4.1	1911.72	4747.14	4.16092
462	21.2	4.14	1870.71	4691.93	4.21879
463	21.2	4.18	1830.35	4637.25	4.27764
464	21.2	4.22	1790.65	4583.09	4.33748
465	21.2	4.26	1751.61	4529.46	4.39835
466	21.2	4.3	1713.21	4476.35	4.46023
467	21.2	4.34	1675.47	4423.77	4.52316
468	21.2	4.38	1638.37	4371.71	4.58715
469	21.2	4.42	1601.91	4320.18	4.6522
470	21.2	4.46	1566.09	4269.16	4.71833
471	21.2	4.5	1530.9	4218.66	4.78556
472	21.2	4.54	1496.35	4168.68	4.85389
473	21.2	4.58	1462.42	4119.21	4.92336
474	21.2	4.62	1429.12	4070.25	4.99396
475	21.2	4.66	1396.43	4021.81	5.06571
476	21.2	4.7	1364.35	3973.88	5.13863
477	21.2	4.74	1332.88	3926.45	5.21273
478	21.2	4.78	1302.02	3879.53	5.28803
479	21.2	4.82	1271.75	3833.11	5.36453
480	21.2	4.86	1242.07	3787.19	5.44227
481	21.2	4.9	1212.97	3741.76	5.52124
482	21.2	4.94	1184.45	3696.84	5.60147
483	21.2	4.98	1156.51	3652.4	5.68296
484	21.2	5.02	1129.13	3608.46	5.76574
485	21.2	5.06	1102.31	3565	5.84982
486	21.2	5.1	1076.04	3522.03	5.93522
487	21.2	5.14	1050.32	3479.54	6.02194
488	21.2	5.18	1025.14	3437.52	6.11001
489	21.2	5.22	1000.49	3395.99	6.19944
490	21.2	5.26	976.361	3354.92	6.29024
491	21.2	5.3	952.752	3314.32	6.38244
492	21.2	5.34	929.652	3274.19	6.47604
493	21.2	5.38	907.055	3234.52	6.57106
494	21.2	5.42	884.953	3195.31	6.66752
495	21.2	5.46	863.338	3156.56	6.76544
496	21.2	5.5	842.204	3118.26	6.86482
497	21.2	5.54	821.541	3080.4	6.96569
498	21.2	5.58	801.344	3043	7.06806
499	21.2	5.62	781.603	3006.03	7.17194
500	21.2	5.66	762.311	2969.5	7.27736
501	21.2	5.7	743.462	2933.41	7.38433
502	21.2	5.74	725.046	2897.75	7.49287
503	21.2	5.78	707.056	2862.51	7.60298
504	21.2	5.82	689.485	2827.7	7.7147
505	21.2	5.86	672.325	2793.31	7.82803
506	21.2	5.9	655.568	2759.34	7.943
507	21.2	5.94	639.206	2725.77	8.05961
508	21.2	5.98	623.233	2692.62	8.17789
509	21.2	6.02	607.64	2659.87	8.29785
510	21.2	6.06	592.421	2627.52	8.41951
511	21.2	6.1	577.567	2595.57	8.54289
512	21.2	6.14	563.071	2564.01	8.66801
513	21.2	6.18	548.927	2532.84	8.79487
514	21.2	6.22	535.126	2502.05	8.92351
515	21.2	6.26	521.662	2471.65	9.05393
516	21.2	6.3	508.528	2441.62	9.18616
517	21.2	6.34	495.716	2411.97	9.32021
518	21.2	6.38	483.22	2382.69	9.45611
519	21.2	6.42	471.033	2353.77	9.59386
520	21.2	6.46	459.147	2325.22	9.73349
521	21.2	6.5	447.558	2297.02	9.87502
522	21.2	6.54	436.257	2269.18	10.0185
523	21.2	6.58	425.238	2241.69	10.1638
524	21.2	6.62	414.496	2214.55	10.3112
525	21.2	6.66	404.023	2187.75	10.4605
526	21.2	6.7	393.814	2161.28	10.6117
527	21.2	6.74	383.862	2135.16	10.765
528	21.2	6.78	374.162	2109.36	10.9204
529	21.2	6.82	364.707	2083.89	11.0777
530	21.2	6.86	355.493	2058.75	11.2372
531	21.2	6.9	346.512	2033.93	11.3987
532	21.4	3.9	2160.93	5079.49	3.85037
533	21.4	3.94	2116.15	5021.25	3.90278
534	21.4	3.98	2072.03	4963.55	3.9561
535	21.4	4.02	2028.58	4906.37	4.01034
536	21.4	4.06	1985.78	4849.72	4.06551
537	21.4	4.1	1943.65	4793.59	4.12162
538	21.4	4.14	1902.18	4738	4.1787
539	21.4	4.18	1861.37	4682.93	4.23675
540	21.4	4.22	1821.21	4628.39	4.29579
541	21.4	4.26	1781.7	4574.37	4.35583
542	21.4	4.3	1742.85	4520.88	4.41688
543	21.4	4.34	1704.65	4467.91	4.47896
544	21.4	4.38	1667.09	4415.46	4.54208
545	21.4	4.42	1630.18	4363.54	4.60626
546	21.4	4.46	1593.91	4312.14	4.6715
547	21.4	4.5	1558.27	4261.25	4.73783
548	21.4	4.54	1523.27	4210.88	4.80526
549	21.4	4.58	1488.89	4161.03	4.87379
550	21.4	4.62	1455.14	4111.69	4.94345
551	21.4	4.66	1422.01	4062.86	5.01425
552	21.4	4.7	1389.49	4014.54	5.08621
553	21.4	4.74	1357.58	3966.73	5.15933
554	21.4	4.78	1326.28	3919.43	5.23363
555	21.4	4.82	1295.58	3872.63	5.30913
556	21.4	4.86	1265.47	3826.33	5.38584
557	21.4	4.9	1235.94	3780.52	5.46378
558	21.4	4.94	1207	3735.22	5.54296
559	21.4	4.98	1178.64	3690.41	5.62339
560	21.4	5.02	1150.84	3646.09	5.70509
561	21.4	5.06	1123.61	3602.26	5.78808
562	21.4	5.1	1096.94	3558.91	5.87237
563	21.4	5.14	1070.81	3516.05	5.95798
564	21.4	5.18	1045.23	3473.66	6.04491
565	21.4	5.22	1020.18	3431.76	6.13319
566	21.4	5.26	995.662	3390.32	6.22283
567	21.4	5.3	971.666	3349.36	6.31385
568	21.4	5.34	948.184	3308.87	6.40625
569	21.4	5.38	925.21	3268.83	6.50007
570	21.4	5.42	902.735	3229.27	6.59531
571	21.4	5.46	880.753	3190.15	6.69198
572	21.4	5.5	859.255	3151.5	6.79011
573	21.4	5.54	838.235	3113.29	6.88971
574	21.4	5.58	817.685	3075.53	6.9908
575	21.4	5.62	797.596	3038.22	7.09338
576	21.4	5.66	777.963	3001.34	7.19749
577	21.4	5.7	758.775	2964.9	7.30313
578	21.4	5.74	740.027	2928.9	7.41032
579	21.4	5.78	721.711	2893.32	7.51907
580	21.4	5.82	703.818	2858.17	7.62941
581	21.4	5.86	686.342	2823.45	7.74135
582	21.4	5.9	669.274	2789.14	7.8549
583	21.4	5.94	652.606	2755.24	7.97009
584	21.4	5.98	636.333	2721.76	8.08692
585	21.4	6.02	620.445	2688.68	8.20543
586	21.4	6.06	604.935	2656.01	8.32561
587	21.4	6.1	589.797	2623.74	8.4475
588	21.4	6.14	575.022	2591.86	8.57111
589	21.4	6.18	560.603	2560.37	8.69645
590	21.4	6.22	546.533	2529.27	8.82354
591	21.4	6.26	532.805	2498.56	8.9524
592	21.4	6.3	519.412	2468.23	9.08306
593	21.4	6.34	506.346	2438.27	9.21551
594	21.4	6.38	493.601	2408.69	9.34979
595	21.4	6.42	481.17	2379.47	9.48592
596	21.4	6.46	469.046	2350.62	9.6239
597	21.4	6.5	457.222	2322.13	9.76376
598	21.4	6.54	445.692	2294	9.90552
599	21.4	6.58	434.449	2266.22	10.0492
600	21.4	6.62	423.486	2238.78	10.1948
601	21.4	6.66	412.798	2211.7	10.3424
602	21.4	6.7	402.379	2184.96	10.4919
603	21.4	6.74	392.221	2158.55	10.6434
604	21.4	6.78	382.319	2132.48	10.7969
605	21.4	6.82	372.667	2106.74	10.9525
606	21.4	6.86	363.26	2081.33	11.1101
607	21.4	6.9	354.09	2056.24	11.2698
608	21.6	3.9	2195.34	5127.97	3.81546
609	21.6	3.94	2150.11	5069.36	3.86715
610	21.6	3.98	2105.55	5011.27	3.91974
611	21.6	4.02	2061.64	4953.71	3.97324
612	21.6	4.06	2018.4	4896.68	4.02766
613	21.6	4.1	1975.81	4840.18	4.08302
614	21.6	4.14	1933.88	4784.2	4.13932
615	21.6	4.18	1892.61	4728.75	4.19659
616	21.6	4.22	1852	4673.82	4.25483
617	21.6	4.26	1812.04	4619.42	4.31405
618	21.6	4.3	1772.73	4565.55	4.37428
619	21.6	4.34	1734.08	4512.2	4.43553
620	21.6	4.38	1696.07	4459.37	4.4978
621	21.6	4.42	1658.7	4407.06	4.56112
622	21.6	4.46	1621.98	4355.27	4.62549
623	21.6	4.5	1585.89	4304	4.69093
624	21.6	4.54	1550.44	4253.25	4.75745
625	21.6	4.58	1515.61	4203.01	4.82508
626	21.6	4.62	1481.42	4153.29	4.89381
627	21.6	4.66	1447.84	4104.07	4.96367
628	21.6	4.7	1414.88	4055.37	5.03467
629	21.6	4.74	1382.54	4007.18	5.10683
630	21.6	4.78	1350.8	3959.5	5.18015
631	21.6	4.82	1319.66	3912.31	5.25466
632	21.6	4.86	1289.12	3865.64	5.33037
633	21.6	4.9	1259.17	3819.46	5.40728
634	21.6	4.94	1229.8	3773.77	5.48543
635	21.6	4.98	1201.02	3728.59	5.56481
636	21.6	5.02	1172.81	3683.89	5.64546
637	21.6	5.06	1145.16	3639.69	5.72737
638	21.6	5.1	1118.08	3595.97	5.81057
639	21.6	5.14	1091.54	3552.73	5.89507
640	21.6	5.18	1065.56	3509.98	5.98088
641	21.6	5.22	1040.12	3467.7	6.06803
642	21.6	5.26	1015.21	3425.91	6.15652
643	21.6	5.3	990.82	3384.58	6.24638
644	21.6	5.34	966.955	3343.72	6.33761
645	21.6	5.38	943.601	3303.33	6.43023
646	21.6	5.42	920.752	3263.4	6.52426
647	21.6	5.46	898.4	3223.93	6.61972
648	21.6	5.5	876.537	3184.92	6.71661
649	21.6	5.54	855.157	3146.36	6.81496
650	21.6	5.58	834.252	3108.25	6.91478
651	21.6	5.62	813.814	3070.58	7.01608
652	21.6	5.66	793.835	3033.36	7.11889
653	21.6	5.7	774.308	2996.58	7.22322
654	21.6	5.74	755.225	2960.23	7.32908
655	21.6	5.78	736.579	2924.31	7.43649
656	21.6	5.82	718.363	2888.83	7.54547
657	21.6	5.86	700.567	2853.76	7.65603
658	21.6	5.9	683.185	2819.12	7.76819
659	21.6	5.94	666.209	2784.89	7.88197
660	21.6	5.98	649.632	2751.08	7.99738
661	21.6	6.02	633.446	2717.68	8.11444
662	21.6	6.06	617.644	2684.68	8.23317
663	21.6	6.1	602.218	2652.09	8.35359
664	21.6	6.14	587.16	2619.89	8.4757
665	21.6	6.18	572.464	2588.09	8.59954
666	21.6	6.22	558.122	2556.68	8.72511
667	21.6	6.26	544.127	2525.65	8.85243
668	21.6	6.3	530.472	2495.01	8.98152
669	21.6	6.34	517.15	2464.75	9.1124
670	21.6	6.38	504.153	2434.86	9.24509
671	21.6	6.42	491.475	2405.34	9.37961
672	21.6	6.46	479.109	2376.19	9.51596
673	21.6	6.5	467.048	2347.41	9.65418
674	21.6	6.54	455.285	2318.98	9.79427
675	21.6	6.58	443.815	2290.91	9.93626
676	21.6	6.62	432.63	2263.19	10.0802
677	21.6	6.66	421.724	2235.82	10.226
678	21.6	6.7	411.091	2208.8	10.3738
679	21.6	6.74	400.724	2182.12	10.5236
680	21.6	6.78	390.618	2155.77	10.6753
681	21.6	6.82	380.766	2129.75	10.8291
682	21.6	6.86	371.163	2104.07	10.9849
683	21.6	6.9	361.803	2078.71	11.1427
684	21.8	3.9	2229.97	5176.57	3.78115
685	21.8	3.94	2184.3	5117.58	3.83215
686	21.8	3.98	2139.28	5059.12	3.88402
687	21.8	4.02	2094.93	5001.18	3.93679
688	21.8	4.06	2051.23	4943.77	3.99048
689	21.8	4.1	2008.19	4886.89	4.04508
690	21.8	4.14	1965.81	4830.53	4.10063
691	21.8	4.18	1924.09	4774.7	4.15712
692	21.8	4.22	1883.03	4719.4	4.21457
693	21.8	4.26	1842.61	4664.61	4.273
694	21.8	4.3	1802.85	4610.36	4.33242
695	21.8	4.34	1763.74	4556.62	4.39284
696	21.8	4.38	1725.28	4503.41	4.45428
697	21.8	4.42	1687.47	4450.72	4.51675
698	21.8	4.46	1650.29	4398.55	4.58026
699	21.8	4.5	1613.75	4346.9	4.64483
700	21.8	4.54	1577.85	4295.76	4.71047
701	21.8	4.58	1542.58	4245.15	4.77719
702	21.8	4.62	1507.94	4195.04	4.84502
703	21.8	4.66	1473.92	4145.45	4.91395
704	21.8	4.7	1440.52	4096.37	4.98402
705	21.8	4.74	1407.74	4047.8	5.05522
706	21.8	4.78	1375.56	3999.73	5.12758
707	21.8	4.82	1343.99	3952.17	5.20111
708	21.8	4.86	1313.02	3905.11	5.27583
709	21.8	4.9	1282.64	3858.56	5.35174
710	21.8	4.94	1252.85	3812.5	5.42886
711	21.8	4.98	1223.65	3766.94	5.50722
712	21.8	5.02	1195.02	3721.87	5.58681
713	21.8	5.06	1166.96	3677.29	5.66766
714	21.8	5.1	1139.46	3633.2	5.74979
715	21.8	5.14	1112.52	3589.6	5.8332
716	21.8	5.18	1086.14	3546.47	5.91791
717	21.8	5.22	1060.3	3503.83	6.00394
718	21.8	5.26	1034.99	3461.67	6.0913
719	21.8	5.3	1010.22	3419.98	6.18001
720	21.8	5.34	985.964	3378.76	6.27008
721	21.8	5.38	962.229	3338	6.36153
722	21.8	5.42	939.004	3297.72	6.45437
723	21.8	5.46	916.28	3257.89	6.54862
724	21.8	5.5	894.051	3218.52	6.6443
725	21.8	5.54	872.308	3179.61	6.74141
726	21.8	5.58	851.046	3141.15	6.83998
727	21.8	5.62	830.255	3103.13	6.94002
728	21.8	5.66	809.929	3065.56	7.04155
729	21.8	5.7	790.06	3028.43	7.14458
730	21.8	5.74	770.64	2991.74	7.24913
731	21.8	5.78	751.662	2955.49	7.35521
732	21.8	5.82	733.119	2919.66	7.46285
733	21.8	5.86	715.001	2884.26	7.57205
734	21.8	5.9	697.303	2849.28	7.68284
735	21.8	5.94	680.016	2814.73	7.79523
736	21.8	5.98	663.133	2780.59	7.90923
737	21.8	6.02	646.646	2746.86	8.02487
738	21.8	6.06	630.548	2713.53	8.14216
739	21.8	6.1	614.831	2680.62	8.26112
740	21.8	6.14	599.489	2648.1	8.38177
741	21.8	6.18	584.512	2615.98	8.50411
742	21.8	6.22	569.896	2584.26	8.62818
743	21.8	6.26	555.631	2552.92	8.75398
744	21.8	6.3	541.711	2521.97	8.88153
745	21.8	6.34	528.128	2491.4	9.01086
746	21.8	6.38	514.877	2461.21	9.14198
747	21.8	6.42	501.949	2431.39	9.2749
748	21.8	6.46	489.338	2401.94	9.40965
749	21.8	6.5	477.037	2372.86	9.54624
750	21.8	6.54	465.04	2344.14	9.68469
751	21.8	6.58	453.339	2315.78	9.82502
752	21.8	6.62	441.928	2287.77	9.96725
753	21.8	6.66	430.801	2260.12	10.1114
754	21.8	6.7	419.952	2232.81	10.2575
755	21.8	6.74	409.374	2205.85	10.4055
756	21.8	6.78	399.06	2179.22	10.5555
757	21.8	6.82	389.006	2152.93	10.7075
758	21.8	6.86	379.204	2126.98	10.8615
759	21.8	6.9	369.65	2101.35	11.0176
760	22	3.9	2264.81	5225.27	3.74745
761	22	3.94	2218.69	5165.91	3.79775
762	22	3.98	2173.23	5107.07	3.84892
763	22	4.02	2128.43	5048.77	3.90098
764	22	4.06	2084.28	4990.98	3.95394
765	22	4.1	2040.8	4933.72	4.00781
766	22	4.14	1997.97	4876.99	4.0626
767	22	4.18	1955.8	4820.78	4.11833
768	22	4.22	1914.28	4765.1	4.17501
769	22	4.26	1873.42	4709.94	4.23266
770	22	4.3	1833.21	4655.31	4.29128
771	22	4.34	1793.65	4601.19	4.35089
772	22	4.38	1754.74	4547.6	4.41151
773	22	4.42	1716.47	4494.53	4.47314
774	22	4.46	1678.85	4441.98	4.53581
775	22	4.5	1641.86	4389.95	4.59952
776	22	4.54	1605.51	4338.44	4.66429
777	22	4.58	1569.8	4287.44	4.73013
778	22	4.62	1534.71	4236.95	4.79705
779	22	4.66	1500.25	4186.98	4.86508
780	22	4.7	1466.41	4137.52	4.93422
781	22	4.74	1433.19	4088.57	5.00449
782	22	4.78	1400.58	4040.13	5.0759
783	22	4.82	1368.58	3992.19	5.14846
784	22	4.86	1337.17	3944.76	5.2222
785	22	4.9	1306.37	3897.83	5.29712
786	22	4.94	1276.15	3851.39	5.37324
787	22	4.98	1246.53	3805.46	5.45058
788	22	5.02	1217.48	3760.02	5.52914
789	22	5.06	1189	3715.07	5.60895
790	22	5.1	1161.1	3670.61	5.69001
791	22	5.14	1133.75	3626.63	5.77235
792	22	5.18	1106.96	3583.14	5.85598
793	22	5.22	1080.72	3540.14	5.94091
794	22	5.26	1055.02	3497.61	6.02715
795	22	5.3	1029.85	3455.55	6.11473
796	22	5.34	1005.21	3413.97	6.20366
797	22	5.38	981.094	3372.86	6.29395
798	22	5.42	957.491	3332.21	6.38561
799	22	5.46	934.393	3292.03	6.47868
800	22	5.5	911.795	3252.31	6.57315
801	22	5.54	889.688	3213.04	6.66904
802	22	5.58	868.066	3174.23	6.76638
803	22	5.62	846.921	3135.86	6.86517
804	22	5.66	826.246	3097.95	6.96543
805	22	5.7	806.032	3060.47	7.06719
806	22	5.74	786.273	3023.44	7.17044
807	22	5.78	766.961	2986.84	7.27522
808	22	5.82	748.087	2950.68	7.38153
809	22	5.86	729.646	2914.94	7.48939
810	22	5.9	711.628	2879.63	7.59882
811	22	5.94	694.028	2844.74	7.70984
812	22	5.98	676.836	2810.27	7.82246
813	22	6.02	660.045	2776.21	7.93669
814	22	6.06	643.649	2742.57	8.05256
815	22	6.1	627.639	2709.33	8.17009
816	22	6.14	612.008	2676.49	8.28928
817	22	6.18	596.748	2644.06	8.41015
818	22	6.22	581.854	2612.01	8.53273
819	22	6.26	567.316	2580.37	8.65703
820	22	6.3	553.128	2549.1	8.78307
821	22	6.34	539.283	2518.23	8.91086
822	22	6.38	525.774	2487.73	9.04042
823	22	6.42	512.594	2457.61	9.17177
824	22	6.46	499.735	2427.86	9.30493
825	22	6.5	487.191	2398.48	9.43992
826	22	6.54	474.956	2369.47	9.57675
827	22	6.58	463.022	2340.82	9.71544
828	22	6.62	451.383	2312.52	9.85601
829	22	6.66	440.032	2284.58	9.99848
830	22	6.7	428.964	2256.99	10.1429
831	22	6.74	418.171	2229.74	10.2892
832	22	6.78	407.647	2202.84	10.4375
833	22	6.82	397.387	2176.28	10.5877
834	22	6.86	387.385	2150.05	10.74
835	22	6.9	377.634	2124.15	10.8942
836	22.2	3.9	2299.84	5274.08	3.71433
837	22.2	3.94	2253.29	5214.35	3.76395
838	22.2	3.98	2207.38	5155.15	3.81444
839	22.2	4.02	2162.14	5096.47	3.86579
840	22.2	4.06	2117.55	5038.31	3.91804
841	22.2	4.1	2073.62	4980.68	3.97118
842	22.2	4.14	2030.35	4923.58	4.02524
843	22.2	4.18	1987.73	4866.99	4.08022
844	22.2	4.22	1945.77	4810.94	4.13614
845	22.2	4.26	1904.45	4755.4	4.19301
846	22.2	4.3	1863.8	4700.39	4.25085
847	22.2	4.34	1823.79	4645.9	4.30967
848	22.2	4.38	1784.43	4591.93	4.36947
849	22.2	4.42	1745.71	4538.49	4.43029
850	22.2	4.46	1707.64	4485.56	4.49212
851	22.2	4.5	1670.21	4433.15	4.55498
852	22.2	4.54	1633.42	4381.26	4.61889
853	22.2	4.58	1597.26	4329.88	4.68386
854	22.2	4.62	1561.73	4279.02	4.7499
855	22.2	4.66	1526.83	4228.67	4.81703
856	22.2	4.7	1492.55	4178.84	4.88526
857	22.2	4.74	1458.89	4129.51	4.9546
858	22.2	4.78	1425.84	4080.69	5.02508
859	22.2	4.82	1393.41	4032.38	5.09669
860	22.2	4.86	1361.57	3984.57	5.16947
861	22.2	4.9	1330.34	3937.26	5.24341
862	22.2	4.94	1299.7	3890.46	5.31855
863	22.2	4.98	1269.65	3844.15	5.39488
864	22.2	5.02	1240.18	3798.34	5.47243
865	22.2	5.06	1211.29	3753.02	5.5512
866	22.2	5.1	1182.97	3708.19	5.63123
867	22.2	5.14	1155.22	3663.85	5.71251
868	22.2	5.18	1128.03	3619.99	5.79506
869	22.2	5.22	1101.38	3576.62	5.8789
870	22.2	5.26	1075.28	3533.72	5.96405
871	22.2	5.3	1049.72	3491.31	6.05051
872	22.2	5.34	1024.7	3449.36	6.13831
873	22.2	5.38	1000.2	3407.89	6.22746
874	22.2	5.42	976.212	3366.89	6.31797
875	22.2	5.46	952.74	3326.35	6.40985
876	22.2	5.5	929.771	3286.27	6.50314
877	22.2	5.54	907.298	3246.65	6.59783
878	22.2	5.58	885.315	3207.49	6.69395
879	22.2	5.62	863.813	3168.77	6.79151
880	22.2	5.66	842.786	3130.51	6.89053
881	22.2	5.7	822.225	3092.69	6.99102
882	22.2	5.74	802.124	3055.32	7.093
883	22.2	5.78	782.475	3018.38	7.19648
884	22.2	5.82	763.269	2981.87	7.30148
885	22.2	5.86	744.501	2945.8	7.40802
886	22.2	5.9	726.162	2910.16	7.51612
887	22.2	5.94	708.244	2874.94	7.62578
888	22.2	5.98	690.741	2840.13	7.73703
889	22.2	6.02	673.644	2805.75	7.84988
890	22.2	6.06	656.947	2771.78	7.96435
891	22.2	6.1	640.64	2738.22	8.08045
892	22.2	6.14	624.719	2705.06	8.19821
893	22.2	6.18	609.173	2672.31	8.31763
894	22.2	6.22	593.998	2639.95	8.43875
895	22.2	6.26	579.185	2607.99	8.56156
896	22.2	6.3	564.726	2576.42	8.6861
897	22.2	6.34	550.616	2545.23	8.81237
898	22.2	6.38	536.846	2514.43	8.9404
899	22.2	6.42	523.41	2484.01	9.0702
900	22.2	6.46	510.301	2453.96	9.20179
901	22.2	6.5	497.511	2424.28	9.33519
902	22.2	6.54	485.035	2394.97	9.47042
903	22.2	6.58	472.865	2366.03	9.60749
904	22.2	6.62	460.995	2337.44	9.74643
905	22.2	6.66	449.417	2309.21	9.88724
906	22.2	6.7	438.127	2281.34	10.03
907	22.2	6.74	427.117	2253.81	10.1746
908	22.2	6.78	416.381	2226.63	10.3212
909	22.2	6.82	405.912	2199.79	10.4697
910	22.2	6.86	395.706	2173.28	10.6202
911	22.2	6.9	385.755	2147.11	10.7727
912	22.4	3.9	2335.08	5322.99	3.68179
913	22.4	3.94	2288.09	5262.9	3.73075
914	22.4	3.98	2241.75	5203.33	3.78055
915	22.4	4.02	2196.06	5144.28	3.83121
916	22.4	4.06	2151.04	5085.76	3.88275
917	22.4	4.1	2106.66	5027.76	3.93518
918	22.4	4.14	2062.95	4970.28	3.98852
919	22.4	4.18	2019.88	4913.33	4.04276
920	22.4	4.22	1977.47	4856.9	4.09793
921	22.4	4.26	1935.72	4800.99	4.15405
922	22.4	4.3	1894.61	4745.61	4.21111
923	22.4	4.34	1854.16	4690.75	4.26914
924	22.4	4.38	1814.35	4636.4	4.32815
925	22.4	4.42	1775.19	4582.58	4.38816
926	22.4	4.46	1736.67	4529.28	4.44917
927	22.4	4.5	1698.8	4476.49	4.5112
928	22.4	4.54	1661.56	4424.23	4.57426
929	22.4	4.58	1624.96	4372.47	4.63837
930	22.4	4.62	1588.99	4321.24	4.70354
931	22.4	4.66	1553.65	4270.52	4.76979
932	22.4	4.7	1518.93	4220.3	4.83712
933	22.4	4.74	1484.83	4170.6	4.90556
934	22.4	4.78	1451.35	4121.41	4.97511
935	22.4	4.82	1418.48	4072.72	5.04579
936	22.4	4.86	1386.22	4024.54	5.11762
937	22.4	4.9	1354.56	3976.86	5.1906
938	22.4	4.94	1323.5	3929.69	5.26476
939	22.4	4.98	1293.02	3883.01	5.3401
940	22.4	5.02	1263.14	3836.83	5.41665
941	22.4	5.06	1233.83	3791.14	5.49441
942	22.4	5.1	1205.1	3745.94	5.5734
943	22.4	5.14	1176.93	3701.23	5.65364
944	22.4	5.18	1149.33	3657.01	5.73514
945	22.4	5.22	1122.29	3613.27	5.81791
946	22.4	5.26	1095.79	3570.01	5.90197
947	22.4	5.3	1069.84	3527.23	5.98734
948	22.4	5.34	1044.42	3484.93	6.07402
949	22.4	5.38	1019.53	3443.1	6.16204
950	22.4	5.42	995.169	3401.74	6.25141
951	22.4	5.46	971.319	3360.84	6.34214
952	22.4	5.5	947.978	3320.41	6.43425
953	22.4	5.54	925.137	3280.44	6.52776
954	22.4	5.58	902.79	3240.93	6.62268
955	22.4	5.62	880.93	3201.87	6.71903
956	22.4	5.66	859.548	3163.26	6.81681
957	22.4	5.7	838.639	3125.09	6.91606
958	22.4	5.74	818.194	3087.37	7.01678
959	22.4	5.78	798.205	3050.09	7.11898
960	22.4	5.82	778.666	3013.25	7.2227
961	22.4	5.86	759.568	2976.84	7.32793
962	22.4	5.9	740.905	2940.86	7.4347
963	22.4	5.94	722.668	2905.31	7.54303
964	22.4	5.98	704.85	2870.18	7.65292
965	22.4	6.02	687.444	2835.47	7.76441
966	22.4	6.06	670.443	2801.17	7.87749
967	22.4	6.1	653.838	2767.29	7.99219
968	22.4	6.14	637.622	2733.81	8.10854
969	22.4	6.18	621.789	2700.74	8.22653
970	22.4	6.22	606.33	2668.06	8.34619
971	22.4	6.26	591.238	2635.79	8.46754
972	22.4	6.3	576.506	2603.9	8.5906
973	22.4	6.34	562.127	2572.41	8.71537
974	22.4	6.38	548.094	2541.3	8.84188
975	22.4	6.42	534.4	2510.58	8.97015
976	22.4	6.46	521.037	2480.23	9.1002
977	22.4	6.5	507.999	2450.25	9.23203
978	22.4	6.54	495.279	2420.65	9.36568
979	22.4	6.58	482.87	2391.41	9.50115
980	22.4	6.62	470.765	2362.53	9.63846
981	22.4	6.66	458.959	2334.02	9.77764
982	22.4	6.7	447.444	2305.85	9.9187
983	22.4	6.74	436.213	2278.04	10.0617
984	22.4	6.78	425.262	2250.58	10.2065
985	22.4	6.82	414.582	2223.46	10.3534
986	22.4	6.86	404.169	2196.68	10.5021
987	22.4	6.9	394.017	2170.24	10.6529
988	22.6	3.9	2370.51	5372	3.64982
989	22.6	3.94	2323.09	5311.55	3.69811
990	22.6	3.98	2276.31	5251.62	3.74724
991	22.6	4.02	2230.19	5192.21	3.79723
992	22.6	4.06	2184.73	5133.32	3.84808
993	22.6	4.1	2139.92	5074.95	3.89981
994	22.6	4.14	2095.76	5017.11	3.95242
995	22.6	4.18	2052.26	4959.79	4.00595
996	22.6	4.22	2009.4	4902.99	4.06038
997	22.6	4.26	1967.2	4846.71	4.11575
998	22.6	4.3	1925.66	4790.96	4.17205
999	22.6	4.34	1884.76	4735.72	4.22931
1000	22.6	4.38	1844.51	4681.01	4.28754
1001	22.6	4.42	1804.9	4626.81	4.34675
1002	22.6	4.46	1765.94	4573.14	4.40695
1003	22.6	4.5	1727.62	4519.98	4.46816
1004	22.6	4.54	1689.94	4467.34	4.53039
1005	22.6	4.58	1652.9	4415.22	4.59366
1006	22.6	4.62	1616.49	4363.61	4.65797
1007	22.6	4.66	1580.71	4312.51	4.72334
1008	22.6	4.7	1545.55	4261.93	4.78979
1009	22.6	4.74	1511.02	4211.85	4.85733
1010	22.6	4.78	1477.11	4162.29	4.92598
1011	22.6	4.82	1443.8	4113.23	4.99574
1012	22.6	4.86	1411.11	4064.68	5.06663
1013	22.6	4.9	1379.02	4016.63	5.13867
1014	22.6	4.94	1347.53	3969.08	5.21186
1015	22.6	4.98	1316.64	3922.03	5.28623
1016	22.6	5.02	1286.33	3875.48	5.36179
1017	22.6	5.06	1256.61	3829.42	5.43855
1018	22.6	5.1	1227.47	3783.86	5.51653
1019	22.6	5.14	1198.89	3738.78	5.59574
1020	22.6	5.18	1170.88	3694.2	5.67619
1021	22.6	5.22	1143.44	3650.1	5.75791
1022	22.6	5.26	1116.54	3606.48	5.8409
1023	22.6	5.3	1090.19	3563.34	5.92518
1024	22.6	5.34	1064.38	3520.67	6.01077
1025	22.6	5.38	1039.11	3478.48	6.09768
1026	22.6	5.42	1014.36	3436.77	6.18592
1027	22.6	5.46	990.132	3395.52	6.27551
1028	22.6	5.5	966.416	3354.73	6.36647
1029	22.6	5.54	943.206	3314.41	6.45881
1030	22.6	5.58	920.494	3274.54	6.55254
1031	22.6	5.62	898.272	3235.13	6.64769
1032	22.6	5.66	876.535	3196.18	6.74426
1033	22.6	5.7	855.274	3157.67	6.84228
1034	22.6	5.74	834.483	3119.61	6.94176
1035	22.6	5.78	814.152	3081.99	7.04271
1036	22.6	5.82	794.276	3044.81	7.14515
1037	22.6	5.86	774.847	3008.06	7.24909
1038	22.6	5.9	755.857	2971.75	7.35456
1039	22.6	5.94	737.299	2935.86	7.46156
1040	22.6	5.98	719.164	2900.4	7.57012
1041	22.6	6.02	701.447	2865.36	7.68025
1042	22.6	6.06	684.139	2830.74	7.79197
1043	22.6	6.1	667.232	2796.53	7.90529
1044	22.6	6.14	650.72	2762.73	8.02024
1045	22.6	6.18	634.595	2729.34	8.13681
1046	22.6	6.22	618.85	2696.35	8.25505
1047	22.6	6.26	603.477	2663.76	8.37495
1048	22.6	6.3	588.469	2631.57	8.49654
1049	22.6	6.34	573.819	2599.76	8.61984
1050	22.6	6.38	559.519	2568.35	8.74485
1051	22.6	6.42	545.564	2537.32	8.87161
1052	22.6	6.46	531.944	2506.67	9.00012
1053	22.6	6.5	518.655	2476.39	9.13041
1054	22.6	6.54	505.688	2446.49	9.26249
1055	22.6	6.58	493.038	2416.96	9.39638
1056	22.6	6.62	480.696	2387.79	9.5321
1057	22.6	6.66	468.658	2358.99	9.66966
1058	22.6	6.7	456.915	2330.54	9.80909
1059	22.6	6.74	445.462	2302.45	9.9504
1060	22.6	6.78	434.292	2274.7	10.0936
1061	22.6	6.82	423.399	2247.3	10.2387
1062	22.6	6.86	412.776	2220.25	10.3858
1063	22.6	6.9	402.419	2193.53	10.5348
1064	22.8	3.9	2406.13	5421.11	3.61839
1065	22.8	3.94	2358.28	5360.3	3.66603
1066	22.8	3.98	2311.08	5300.01	3.71451
1067	22.8	4.02	2264.53	5240.24	3.76383
1068	22.8	4.06	2218.63	5180.99	3.814
1069	22.8	4.1	2173.38	5122.26	3.86504
1070	22.8	4.14	2128.79	5064.06	3.91695
1071	22.8	4.18	2084.84	5006.37	3.96976
1072	22.8	4.22	2041.55	4949.2	4.02347
1073	22.8	4.26	1998.91	4892.56	4.0781
1074	22.8	4.3	1956.92	4836.44	4.13366
1075	22.8	4.34	1915.58	4780.83	4.19016
1076	22.8	4.38	1874.89	4725.75	4.24761
1077	22.8	4.42	1834.85	4671.19	4.30604
1078	22.8	4.46	1795.44	4617.14	4.36544
1079	22.8	4.5	1756.68	4563.61	4.42585
1080	22.8	4.54	1718.56	4510.6	4.48726
1081	22.8	4.58	1681.08	4458.1	4.54969
1082	22.8	4.62	1644.23	4406.12	4.61316
1083	22.8	4.66	1608.01	4354.66	4.67768
1084	22.8	4.7	1572.42	4303.7	4.74326
1085	22.8	4.74	1537.45	4253.26	4.80992
1086	22.8	4.78	1503.1	4203.32	4.87766
1087	22.8	4.82	1469.37	4153.89	4.94652
1088	22.8	4.86	1436.25	4104.97	5.01649
1089	22.8	4.9	1403.73	4056.55	5.08759
1090	22.8	4.94	1371.82	4008.64	5.15984
1091	22.8	4.98	1340.5	3961.22	5.23325
1092	22.8	5.02	1309.77	3914.3	5.30784
1093	22.8	5.06	1279.63	3867.88	5.38361
1094	22.8	5.1	1250.08	3821.95	5.46059
1095	22.8	5.14	1221.09	3776.51	5.53878
1096	22.8	5.18	1192.68	3731.56	5.61821
1097	22.8	5.22	1164.82	3687.09	5.69889
1098	22.8	5.26	1137.53	3643.11	5.78082
1099	22.8	5.3	1110.78	3599.61	5.86404
1100	22.8	5.34	1084.58	3556.59	5.94854
1101	22.8	5.38	1058.92	3514.04	6.03435
1102	22.8	5.42	1033.79	3471.97	6.12148
1103	22.8	5.46	1009.18	3430.36	6.20995
1104	22.8	5.5	985.087	3389.23	6.29977
1105	22.8	5.54	961.504	3348.55	6.39095
1106	22.8	5.58	938.425	3308.34	6.48352
1107	22.8	5.62	915.841	3268.58	6.57749
1108	22.8	5.66	893.746	3229.28	6.67286
1109	22.8	5.7	872.132	3190.43	6.76967
1110	22.8	5.74	850.991	3152.02	6.86791
1111	22.8	5.78	830.317	3114.06	6.96762
1112	22.8	5.82	810.102	3076.54	7.0688
1113	22.8	5.86	790.339	3039.46	7.17148
1114	22.8	5.9	771.02	3002.81	7.27566
1115	22.8	5.94	752.137	2966.59	7.38136
1116	22.8	5.98	733.684	2930.8	7.4886
1117	22.8	6.02	715.652	2895.43	7.5974
1118	22.8	6.06	698.035	2860.48	7.70777
1119	22.8	6.1	680.824	2825.95	7.81973
1120	22.8	6.14	664.013	2791.83	7.93329
1121	22.8	6.18	647.594	2758.12	8.04847
1122	22.8	6.22	631.56	2724.82	8.16529
1123	22.8	6.26	615.902	2691.91	8.28376
1124	22.8	6.3	600.616	2659.41	8.40391
1125	22.8	6.34	585.691	2627.29	8.52574
1126	22.8	6.38	571.123	2595.57	8.64928
1127	22.8	6.42	556.903	2564.24	8.77454
1128	22.8	6.46	543.025	2533.28	8.90155
1129	22.8	6.5	529.481	2502.71	9.03031
1130	22.8	6.54	516.265	2472.51	9.16084
1131	22.8	6.58	503.37	2442.68	9.29317
1132	22.8	6.62	490.789	2413.22	9.42731
1133	22.8	6.66	478.515	2384.13	9.56328
1134	22.8	6.7	466.542	2355.39	9.70109
1135	22.8	6.74	454.863	2327.01	9.84077
1136	22.8	6.78	443.472	2298.99	9.98233
1137	22.8	6.82	432.363	2271.31	10.1258
1138	22.8	6.86	421.528	2243.98	10.2712
1139	22.8	6.9	410.963	2216.99	10.4185
1140	23	3.9	2441.94	5470.32	3.5875
1141	23	3.94	2393.67	5409.15	3.63451
1142	23	3.98	2346.04	5348.51	3.68234
1143	23	4.02	2299.06	5288.38	3.731
1144	23	4.06	2252.73	5228.77	3.7805
1145	23	4.1	2207.05	5169.68	3.83086
1146	23	4.14	2162.02	5111.12	3.88208
1147	23	4.18	2117.64	5053.07	3.93419
1148	23	4.22	2073.92	4995.54	3.98719
1149	23	4.26	2030.84	4938.53	4.04109
1150	23	4.3	1988.41	4882.04	4.09591
1151	23	4.34	1946.63	4826.07	4.15166
1152	23	4.38	1905.5	4770.62	4.20836
1153	23	4.42	1865.02	4715.69	4.26601
1154	23	4.46	1825.17	4661.28	4.32464
1155	23	4.5	1785.98	4607.38	4.38424
1156	23	4.54	1747.42	4554	4.44485
1157	23	4.58	1709.49	4501.14	4.50646
1158	23	4.62	1672.21	4448.79	4.5691
1159	23	4.66	1635.55	4396.95	4.63277
1160	23	4.7	1599.52	4345.63	4.6975
1161	23	4.74	1564.12	4294.81	4.76329
1162	23	4.78	1529.34	4244.51	4.83015
1163	23	4.82	1495.17	4194.71	4.89811
1164	23	4.86	1461.62	4145.42	4.96718
1165	23	4.9	1428.68	4096.63	5.03736
1166	23	4.94	1396.34	4048.35	5.10868
1167	23	4.98	1364.6	4000.57	5.18114
1168	23	5.02	1333.46	3953.28	5.25477
1169	23	5.06	1302.9	3906.49	5.32957
1170	23	5.1	1272.93	3860.2	5.40556
1171	23	5.14	1243.53	3814.4	5.48276
1172	23	5.18	1214.71	3769.08	5.56117
1173	23	5.22	1186.45	3724.26	5.64082
1174	23	5.26	1158.76	3679.92	5.72172
1175	23	5.3	1131.61	3636.06	5.80388
1176	23	5.34	1105.02	3592.68	5.88731
1177	23	5.38	1078.97	3549.77	5.97204
1178	23	5.42	1053.45	3507.35	6.05808
1179	23	5.46	1028.46	3465.39	6.14544
1180	23	5.5	1003.99	3423.9	6.23413
1181	23	5.54	980.033	3382.87	6.32418
1182	23	5.58	956.584	3342.31	6.41559
1183	23	5.62	933.636	3302.2	6.50839
1184	23	5.66	911.181	3262.55	6.60259
1185	23	5.7	889.211	3223.36	6.69819
1186	23	5.74	867.72	3184.61	6.79523
1187	23	5.78	846.7	3146.31	6.89371
1188	23	5.82	826.144	3108.45	6.99366
1189	23	5.86	806.045	3071.03	7.09507
1190	23	5.9	786.394	3034.05	7.19798
1191	23	5.94	767.185	2997.5	7.3024
1192	23	5.98	748.41	2961.38	7.40834
1193	23	6.02	730.061	2925.68	7.51582
1194	23	6.06	712.132	2890.41	7.62486
1195	23	6.1	694.615	2855.55	7.73547
1196	23	6.14	677.502	2821.11	7.84767
1197	23	6.18	660.786	2787.08	7.96147
1198	23	6.22	644.46	2753.46	8.07689
1199	23	6.26	628.516	2720.24	8.19396
1200	23	6.3	612.947	2687.42	8.31268
1201	23	6.34	597.747	2655	8.43307
1202	23	6.38	582.906	2622.97	8.55515
1203	23	6.42	568.42	2591.32	8.67893
1204	23	6.46	554.28	2560.07	8.80444
1205	23	6.5	540.479	2529.19	8.93169
1206	23	6.54	527.011	2498.7	9.0607
1207	23	6.58	513.868	2468.58	9.19149
1208	23	6.62	501.044	2438.82	9.32407
1209	23	6.66	488.533	2409.44	9.45846
1210	23	6.7	476.327	2380.41	9.59468
1211	23	6.74	464.419	2351.75	9.73274
1212	23	6.78	452.804	2323.44	9.87267
1213	23	6.82	441.476	2295.48	10.0145
1214	23	6.86	430.426	2267.87	10.1582
1215	23	6.9	419.651	2240.61	10.3038
1216	23.2	3.9	2477.94	5519.62	3.55714
1217	23.2	3.94	2429.24	5458.1	3.60352
1218	23.2	3.98	2381.19	5397.11	3.65072
1219	23.2	4.02	2333.79	5336.62	3.69873
1220	23.2	4.06	2287.03	5276.66	3.74757
1221	23.2	4.1	2240.92	5217.21	3.79726
1222	23.2	4.14	2195.46	5158.29	3.84781
1223	23.2	4.18	2150.65	5099.88	3.89922
1224	23.2	4.22	2106.49	5041.99	3.95152
1225	23.2	4.26	2062.98	4984.62	4.00471
1226	23.2	4.3	2020.12	4927.77	4.0588
1227	23.2	4.34	1977.9	4871.44	4.11382
1228	23.2	4.38	1936.33	4815.62	4.16977
1229	23.2	4.42	1895.41	4760.33	4.22666
1230	23.2	4.46	1855.13	4705.55	4.28452
1231	23.2	4.5	1815.5	4651.29	4.34334
1232	23.2	4.54	1776.5	4597.54	4.40315
1233	23.2	4.58	1738.14	4544.31	4.46396
1234	23.2	4.62	1700.42	4491.59	4.52578
1235	23.2	4.66	1663.33	4439.39	4.58862
1236	23.2	4.7	1626.86	4387.7	4.6525
1237	23.2	4.74	1591.03	4336.52	4.71743
1238	23.2	4.78	1555.81	4285.85	4.78343
1239	23.2	4.82	1521.22	4235.68	4.85051
1240	23.2	4.86	1487.24	4186.03	4.91868
1241	23.2	4.9	1453.87	4136.87	4.98796
1242	23.2	4.94	1421.11	4088.22	5.05835
1243	23.2	4.98	1388.95	4040.08	5.12988
1244	23.2	5.02	1357.38	3992.43	5.20256
1245	23.2	5.06	1326.41	3945.27	5.27641
1246	23.2	5.1	1296.02	3898.62	5.35143
1247	23.2	5.14	1266.21	3852.45	5.42764
1248	23.2	5.18	1236.98	3806.78	5.50506
1249	23.2	5.22	1208.32	3761.59	5.58369
1250	23.2	5.26	1180.22	3716.89	5.66356
1251	23.2	5.3	1152.68	3672.67	5.74468
1252	23.2	5.34	1125.69	3628.94	5.82707
1253	23.2	5.38	1099.25	3585.68	5.91073
1254	23.2	5.42	1073.34	3542.89	5.99569
1255	23.2	5.46	1047.97	3500.58	6.08195
1256	23.2	5.5	1023.12	3458.74	6.16954
1257	23.2	5.54	998.791	3417.36	6.25846
1258	23.2	5.58	974.972	3376.45	6.34874
1259	23.2	5.62	951.658	3336	6.44039
1260	23.2	5.66	928.84	3296	6.53342
1261	23.2	5.7	906.514	3256.46	6.62784
1262	23.2	5.74	884.67	3217.38	6.72369
1263	23.2	5.78	863.302	3178.73	6.82096
1264	23.2	5.82	842.402	3140.54	6.91968
1265	23.2	5.86	821.964	3102.78	7.01986
1266	23.2	5.9	801.98	3065.47	7.12151
1267	23.2	5.94	782.441	3028.58	7.22466
1268	23.2	5.98	763.342	2992.13	7.32932
1269	23.2	6.02	744.675	2956.11	7.4355
1270	23.2	6.06	726.431	2920.5	7.54322
1271	23.2	6.1	708.605	2885.32	7.6525
1272	23.2	6.14	691.188	2850.56	7.76335
1273	23.2	6.18	674.173	2816.21	7.87579
1274	23.2	6.22	657.552	2782.27	7.98984
1275	23.2	6.26	641.319	2748.74	8.10551
1276	23.2	6.3	625.466	2715.6	8.22282
1277	23.2	6.34	609.985	2682.87	8.34178
1278	23.2	6.38	594.871	2650.53	8.46242
1279	23.2	6.42	580.114	2618.59	8.58475
1280	23.2	6.46	565.71	2587.03	8.70879
1281	23.2	6.5	551.649	2555.85	8.83455
1282	23.2	6.54	537.926	2525.06	8.96205
1283	23.2	6.58	524.533	2494.64	9.09131
1284	23.2	6.62	511.464	2464.59	9.22235
1285	23.2	6.66	498.712	2434.91	9.35518
1286	23.2	6.7	486.27	2405.6	9.48982
1287	23.2	6.74	474.131	2376.65	9.6263
1288	23.2	6.78	462.29	2348.06	9.76462
1289	23.2	6.82	450.739	2319.82	9.90481
1290	23.2	6.86	439.472	2291.93	10.0469
1291	23.2	6.9	428.484	2264.39	10.1909
1292	23.4	3.9	2514.12	5569.01	3.52729
1293	23.4	3.94	2465.01	5507.15	3.57306
1294	23.4	3.98	2416.53	5445.8	3.61963
1295	23.4	4.02	2368.71	5384.97	3.66701
1296	23.4	4.06	2321.53	5324.65	3.7152
1297	23.4	4.1	2274.99	5264.85	3.76423
1298	23.4	4.14	2229.11	5205.57	3.81411
1299	23.4	4.18	2183.87	5146.81	3.86485
1300	23.4	4.22	2139.28	5088.56	3.91645
1301	23.4	4.26	2095.33	5030.83	3.96894
1302	23.4	4.3	2052.04	4973.62	4.02232
1303	23.4	4.34	2009.39	4916.93	4.07662
1304	23.4	4.38	1967.39	4860.75	4.13183
1305	23.4	4.42	1926.03	4805.09	4.18798
1306	23.4	4.46	1885.31	4749.95	4.24507
1307	23.4	4.5	1845.24	4695.33	4.30312
1308	23.4	4.54	1805.81	4641.22	4.36215
1309	23.4	4.58	1767.02	4587.62	4.42216
1310	23.4	4.62	1728.86	4534.54	4.48317
1311	23.4	4.66	1691.33	4481.97	4.5452
1312	23.4	4.7	1654.44	4429.92	4.60825
1313	23.4	4.74	1618.17	4378.37	4.67234
1314	23.4	4.78	1582.53	4327.33	4.73748
1315	23.4	4.82	1547.5	4276.81	4.80369
1316	23.4	4.86	1513.1	4226.78	4.87098
1317	23.4	4.9	1479.3	4177.27	4.93936
1318	23.4	4.94	1446.11	4128.25	5.00885
1319	23.4	4.98	1413.53	4079.74	5.07947
1320	23.4	5.02	1381.55	4031.73	5.15121
1321	23.4	5.06	1350.15	3984.22	5.22411
1322	23.4	5.1	1319.35	3937.2	5.29818
1323	23.4	5.14	1289.13	3890.67	5.37342
1324	23.4	5.18	1259.49	3844.64	5.44985
1325	23.4	5.22	1230.43	3799.09	5.52749
1326	23.4	5.26	1201.93	3754.03	5.60635
1327	23.4	5.3	1173.99	3709.46	5.68644
1328	23.4	5.34	1146.6	3665.36	5.76779
1329	23.4	5.38	1119.77	3621.75	5.8504
1330	23.4	5.42	1093.47	3578.61	5.93429
1331	23.4	5.46	1067.71	3535.95	6.01948
1332	23.4	5.5	1042.49	3493.75	6.10597
1333	23.4	5.54	1017.78	3452.03	6.19379
1334	23.4	5.58	993.588	3410.77	6.28294
1335	23.4	5.62	969.905	3369.97	6.37345
1336	23.4	5.66	946.725	3329.63	6.46533
1337	23.4	5.7	924.039	3289.75	6.5586
1338	23.4	5.74	901.84	3250.32	6.65326
1339	23.4	5.78	880.122	3211.33	6.74934
1340	23.4	5.82	858.877	3172.8	6.84685
1341	23.4	5.86	838.098	3134.71	6.9458
1342	23.4	5.9	817.778	3097.06	7.04622
1343	23.4	5.94	797.908	3059.84	7.14812
1344	23.4	5.98	778.483	3023.06	7.25151
1345	23.4	6.02	759.494	2986.7	7.3564
1346	23.4	6.06	740.934	2950.78	7.46283
1347	23.4	6.1	722.795	2915.27	7.57079
1348	23.4	6.14	705.071	2880.19	7.68032
1349	23.4	6.18	687.754	2845.52	7.79141
1350	23.4	6.22	670.837	2811.26	7.9041
1351	23.4	6.26	654.312	2777.41	8.01839
1352	23.4	6.3	638.171	2743.96	8.13431
1353	23.4	6.34	622.409	2710.92	8.25187
1354	23.4	6.38	607.017	2678.27	8.37108
1355	23.4	6.42	591.988	2646.02	8.49197
1356	23.4	6.46	577.316	2614.16	8.61455
1357	23.4	6.5	562.993	2582.68	8.73884
1358	23.4	6.54	549.012	2551.58	8.86485
1359	23.4	6.58	535.366	2520.87	8.99261
1360	23.4	6.62	522.049	2490.53	9.12212
1361	23.4	6.66	509.054	2460.56	9.25342
1362	23.4	6.7	496.373	2430.96	9.38651
1363	23.4	6.74	484.001	2401.72	9.52141
1364	23.4	6.78	471.93	2372.84	9.65814
1365	23.4	6.82	460.154	2344.32	9.79672
1366	23.4	6.86	448.667	2316.15	9.93717
1367	23.4	6.9	437.463	2288.33	10.0795
1368	23.6	3.9	2550.47	5618.49	3.49795
1369	23.6	3.94	2500.95	5556.28	3.54312
1370	23.6	3.98	2452.06	5494.59	3.58907
1371	23.6	4.02	2403.82	5433.41	3.63582
1372	23.6	4.06	2356.22	5372.74	3.68338
1373	23.6	4.1	2309.26	5312.59	3.73176
1374	23.6	4.14	2262.95	5252.96	3.78098
1375	23.6	4.18	2217.29	5193.84	3.83105
1376	23.6	4.22	2172.27	5135.24	3.88198
1377	23.6	4.26	2127.9	5077.16	3.93377
1378	23.6	4.3	2084.17	5019.59	3.98646
1379	23.6	4.34	2041.09	4962.54	4.04003
1380	23.6	4.38	1998.66	4906	4.09452
1381	23.6	4.42	1956.87	4849.99	4.14993
1382	23.6	4.46	1915.72	4794.48	4.20628
1383	23.6	4.5	1875.21	4739.5	4.26358
1384	23.6	4.54	1835.35	4685.03	4.32183
1385	23.6	4.58	1796.12	4631.07	4.38106
1386	23.6	4.62	1757.53	4577.63	4.44128
1387	23.6	4.66	1719.57	4524.7	4.5025
1388	23.6	4.7	1682.25	4472.28	4.56473
1389	23.6	4.74	1645.55	4420.37	4.62799
1390	23.6	4.78	1609.47	4368.97	4.69229
1391	23.6	4.82	1574.02	4318.08	4.75764
1392	23.6	4.86	1539.19	4267.69	4.82406
1393	23.6	4.9	1504.97	4217.81	4.89157
1394	23.6	4.94	1471.36	4168.44	4.96016
1395	23.6	4.98	1438.35	4119.57	5.02987
1396	23.6	5.02	1405.95	4071.19	5.1007
1397	23.6	5.06	1374.14	4023.32	5.17267
1398	23.6	5.1	1342.92	3975.94	5.24579
1399	23.6	5.14	1312.29	3929.05	5.32007
1400	23.6	5.18	1282.24	3882.66	5.39553
1401	23.6	5.22	1252.77	3836.75	5.47219
1402	23.6	5.26	1223.87	3791.34	5.55005
1403	23.6	5.3	1195.53	3746.41	5.62914
1404	23.6	5.34	1167.75	3701.96	5.70946
1405	23.6	5.38	1140.52	3657.99	5.79103
1406	23.6	5.42	1113.83	3614.5	5.87387
1407	23.6	5.46	1087.69	3571.48	5.95799
1408	23.6	5.5	1062.08	3528.94	6.04341
1409	23.6	5.54	1037	3486.86	6.13013
1410	23.6	5.58	1012.43	3445.26	6.21818
1411	23.6	5.62	988.379	3404.11	6.30757
1412	23.6	5.66	964.834	3363.43	6.39832
1413	23.6	5.7	941.787	3323.2	6.49043
1414	23.6	5.74	919.232	3283.43	6.58393
1415	23.6	5.78	897.162	3244.11	6.67883
1416	23.6	5.82	875.569	3205.24	6.77515
1417	23.6	5.86	854.448	3166.81	6.8729
1418	23.6	5.9	833.789	3128.82	6.9721
1419	23.6	5.94	813.586	3091.27	7.07275
1420	23.6	5.98	793.832	3054.16	7.17489
1421	23.6	6.02	774.519	3017.48	7.27852
1422	23.6	6.06	755.64	2981.22	7.38367
1423	23.6	6.1	737.187	2945.4	7.49033
1424	23.6	6.14	719.154	2909.99	7.59854
1425	23.6	6.18	701.532	2875	7.70831
1426	23.6	6.22	684.315	2840.42	7.81966
1427	23.6	6.26	667.495	2806.26	7.93259
1428	23.6	6.3	651.065	2772.5	8.04714
1429	23.6	6.34	635.018	2739.14	8.16331
1430	23.6	6.38	619.346	2706.18	8.28111
1431	23.6	6.42	604.043	2673.62	8.40058
1432	23.6	6.46	589.1	2641.46	8.52172
1433	23.6	6.5	574.512	2609.68	8.64456
1434	23.6	6.54	560.271	2578.28	8.7691
1435	23.6	6.58	546.369	2547.27	8.89537
1436	23.6	6.62	532.801	2516.63	9.02338
1437	23.6	6.66	519.56	2486.37	9.15315
1438	23.6	6.7	506.637	2456.48	9.2847
1439	23.6	6.74	494.028	2426.95	9.41805
1440	23.6	6.78	481.725	2397.79	9.55321
1441	23.6	6.82	469.722	2368.99	9.6902
1442	23.6	6.86	458.013	2340.54	9.82904
1443	23.6	6.9	446.59	2312.44	9.96975
1444	23.8	3.9	2587	5668.05	3.46911
1445	23.8	3.94	2537.07	5605.51	3.51368
1446	23.8	3.98	2487.77	5543.47	3.55902
1447	23.8	4.02	2439.11	5481.95	3.60516
1448	23.8	4.06	2391.1	5420.94	3.65209
1449	23.8	4.1	2343.72	5360.44	3.69984
1450	23.8	4.14	2296.99	5300.46	3.74841
1451	23.8	4.18	2250.91	5240.99	3.79782
1452	23.8	4.22	2205.46	5182.03	3.84808
1453	23.8	4.26	2160.66	5123.6	3.8992
1454	23.8	4.3	2116.51	5065.68	3.95119
1455	23.8	4.34	2073	5008.27	4.00406
1456	23.8	4.38	2030.14	4951.38	4.05784
1457	23.8	4.42	1987.92	4895	4.11253
1458	23.8	4.46	1946.34	4839.15	4.16814
1459	23.8	4.5	1905.41	4783.8	4.22468
1460	23.8	4.54	1865.11	4728.97	4.28218
1461	23.8	4.58	1825.45	4674.65	4.34064
1462	23.8	4.62	1786.43	4620.85	4.40008
1463	23.8	4.66	1748.04	4567.56	4.4605
1464	23.8	4.7	1710.29	4514.78	4.52193
1465	23.8	4.74	1673.16	4462.51	4.58437
1466	23.8	4.78	1636.66	4410.75	4.64784
1467	23.8	4.82	1600.78	4359.5	4.71235
1468	23.8	4.86	1565.52	4308.75	4.77791
1469	23.8	4.9	1530.87	4258.51	4.84455
1470	23.8	4.94	1496.84	4208.78	4.91227
1471	23.8	4.98	1463.41	4159.54	4.98108
1472	23.8	5.02	1430.59	4110.81	5.05101
1473	23.8	5.06	1398.36	4062.57	5.12206
1474	23.8	5.1	1366.73	4014.83	5.19425
1475	23.8	5.14	1335.69	3967.59	5.26759
1476	23.8	5.18	1305.23	3920.84	5.34209
1477	23.8	5.22	1275.35	3874.58	5.41778
1478	23.8	5.26	1246.04	3828.81	5.49466
1479	23.8	5.3	1217.3	3783.52	5.57275
1480	23.8	5.34	1189.13	3738.72	5.65206
1481	23.8	5.38	1161.5	3694.4	5.73261
1482	23.8	5.42	1134.43	3650.55	5.81441
1483	23.8	5.46	1107.9	3607.19	5.89748
1484	23.8	5.5	1081.91	3564.29	5.98183
1485	23.8	5.54	1056.44	3521.87	6.06748
1486	23.8	5.58	1031.5	3479.91	6.15444
1487	23.8	5.62	1007.08	3438.42	6.24272
1488	23.8	5.66	983.167	3397.4	6.33235
1489	23.8	5.7	959.758	3356.83	6.42333
1490	23.8	5.74	936.845	3316.71	6.51568
1491	23.8	5.78	914.421	3277.05	6.60942
1492	23.8	5.82	892.479	3237.84	6.70456
1493	23.8	5.86	871.012	3199.08	6.80112
1494	23.8	5.9	850.013	3160.76	6.89911
1495	23.8	5.94	829.475	3122.88	6.99855
1496	23.8	5.98	809.39	3085.44	7.09945
1497	23.8	6.02	789.75	3048.43	7.20183
1498	23.8	6.06	770.55	3011.85	7.30571
1499	23.8	6.1	751.781	2975.69	7.4111
1500	23.8	6.14	733.436	2939.96	7.51801
1501	23.8	6.18	715.507	2904.65	7.62647
1502	23.8	6.22	697.988	2869.76	7.73649
1503	23.8	6.26	680.871	2835.27	7.84809
1504	23.8	6.3	664.149	2801.2	7.96127
1505	23.8	6.34	647.814	2767.53	8.07607
1506	23.8	6.38	631.86	2734.27	8.19249
1507	23.8	6.42	616.278	2701.4	8.31055
1508	23.8	6.46	601.063	2668.93	8.43027
1509	23.8	6.5	586.207	2636.84	8.55167
1510	23.8	6.54	571.702	2605.15	8.67476
1511	23.8	6.58	557.543	2573.84	8.79955
1512	23.8	6.62	543.721	2542.91	8.92608
1513	23.8	6.66	530.231	2512.35	9.05435
1514	23.8	6.7	517.065	2482.17	9.18438
1515	23.8	6.74	504.216	2452.36	9.31619
1516	23.8	6.78	491.678	2422.91	9.4498
1517	23.8	6.82	479.445	2393.82	9.58523
1518	23.8	6.86	467.51	2365.09	9.72248
1519	23.8	6.9	455.866	2336.72	9.86159
1520	24	3.9	2623.7	5717.7	3.44075
1521	24	3.94	2573.37	5654.82	3.48473
1522	24	3.98	2523.66	5592.44	3.52948
1523	24	4.02	2474.59	5530.58	3.57501
1524	24	4.06	2426.16	5469.22	3.62133
1525	24	4.1	2378.37	5408.38	3.66845
1526	24	4.14	2331.23	5348.05	3.71639
1527	24	4.18	2284.72	5288.24	3.76515
1528	24	4.22	2238.86	5228.94	3.81475
1529	24	4.26	2193.64	5170.15	3.86519
1530	24	4.3	2149.06	5111.88	3.91651
1531	24	4.34	2105.13	5054.12	3.96869
1532	24	4.38	2061.84	4996.88	4.02177
1533	24	4.42	2019.19	4940.15	4.07574
1534	24	4.46	1977.18	4883.93	4.13063
1535	24	4.5	1935.82	4828.23	4.18644
1536	24	4.54	1895.09	4773.04	4.24319
1537	24	4.58	1855	4718.37	4.30089
1538	24	4.62	1815.55	4664.21	4.35955
1539	24	4.66	1776.74	4610.56	4.41919
1540	24	4.7	1738.55	4557.42	4.47983
1541	24	4.74	1701	4504.79	4.54146
1542	24	4.78	1664.07	4452.67	4.60411
1543	24	4.82	1627.76	4401.06	4.66779
1544	24	4.86	1592.08	4349.96	4.73252
1545	24	4.9	1557.01	4299.36	4.7983
1546	24	4.94	1522.55	4249.26	4.86515
1547	24	4.98	1488.7	4199.67	4.93309
1548	24	5.02	1455.46	4150.58	5.00212
1549	24	5.06	1422.82	4101.99	5.07227
1550	24	5.1	1390.78	4053.89	5.14354
1551	24	5.14	1359.32	4006.29	5.21595
1552	24	5.18	1328.45	3959.18	5.28951
1553	24	5.22	1298.17	3912.57	5.36424
1554	24	5.26	1268.46	3866.44	5.44015
1555	24	5.3	1239.32	3820.8	5.51726
1556	24	5.34	1210.74	3775.64	5.59558
1557	24	5.38	1182.72	3730.97	5.67512
1558	24	5.42	1155.26	3686.77	5.7559
1559	24	5.46	1128.34	3643.06	5.83793
1560	24	5.5	1101.96	3599.81	5.92123
1561	24	5.54	1076.12	3557.04	6.00582
1562	24	5.58	1050.8	3514.74	6.0917
1563	24	5.62	1026.01	3472.91	6.17889
1564	24	5.66	1001.73	3431.54	6.26741
1565	24	5.7	977.952	3390.62	6.35728
1566	24	5.74	954.679	3350.17	6.4485
1567	24	5.78	931.899	3310.17	6.54109
1568	24	5.82	909.606	3270.62	6.63507
1569	24	5.86	887.793	3231.52	6.73045
1570	24	5.9	866.451	3192.87	6.82725
1571	24	5.94	845.575	3154.66	6.92548
1572	24	5.98	825.157	3116.88	7.02517
1573	24	6.02	805.189	3079.54	7.12631
1574	24	6.06	785.665	3042.64	7.22894
1575	24	6.1	766.577	3006.16	7.33307
1576	24	6.14	747.918	2970.11	7.4387
1577	24	6.18	729.68	2934.48	7.54587
1578	24	6.22	711.856	2899.26	7.65458
1579	24	6.26	694.44	2864.46	7.76485
1580	24	6.3	677.423	2830.08	7.87669
1581	24	6.34	660.798	2796.1	7.99013
1582	24	6.38	644.558	2762.52	8.10518
1583	24	6.42	628.697	2729.35	8.22186
1584	24	6.46	613.206	2696.57	8.34017
1585	24	6.5	598.079	2664.18	8.46015
1586	24	6.54	583.309	2632.19	8.58181
1587	24	6.58	568.888	2600.58	8.70515
1588	24	6.62	554.81	2569.35	8.83021
1589	24	6.66	541.068	2538.5	8.957
1590	24	6.7	527.655	2508.03	9.08553
1591	24	6.74	514.565	2477.92	9.21582
1592	24	6.78	501.79	2448.19	9.3479
1593	24	6.82	489.323	2418.82	9.48177
1594	24	6.86	477.16	2389.8	9.61746
1595	24	6.9	465.292	2361.15	9.75498
1596	24.2	3.9	2660.57	5767.43	3.41286
1597	24.2	3.94	2609.83	5704.21	3.45627
1598	24.2	3.98	2559.73	5641.5	3.50043
1599	24.2	4.02	2510.25	5579.3	3.54537
1600	24.2	4.06	2461.41	5517.61	3.59108
1601	24.2	4.1	2413.21	5456.42	3.63758
1602	24.2	4.14	2365.65	5395.75	3.68489
1603	24.2	4.18	2318.73	5335.59	3.73302
1604	24.2	4.22	2272.45	5275.95	3.78197
1605	24.2	4.26	2226.81	5216.81	3.83176
1606	24.2	4.3	2181.81	5158.19	3.8824
1607	24.2	4.34	2137.45	5100.08	3.93391
1608	24.2	4.38	2093.74	5042.49	3.98629
1609	24.2	4.42	2050.67	4985.41	4.03956
1610	24.2	4.46	2008.24	4928.84	4.09374
1611	24.2	4.5	1966.44	4872.79	4.14882
1612	24.2	4.54	1925.29	4817.25	4.20484
1613	24.2	4.58	1884.78	4762.22	4.26179
1614	24.2	4.62	1844.9	4707.7	4.3197
1615	24.2	4.66	1805.66	4653.7	4.37857
1616	24.2	4.7	1767.04	4600.2	4.43842
1617	24.2	4.74	1729.06	4547.22	4.49926
1618	24.2	4.78	1691.71	4494.74	4.5611
1619	24.2	4.82	1654.98	4442.77	4.62397
1620	24.2	4.86	1618.87	4391.31	4.68786
1621	24.2	4.9	1583.37	4340.35	4.7528
1622	24.2	4.94	1548.5	4289.9	4.8188
1623	24.2	4.98	1514.23	4239.95	4.88587
1624	24.2	5.02	1480.57	4190.5	4.95402
1625	24.2	5.06	1447.51	4141.55	5.02328
1626	24.2	5.1	1415.05	4093.1	5.09364
1627	24.2	5.14	1383.19	4045.14	5.16514
1628	24.2	5.18	1351.91	3997.68	5.23777
1629	24.2	5.22	1321.22	3950.71	5.31156
1630	24.2	5.26	1291.1	3904.23	5.38651
1631	24.2	5.3	1261.56	3858.24	5.46265
1632	24.2	5.34	1232.59	3812.73	5.53999
1633	24.2	5.38	1204.17	3767.7	5.61853
1634	24.2	5.42	1176.32	3723.16	5.69831
1635	24.2	5.46	1149.01	3679.09	5.77932
1636	24.2	5.5	1122.25	3635.5	5.86159
1637	24.2	5.54	1096.02	3592.39	5.94512
1638	24.2	5.58	1070.33	3549.74	6.02994
1639	24.2	5.62	1045.16	3507.56	6.11606
1640	24.2	5.66	1020.51	3465.84	6.20349
1641	24.2	5.7	996.369	3424.59	6.29225
1642	24.2	5.74	972.735	3383.8	6.38235
1643	24.2	5.78	949.598	3343.46	6.47381
1644	24.2	5.82	926.952	3303.58	6.56665
1645	24.2	5.86	904.789	3264.14	6.66087
1646	24.2	5.9	883.104	3225.15	6.75649
1647	24.2	5.94	861.888	3186.61	6.85354
1648	24.2	5.98	841.134	3148.5	6.95202
1649	24.2	6.02	820.836	3110.84	7.05195
1650	24.2	6.06	800.986	3073.6	7.15334
1651	24.2	6.1	781.577	3036.8	7.25622
1652	24.2	6.14	762.601	3000.42	7.36059
1653	24.2	6.18	744.051	2964.47	7.46648
1654	24.2	6.22	725.921	2928.94	7.5739
1655	24.2	6.26	708.202	2893.82	7.68286
1656	24.2	6.3	690.888	2859.12	7.79338
1657	24.2	6.34	673.97	2824.83	7.90548
1658	24.2	6.38	657.443	2790.94	8.01918
1659	24.2	6.42	641.299	2757.46	8.13448
1660	24.2	6.46	625.53	2724.38	8.25141
1661	24.2	6.5	610.13	2691.69	8.36999
1662	24.2	6.54	595.091	2659.39	8.49022
1663	24.2	6.58	580.407	2627.48	8.61214
1664	24.2	6.62	566.07	2595.96	8.73575
1665	24.2	6.66	552.074	2564.81	8.86107
1666	24.2	6.7	538.411	2534.05	8.98812
1667	24.2	6.74	525.076	2503.66	9.11691
1668	24.2	6.78	512.06	2473.63	9.24747
1669	24.2	6.82	499.359	2443.98	9.37981
1670	24.2	6.86	486.964	2414.68	9.51395
1671	24.2	6.9	474.87	2385.75	9.64991
1672	24.4	3.9	2697.6	5817.24	3.38544
1673	24.4	3.94	2646.47	5753.69	3.42828
1674	24.4	3.98	2595.96	5690.65	3.47187
1675	24.4	4.02	2546.09	5628.11	3.51622
1676	24.4	4.06	2496.84	5566.08	3.56133
1677	24.4	4.1	2448.23	5504.56	3.60723
1678	24.4	4.14	2400.26	5443.55	3.65392
1679	24.4	4.18	2352.93	5383.05	3.70142
1680	24.4	4.22	2306.23	5323.06	3.74973
1681	24.4	4.26	2260.18	5263.58	3.79888
1682	24.4	4.3	2214.76	5204.61	3.84886
1683	24.4	4.34	2169.98	5146.16	3.8997
1684	24.4	4.38	2125.85	5088.22	3.9514
1685	24.4	4.42	2082.35	5030.79	4.00398
1686	24.4	4.46	2039.5	4973.87	4.05745
1687	24.4	4.5	1997.29	4917.47	4.11183
1688	24.4	4.54	1955.71	4861.57	4.16712
1689	24.4	4.58	1914.77	4806.19	4.22333
1690	24.4	4.62	1874.47	4751.32	4.28049
1691	24.4	4.66	1834.8	4696.96	4.33861
1692	24.4	4.7	1795.76	4643.12	4.39768
1693	24.4	4.74	1757.35	4589.78	4.45774
1694	24.4	4.78	1719.57	4536.95	4.5188
1695	24.4	4.82	1682.42	4484.62	4.58085
1696	24.4	4.86	1645.89	4432.8	4.64393
1697	24.4	4.9	1609.97	4381.49	4.70804
1698	24.4	4.94	1574.68	4330.69	4.7732
1699	24.4	4.98	1539.99	4280.38	4.83941
1700	24.4	5.02	1505.91	4230.58	4.9067
1701	24.4	5.06	1472.44	4181.27	4.97508
1702	24.4	5.1	1439.57	4132.47	5.04455
1703	24.4	5.14	1407.29	4084.15	5.11514
1704	24.4	5.18	1375.6	4036.34	5.18686
1705	24.4	5.22	1344.5	3989.01	5.25972
1706	24.4	5.26	1313.98	3942.18	5.33373
1707	24.4	5.3	1284.04	3895.84	5.40891
1708	24.4	5.34	1254.67	3849.98	5.48528
1709	24.4	5.38	1225.86	3804.6	5.56285
1710	24.4	5.42	1197.61	3759.71	5.64163
1711	24.4	5.46	1169.91	3715.29	5.72163
1712	24.4	5.5	1142.76	3671.36	5.80288
1713	24.4	5.54	1116.16	3627.89	5.88538
1714	24.4	5.58	1090.08	3584.9	5.96915
1715	24.4	5.62	1064.54	3542.38	6.05421
1716	24.4	5.66	1039.52	3500.32	6.14056
1717	24.4	5.7	1015.01	3458.73	6.22823
1718	24.4	5.74	991.012	3417.59	6.31723
1719	24.4	5.78	967.516	3376.92	6.40758
1720	24.4	5.82	944.515	3336.7	6.49928
1721	24.4	5.86	922.002	3296.93	6.59236
1722	24.4	5.9	899.971	3257.6	6.68682
1723	24.4	5.94	878.413	3218.73	6.78269
1724	24.4	5.98	857.322	3180.29	6.87998
1725	24.4	6.02	836.692	3142.3	6.97871
1726	24.4	6.06	816.513	3104.74	7.07889
1727	24.4	6.1	796.781	3067.61	7.18053
1728	24.4	6.14	777.486	3030.91	7.28366
1729	24.4	6.18	758.622	2994.64	7.38829
1730	24.4	6.22	740.182	2958.79	7.49443
1731	24.4	6.26	722.159	2923.36	7.6021
1732	24.4	6.3	704.545	2888.34	7.71131
1733	24.4	6.34	687.332	2853.73	7.82209
1734	24.4	6.38	670.515	2819.54	7.93445
1735	24.4	6.42	654.085	2785.75	8.0484
1736	24.4	6.46	638.036	2752.36	8.16396
1737	24.4	6.5	622.36	2719.36	8.28115
1738	24.4	6.54	607.05	2686.76	8.39999
1739	24.4	6.58	592.099	2654.56	8.52049
1740	24.4	6.62	577.501	2622.73	8.64267
1741	24.4	6.66	563.248	2591.3	8.76654
1742	24.4	6.7	549.333	2560.24	8.89212
1743	24.4	6.74	535.75	2529.55	9.01944
1744	24.4	6.78	522.492	2499.24	9.1485
1745	24.4	6.82	509.552	2469.3	9.27932
1746	24.4	6.86	496.924	2439.72	9.41193
1747	24.4	6.9	484.601	2410.51	9.54634
1748	24.6	3.9	2734.8	5867.12	3.35847
1749	24.6	3.94	2683.27	5803.25	3.40076
1750	24.6	3.98	2632.37	5739.87	3.44378
1751	24.6	4.02	2582.09	5677.01	3.48755
1752	24.6	4.06	2532.45	5614.64	3.53208
1753	24.6	4.1	2483.43	5552.79	3.57738
1754	24.6	4.14	2435.06	5491.44	3.62347
1755	24.6	4.18	2387.31	5430.6	3.67035
1756	24.6	4.22	2340.21	5370.27	3.71803
1757	24.6	4.26	2293.74	5310.45	3.76654
1758	24.6	4.3	2247.91	5251.14	3.81587
1759	24.6	4.34	2202.71	5192.35	3.86605
1760	24.6	4.38	2158.16	5134.06	3.91708
1761	24.6	4.42	2114.25	5076.28	3.96899
1762	24.6	4.46	2070.97	5019.02	4.02177
1763	24.6	4.5	2028.34	4962.27	4.07544
1764	24.6	4.54	1986.34	4906.02	4.13001
1765	24.6	4.58	1944.98	4850.29	4.18551
1766	24.6	4.62	1904.25	4795.07	4.24193
1767	24.6	4.66	1864.16	4740.36	4.2993
1768	24.6	4.7	1824.7	4686.16	4.35762
1769	24.6	4.74	1785.87	4632.47	4.4169
1770	24.6	4.78	1747.66	4579.29	4.47718
1771	24.6	4.82	1710.09	4526.61	4.53844
1772	24.6	4.86	1673.13	4474.44	4.60071
1773	24.6	4.9	1636.8	4422.78	4.664
1774	24.6	4.94	1601.08	4371.61	4.72833
1775	24.6	4.98	1565.98	4320.96	4.7937
1776	24.6	5.02	1531.49	4270.8	4.86014
1777	24.6	5.06	1497.6	4221.14	4.92765
1778	24.6	5.1	1464.31	4171.98	4.99624
1779	24.6	5.14	1431.62	4123.32	5.06594
1780	24.6	5.18	1399.53	4075.15	5.13676
1781	24.6	5.22	1368.02	4027.47	5.2087
1782	24.6	5.26	1337.09	3980.29	5.28178
1783	24.6	5.3	1306.75	3933.59	5.35603
1784	24.6	5.34	1276.98	3887.39	5.43144
1785	24.6	5.38	1247.77	3841.66	5.50804
1786	24.6	5.42	1219.13	3796.42	5.58584
1787	24.6	5.46	1191.04	3751.66	5.66485
1788	24.6	5.5	1163.51	3707.37	5.74509
1789	24.6	5.54	1136.52	3663.56	5.82657
1790	24.6	5.58	1110.06	3620.23	5.90931
1791	24.6	5.62	1084.14	3577.36	5.99332
1792	24.6	5.66	1058.75	3534.96	6.07861
1793	24.6	5.7	1033.87	3493.03	6.16521
1794	24.6	5.74	1009.51	3451.56	6.25312
1795	24.6	5.78	985.654	3410.54	6.34236
1796	24.6	5.82	962.297	3369.99	6.43295
1797	24.6	5.86	939.432	3329.88	6.52489
1798	24.6	5.9	917.052	3290.23	6.61822
1799	24.6	5.94	895.151	3251.02	6.71293
1800	24.6	5.98	873.721	3212.25	6.80905
1801	24.6	6.02	852.756	3173.93	6.90659
1802	24.6	6.06	832.247	3136.04	7.00556
1803	24.6	6.1	812.189	3098.59	7.10599
1804	24.6	6.14	792.573	3061.57	7.20789
1805	24.6	6.18	773.393	3024.98	7.31127
1806	24.6	6.22	754.642	2988.81	7.41615
1807	24.6	6.26	736.311	2953.06	7.52254
1808	24.6	6.3	718.395	2917.73	7.63047
1809	24.6	6.34	700.885	2882.81	7.73994
1810	24.6	6.38	683.775	2848.3	7.85098
1811	24.6	6.42	667.057	2814.2	7.96359
1812	24.6	6.46	650.725	2780.5	8.07781
1813	24.6	6.5	634.77	2747.21	8.19363
1814	24.6	6.54	619.187	2714.3	8.31108
1815	24.6	6.58	603.967	2681.8	8.43018
1816	24.6	6.62	589.105	2649.68	8.55094
1817	24.6	6.66	574.592	2617.94	8.67339
1818	24.6	6.7	560.423	2586.59	8.79752
1819	24.6	6.74	546.59	2555.62	8.92337
1820	24.6	6.78	533.086	2525.02	9.05096
1821	24.6	6.82	519.905	2494.79	9.18029
1822	24.6	6.86	507.041	2464.93	9.31138
1823	24.6	6.9	494.486	2435.43	9.44426
1824	24.8	3.9	2772.15	5917.08	3.33195
1825	24.8	3.94	2720.23	5852.88	3.37369
1826	24.8	3.98	2668.94	5789.18	3.41615
1827	24.8	4.02	2618.27	5725.99	3.45935
1828	24.8	4.06	2568.23	5663.3	3.50331
1829	24.8	4.1	2518.81	5601.11	3.54802
1830	24.8	4.14	2470.03	5539.43	3.59351
1831	24.8	4.18	2421.88	5478.25	3.63978
1832	24.8	4.22	2374.37	5417.59	3.68685
1833	24.8	4.26	2327.49	5357.43	3.73473
1834	24.8	4.3	2281.25	5297.78	3.78343
1835	24.8	4.34	2235.64	5238.64	3.83296
1836	24.8	4.38	2190.67	5180.01	3.88333
1837	24.8	4.42	2146.34	5121.89	3.93456
1838	24.8	4.46	2102.65	5064.28	3.98666
1839	24.8	4.5	2059.6	5007.19	4.03964
1840	24.8	4.54	2017.18	4950.6	4.09352
1841	24.8	4.58	1975.4	4894.52	4.1483
1842	24.8	4.62	1934.25	4838.95	4.20399
1843	24.8	4.66	1893.73	4783.89	4.26062
1844	24.8	4.7	1853.85	4729.34	4.3182
1845	24.8	4.74	1814.6	4675.3	4.37673
1846	24.8	4.78	1775.98	4621.77	4.43623
1847	24.8	4.82	1737.98	4568.74	4.49671
1848	24.8	4.86	1700.61	4516.22	4.55819
1849	24.8	4.9	1663.85	4464.2	4.62068
1850	24.8	4.94	1627.72	4412.69	4.68419
1851	24.8	4.98	1592.2	4361.68	4.74873
1852	24.8	5.02	1557.29	4311.17	4.81432
1853	24.8	5.06	1522.98	4261.16	4.88098
1854	24.8	5.1	1489.28	4211.65	4.94871
1855	24.8	5.14	1456.18	4162.63	5.01753
1856	24.8	5.18	1423.68	4114.11	5.08745
1857	24.8	5.22	1391.77	4066.09	5.15849
1858	24.8	5.26	1360.44	4018.55	5.23066
1859	24.8	5.3	1329.69	3971.51	5.30398
1860	24.8	5.34	1299.52	3924.95	5.37845
1861	24.8	5.38	1269.92	3878.88	5.45409
1862	24.8	5.42	1240.88	3833.29	5.53092
1863	24.8	5.46	1212.4	3788.18	5.60896
1864	24.8	5.5	1184.48	3743.55	5.6882
1865	24.8	5.54	1157.1	3699.4	5.76868
1866	24.8	5.58	1130.27	3655.72	5.8504
1867	24.8	5.62	1103.97	3612.51	5.93337
1868	24.8	5.66	1078.2	3569.77	6.01762
1869	24.8	5.7	1052.96	3527.5	6.10316
1870	24.8	5.74	1028.23	3485.69	6.18999
1871	24.8	5.78	1004.01	3444.34	6.27815
1872	24.8	5.82	980.297	3403.44	6.36763
1873	24.8	5.86	957.078	3363	6.45847
1874	24.8	5.9	934.349	3323.02	6.55066
1875	24.8	5.94	912.102	3283.48	6.64423
1876	24.8	5.98	890.331	3244.38	6.73919
1877	24.8	6.02	869.029	3205.73	6.83556
1878	24.8	6.06	848.188	3167.52	6.93335
1879	24.8	6.1	827.802	3129.74	7.03258
1880	24.8	6.14	807.864	3092.4	7.13326
1881	24.8	6.18	788.365	3055.48	7.23541
1882	24.8	6.22	769.3	3018.99	7.33904
1883	24.8	6.26	750.66	2982.93	7.44418
1884	24.8	6.3	732.439	2947.28	7.55083
1885	24.8	6.34	714.629	2912.05	7.65901
1886	24.8	6.38	697.224	2877.23	7.76874
1887	24.8	6.42	680.216	2842.82	7.88004
1888	24.8	6.46	663.597	2808.82	7.99292
1889	24.8	6.5	647.362	2775.22	8.10739
1890	24.8	6.54	631.502	2742.01	8.22348
1891	24.8	6.58	616.011	2709.2	8.3412
1892	24.8	6.62	600.882	2676.78	8.46056
1893	24.8	6.66	586.107	2644.75	8.58159
1894	24.8	6.7	571.681	2613.11	8.7043
1895	24.8	6.74	557.595	2581.84	8.8287
1896	24.8	6.78	543.843	2550.95	8.95482
1897	24.8	6.82	530.419	2520.44	9.08268
1898	24.8	6.86	517.316	2490.29	9.21228
1899	24.8	6.9	504.527	2460.51	9.34365
1900	25	3.9	2809.65	5967.11	3.30586
1901	25	3.94	2757.35	5902.59	3.34706
1902	25	3.98	2705.67	5838.57	3.38898
1903	25	4.02	2654.61	5775.05	3.43162
1904	25	4.06	2604.17	5712.03	3.47501
1905	25	4.1	2554.36	5649.52	3.51915
1906	25	4.14	2505.18	5587.51	3.56405
1907	25	4.18	2456.63	5526	3.60972
1908	25	4.22	2408.71	5465	3.65618
1909	25	4.26	2361.43	5404.51	3.70344
1910	25	4.3	2314.78	5344.52	3.75151
1911	25	4.34	2268.76	5285.04	3.8004
1912	25	4.38	2223.38	5226.07	3.85013
1913	25	4.42	2178.64	5167.61	3.9007
1914	25	4.46	2134.53	5109.66	3.95213
1915	25	4.5	2091.06	5052.22	4.00443
1916	25	4.54	2048.23	4995.29	4.05761
1917	25	4.58	2006.02	4938.87	4.11169
1918	25	4.62	1964.46	4882.95	4.16668
1919	25	4.66	1923.53	4827.55	4.22258
1920	25	4.7	1883.22	4772.65	4.27942
1921	25	4.74	1843.55	4718.26	4.3372
1922	25	4.78	1804.51	4664.38	4.39594
1923	25	4.82	1766.09	4611	4.45565
1924	25	4.86	1728.3	4558.13	4.51635
1925	25	4.9	1691.13	4505.76	4.57805
1926	25	4.94	1654.58	4453.9	4.64075
1927	25	4.98	1618.64	4402.54	4.70448
1928	25	5.02	1583.32	4351.68	4.76924
1929	25	5.06	1548.6	4301.32	4.83505
1930	25	5.1	1514.49	4251.46	4.90193
1931	25	5.14	1480.98	4202.1	4.96989
1932	25	5.18	1448.06	4153.23	5.03893
1933	25	5.22	1415.74	4104.85	5.10908
1934	25	5.26	1384.01	4056.97	5.18035
1935	25	5.3	1352.86	4009.58	5.25275
1936	25	5.34	1322.29	3962.67	5.32629
1937	25	5.38	1292.29	3916.25	5.401
1938	25	5.42	1262.86	3870.32	5.47687
1939	25	5.46	1233.99	3824.87	5.55394
1940	25	5.5	1205.68	3779.89	5.6322
1941	25	5.54	1177.92	3735.4	5.71169
1942	25	5.58	1150.7	3691.37	5.7924
1943	25	5.62	1124.03	3647.82	5.87436
1944	25	5.66	1097.88	3604.74	5.95757
1945	25	5.7	1072.27	3562.13	6.04206
1946	25	5.74	1047.17	3519.98	6.12784
1947	25	5.78	1022.59	3478.29	6.21492
1948	25	5.82	998.515	3437.06	6.30332
1949	25	5.86	974.941	3396.29	6.39305
1950	25	5.9	951.86	3355.97	6.48413
1951	25	5.94	929.266	3316.1	6.57657
1952	25	5.98	907.153	3276.68	6.67039
1953	25	6.02	885.512	3237.7	6.7656
1954	25	6.06	864.337	3199.16	6.86222
1955	25	6.1	843.621	3161.06	6.96027
1956	25	6.14	823.357	3123.39	7.05975
1957	25	6.18	803.538	3086.16	7.16069
1958	25	6.22	784.156	3049.35	7.26309
1959	25	6.26	765.205	3012.97	7.36698
1960	25	6.3	746.677	2977	7.47238
1961	25	6.34	728.566	2941.46	7.57929
1962	25	6.38	710.863	2906.33	7.68773
1963	25	6.42	693.562	2871.61	7.79772
1964	25	6.46	676.655	2837.3	7.90928
1965	25	6.5	660.136	2803.39	8.02242
1966	25	6.54	643.998	2769.89	8.13716
1967	25	6.58	628.233	2736.78	8.25351
1968	25	6.62	612.834	2704.06	8.37149
1969	25	6.66	597.795	2671.73	8.49113
1970	25	6.7	583.108	2639.79	8.61242
1971	25	6.74	568.767	2608.23	8.7354
1972	25	6.78	554.765	2577.06	8.86008
1973	25	6.82	541.095	2546.25	8.98647
1974	25	6.86	527.75	2515.82	9.11459
1975	25	6.9	514.724	2485.76	9.24447
1976	25.2	3.9	2847.31	6017.21	3.28021
1977	25.2	3.94	2794.63	5952.37	3.32087
1978	25.2	3.98	2742.56	5888.03	3.36225
1979	25.2	4.02	2691.11	5824.19	3.40434
1980	25.2	4.06	2640.29	5760.85	3.44717
1981	25.2	4.1	2590.09	5698.01	3.49074
1982	25.2	4.14	2540.51	5635.67	3.53506
1983	25.2	4.18	2491.56	5573.84	3.58015
1984	25.2	4.22	2443.24	5512.51	3.62601
1985	25.2	4.26	2395.55	5451.68	3.67267
1986	25.2	4.3	2348.5	5391.36	3.72012
1987	25.2	4.34	2302.08	5331.55	3.76838
1988	25.2	4.38	2256.29	5272.24	3.81747
1989	25.2	4.42	2211.13	5213.45	3.86739
1990	25.2	4.46	2166.61	5155.15	3.91816
1991	25.2	4.5	2122.73	5097.37	3.96979
1992	25.2	4.54	2079.48	5040.1	4.02229
1993	25.2	4.58	2036.86	4983.33	4.07568
1994	25.2	4.62	1994.88	4927.07	4.12996
1995	25.2	4.66	1953.53	4871.32	4.18515
1996	25.2	4.7	1912.81	4816.08	4.24126
1997	25.2	4.74	1872.72	4761.35	4.29831
1998	25.2	4.78	1833.26	4707.12	4.35631
[truncated: 38,385 more rows]
